# Supplementary material for: No relationship between vertebral column shifts and limb fluctuating asymmetry in human foetuses
Source: PeerJ. 2017 Jun 12;5:e3359. doi: 10.7717/peerj.3359 (PMC5470575; doi:10.7717/peerj.3359)
Supplement: Supplemental Information 1 — Raw data on log age, mean standardized FA, scores on the ordinal scale of vertebral column changes and amniotic fluid [file peerj-05-3359-s001.xlsx]

## Sheet: Sheet2
SVU	meanstFA	logage	OrdinalScale	hydram
SVUzz-zax	-0.0801074	3.53857	0	AH
SVUzz-zac	-0.659875	3.66351	8	normal
SVUzz-zbz	-0.235597	3.60032	6	AH
SVUzz-zbw	-0.63802	3.5924	8	NA
SVUzz-zyz	0.99225	3.5977	7	normal
SVUzz-zya	-0.658504	3.61321	1	normal
SVUzz-zcd	-0.0517025	3.67025	8	normal
SVUzz-zda	-0.404405	3.79014	6	AH
SVUzz-zez	-0.0887814	3.60293	0	normal
SVUzz-zec	-0.159704	3.5563	0	NA
SVUzz-zed	0.0435347	3.5563	6	NA
SVUzz-zee	0.880967	3.68771	6	AH
SVUzz-aaw	-0.639988	3.64972	8	normal
SVUzz-axw	-0.020624	3.54753	8	normal
SVUzz-acv	-0.128049	3.79851	6	normal
SVUzz-ade	0.810395	3.63306	6	NA
SVUzz-awd	1.04318	3.80017	0	normal
SVUzz-awv	-0.207074	3.77815	6	normal
SVUzz-ava	-0.383318	3.64738	6	NA
SVUzz-avd	0.170274	3.74382	9	normal
SVUzz-aea	-0.0120616	3.7676	8	normal
SVUzz-aee	-0.153824	3.52634	0	NA
SVUzz-bzb	-0.426202	3.68984	1	normal
SVUzz-bzv	-0.148726	3.56773	6	normal
SVUzz-bby	-0.634203	3.59506	9	normal
SVUzz-bbx	0.437696	3.51055	7	normal
SVUzz-bbv	-0.378939	3.7246	6	AH
SVUzz-bya	0.683709	3.45576	8	normal
SVUzz-byy	-0.256855	3.63548	8	normal
SVUzz-bxy	-0.112017	3.57887	0	normal
SVUzz-bcv	0.549315	3.57887	0	normal
SVUzz-bdb	-0.117082	3.81318	8	normal
SVUzz-bdw	-0.47566	3.68984	1	AH
SVUzz-bww	0.245972	3.69197	4	normal
SVUzz-bvz	-0.578411	3.80672	0	normal
SVUzz-bed	2.1562	3.58161	8	normal
SVUzz-yaw	-0.372337	3.74382	NA	normal
SVUza-zaz	-0.550822	3.78161	7	normal
SVUza-zab	0.220699	3.53555	0	normal
SVUza-zav	-0.546788	3.67247	1	normal
SVUza-zae	-0.323951	3.51693	0	normal
SVUza-zbz	0.607905	3.52943	6	normal
SVUza-zba	0.971894	3.58704	0	normal
SVUza-zbd	-0.173153	3.48401	8	normal
SVUza-zya	0.0144261	3.52009	6	normal
SVUza-zyx	-0.271356	3.50079	0	normal
SVUza-zyv	0.730952	4.09954	0	normal
SVUza-zxc	-0.298081	3.83046	0	normal
SVUza-zcb	-0.0789036	3.70655	4	NA
SVUza-zwz	4.50275	3.44091	0	normal
SVUza-zwa	-0.121744	3.64266	0	normal
SVUza-zwb	-0.0439004	3.64266	6	normal
SVUza-zvb	-0.0217312	3.50406	4	normal
SVUza-zvy	-0.0618084	3.60552	8	AH
SVUza-zvd	-0.341284	3.80557	6	AH
SVUza-azd	0.732656	3.51055	8	AH
SVUza-azv	-0.549187	3.60293	3	normal
SVUza-aad	0.300922	3.64503	0	normal
SVUza-abz	-0.484312	3.60032	9	normal
SVUza-abb	0.036053	3.50732	6	normal
SVUza-abd	0.993794	3.64972	3	NA
SVUza-ayz	-0.210795	3.58439	6	normal
SVUza-ayy	0.54595	3.55919	9	AH
SVUza-axd	-0.569562	3.66801	6	normal
SVUza-axe	0.437783	3.56773	7	normal
SVUza-acx	-0.72086	3.61574	9	normal
SVUza-adz	0.186009	3.62325	6	normal
SVUza-avb	-0.223008	3.57611	6	normal
SVUza-avy	0.00980368	3.73239	0	normal
SVUza-aee	0.289424	3.84261	6	normal
SVUza-bza	0.467442	3.72346	8	normal
SVUza-bzc	2.12181	3.5977	0	normal
SVUza-bzv	0.345741	3.67247	8	normal
SVUza-baa	-0.721486	3.52943	3	normal
SVUza-bbe	-0.332878	3.45576	0	normal
SVUza-byx	-0.0603901	3.68341	8	normal
SVUza-bca	-0.35854	3.76223	6	normal
SVUza-bcc	0.374035	3.70449	6	normal
SVUza-bcw	-0.292702	3.61321	0	normal
SVUza-bcv	-0.577883	3.61321	6	normal
SVUza-bda	-0.0771176	3.78333	9	normal
SVUza-bvx	-0.501362	3.80182	3	normal
SVUza-bvw	-0.254437	3.78504	0	normal
SVUza-yzz	-0.174697	3.58973	8	normal
SVUza-yzw	-0.333939	3.58704	4	normal
SVUza-yay	-0.493345	3.81158	0	normal
SVUza-yav	0.333886	3.50732	8	normal
SVUza-ybz	-0.0205422	3.73199	NA	normal
SVUza-yyz	-0.072949	3.68124	1	normal
SVUzb-zzw	-0.633873	3.52943	3	normal
SVUzb-zax	-0.165763	3.48401	9	normal
SVUzb-zyy	-0.678777	3.83046	6	normal
SVUzb-zyv	-0.376147	3.83658	0	normal
SVUzb-zxc	-0.23043	3.6621	4	AH
SVUzb-zcv	-0.314936	3.68341	3	normal
SVUzb-zda	-0.135114	3.7457	9	normal
SVUzb-zvb	0.327566	3.64738	6	normal
SVUzb-zvc	0.575208	3.80996	7	normal
SVUzb-azx	0.468739	3.50406	1	normal
SVUzb-aaa	-0.143673	3.58973	6	normal
SVUzb-aaw	-0.546223	3.47012	7	normal
SVUzb-abw	-0.676964	3.46657	6	normal
SVUzb-ace	0.298263	3.50406	3	normal
SVUzb-awz	-0.336802	3.55919	8	normal
SVUzb-awa	-0.559958	3.66351	7	normal
SVUzb-awe	0.255228	3.72852	8	AH
SVUzb-avb	0.185214	3.65437	9	normal
SVUzb-aez	-0.232754	3.58704	9	AH
SVUzb-bza	-0.580635	3.63063	7	normal
SVUzb-bzv	-0.865437	3.77115	7	AH
SVUzb-baw	0.428189	3.49415	0	normal
SVUzb-bae	0.0801983	3.51055	0	normal
SVUzb-bbx	-0.488493	3.5649	7	AH
SVUzb-byz	0.171415	3.52634	0	normal
SVUzb-byy	0.137609	3.52634	0	normal
SVUzb-byc	-0.32402	3.62849	1	normal
SVUzb-byd	0.541992	3.60032	1	AH
SVUzb-bye	-0.231445	3.54753	NA	normal
SVUzb-bxw	-0.350541	3.97294	6	normal
SVUzb-bcz	0.276014	3.80209	3	normal
SVUzb-bcx	0.15925	3.62076	6	normal
SVUzb-bcc	0.226323	3.5325	NA	normal
SVUzb-bdy	1.33199	3.72852	0	normal
SVUzb-bwy	0.940805	3.75694	6	normal
SVUzb-bww	-0.208727	3.60032	0	normal
SVUzb-bwe	1.22926	3.58704	1	normal
SVUzb-bey	-0.093922	3.74194	0	normal
SVUzb-ybc	0.0126792	3.59251	1	normal
SVUzb-yyb	1.48867	3.52323	9	normal
SVUzy-zza	-0.287712	3.80523	0	NA
SVUzy-zzx	-0.605423	3.74194	6	normal
SVUzy-zaz	-0.280809	3.69618	NA	normal
SVUzy-zab	2.24305	3.44467	0	NA
SVUzy-zax	0.565414	3.59506	7	normal
SVUzy-zba	1.27303	3.60293	8	normal
SVUzy-zbb	0.180964	3.50406	NA	normal
SVUzy-zyy	0.899228	3.51375	NA	normal
SVUzy-zye	0.54612	3.832	6	normal
SVUzy-zcy	0.138737	3.53555	7	normal
SVUzy-zee	-0.317541	3.47363	8	normal
SVUzy-azc	-0.358816	3.56205	6	normal
SVUzy-azd	-0.384232	3.51055	9	normal
SVUzy-abc	1.13018	3.5325	9	normal
SVUzy-ayz	-0.338241	3.73046	6	normal
SVUzy-aya	-0.319302	3.73046	8	normal
SVUzy-ayd	0.479841	3.59506	1	AH
SVUzy-acx	1.42434	3.5563	1	NA
SVUzy-acd	1.23546	3.77815	3	AH
SVUzy-acw	0.113457	3.53555	8	AH
SVUzy-ace	0.883589	3.5924	7	normal
SVUzy-adz	0.0725703	3.5924	7	normal
SVUzy-adc	0.30002	3.61342	6	normal
SVUzy-adv	-0.434302	3.5534	6	normal
SVUzy-ade	-0.217231	3.43712	3	normal
SVUzy-awa	-0.188569	3.78675	NA	normal
SVUzy-awx	0.268784	3.54753	8	normal
SVUzy-awc	-0.379443	3.54753	6	normal
SVUzy-aww	1.7832	3.41364	7	normal
SVUzy-bza	0.115068	3.51693	NA	normal
SVUzy-baz	0.163645	3.60293	6	normal
SVUzy-bax	0.020711	3.83353	6	normal
SVUzy-bae	-0.0345187	3.5924	8	normal
SVUzy-bbv	0.631456	3.51375	6	normal
SVUzy-byc	0.138094	3.82737	6	normal
SVUzy-bxb	0.388748	3.61574	8	normal
SVUzy-bxe	0.589032	3.45209	0	normal
SVUzy-bde	0.818198	3.50079	0	AH
SVUzy-bwx	0.028207	3.50079	7	AH
SVUzy-bww	0.0752364	3.5534	6	normal
SVUzy-bvy	-0.420868	3.68124	6	normal
SVUzy-bvw	0.103351	3.60552	8	normal
SVUzy-bex	-0.411131	3.65667	7	normal
SVUzy-yaz	-0.213728	3.53857	NA	normal
SVUzy-yad	0.856187	3.90655	0	normal
SVUzx-zzx	-0.649564	3.83658	6	normal
SVUzx-zze	0.836607	3.62325	6	normal
SVUzx-zaz	-0.316243	3.67247	8	normal
SVUzx-zav	-0.0696556	3.72656	4	normal
SVUzx-zcb	0.424631	NA	8	NA
SVUzx-zda	-0.644646	4.09954	6	normal
SVUzx-zwa	0.0224221	3.65437	8	normal
SVUzx-zwc	-0.0257155	3.72263	6	normal
SVUzx-zvz	-0.143812	3.84708	8	normal
SVUzx-zve	-0.467677	3.71221	6	AH
SVUzx-zex	-0.252761	3.85443	6	normal
SVUzx-azz	0.278373	3.83809	NA	normal
SVUzx-azb	0.331264	3.74005	6	normal
SVUzx-abx	0.26581	3.71667	8	normal
SVUzx-abc	-0.299061	3.58973	9	normal
SVUzx-abd	0.818385	3.51375	4	normal
SVUzx-abv	-0.259623	3.82747	8	normal
SVUzx-axx	-0.00699975	3.4216	8	normal
SVUzx-aca	0.74442	3.70243	6	normal
SVUzx-awc	-0.0373018	3.70859	8	normal
SVUzx-aww	0.397412	3.57887	NA	normal
SVUzx-ava	0.656553	3.60032	8	normal
SVUzx-avb	0.919271	3.66351	6	normal
SVUzx-avw	0.686337	3.67688	9	AH
SVUzx-aey	0.130113	3.60293	1	normal
SVUzx-aew	1.2034	3.68556	NA	normal
SVUzx-bzz	-0.860045	3.5924	0	normal
SVUzx-bzb	-0.498176	3.73846	8	normal
SVUzx-bad	0.727143	3.64972	9	normal
SVUzx-bav	1.0592	3.39724	0	normal
SVUzx-bbd	-0.344644	3.61321	NA	normal
SVUzx-bbw	0.937639	3.43329	8	normal
SVUzx-bbe	-0.605784	3.82426	8	normal
SVUzx-bya	-0.40387	3.52323	6	normal
SVUzx-bxe	0.364371	3.83809	NA	normal
SVUzx-bcc	-0.183664	3.71667	6	AH
SVUzx-bcd	-0.228888	3.62325	8	normal
SVUzx-bcw	-0.450013	3.60552	6	normal
SVUzx-bww	-0.0579479	3.50079	NA	normal
SVUzx-bvc	0.177	3.57054	8	normal
SVUzc-zaz	0.128027	3.90655	8	normal
SVUzc-zaa	-0.190918	3.50406	6	normal
SVUzc-zab	-0.686378	3.38453	NA	normal
SVUzc-zae	-0.58463	3.63789	0	normal
SVUzc-zba	0.0727741	3.70243	6	AH
SVUzc-zyz	0.41254	3.45576	9	normal
SVUzc-zyy	0.230729	3.82737	NA	normal
SVUzc-zyv	0.442729	3.55047	NA	normal
SVUzc-zxa	0.790334	3.62325	0	normal
SVUzc-zxb	0.0802011	3.5649	0	normal
SVUzc-zxd	0.151906	3.57887	NA	normal
SVUzc-zcv	-0.227792	3.5924	0	normal
SVUzc-zdx	0.848966	3.81954	6	normal
SVUzc-zdd	-0.533087	3.60032	0	normal
SVUzc-zdv	-0.180771	3.65437	6	normal
SVUzc-zvz	-0.250457	3.80509	8	normal
SVUzc-zea	-0.038619	3.60552	NA	normal
SVUzc-zeb	-0.304536	3.92809	4	AH
SVUzc-azx	-0.489615	3.5977	0	normal
SVUzc-azc	-0.67661	3.60293	6	normal
SVUzc-aze	-0.120429	3.80835	0	normal
SVUzc-aae	0.0213514	3.79685	9	normal
SVUzc-abw	-0.262456	4.18977	6	normal
SVUzc-abv	0.3682	3.53555	8	normal
SVUzc-aya	-0.460353	3.60293	8	normal
SVUzc-ayx	0.75207	3.48058	NA	normal
SVUzc-aye	0.253993	3.76313	0	normal
SVUzc-axa	-0.21112	3.73815	6	normal
SVUzc-ady	1.52734	3.65667	8	AH
SVUzc-add	0.353183	3.55919	6	normal
SVUzc-ade	-0.294651	3.68341	NA	normal
SVUzc-awz	-0.170751	3.81637	9	normal
SVUzc-awa	0.758948	3.4014	3	normal
SVUzc-awd	-0.722879	3.60032	6	normal
SVUzc-avv	-0.146014	3.59638	0	normal
SVUzc-aea	0.33454	3.82892	0	normal
SVUzc-aev	0.307339	3.60552	6	normal
SVUzc-bzd	0.426303	3.52634	8	normal
SVUzc-baa	-0.684337	3.54753	6	normal
SVUzc-bba	4.25431	3.58704	6	normal
SVUzc-bby	0.126198	3.64972	6	normal
SVUzc-bbx	0.564257	3.91297	NA	normal
SVUzc-bbv	0.114933	3.57054	0	normal
SVUzc-bya	0.00255207	3.55919	3	normal
SVUzc-byx	-0.0422724	3.84111	0	normal
SVUzc-byc	0.401012	3.57749	0	normal
SVUzc-bxy	-0.273466	3.89741	8	normal
SVUzc-bxx	-0.529714	3.56773	NA	normal
SVUzc-bxc	0.176421	3.57334	8	normal
SVUzc-bxd	-0.320913	3.56773	8	normal
SVUzc-bxv	0.444101	3.60552	0	normal
SVUzc-bcz	2.88024	3.463	NA	normal
SVUzc-bca	-0.669476	3.463	NA	normal
SVUzc-bcd	0.567408	3.5649	8	normal
SVUzc-bcv	-0.384615	3.78845	6	normal
SVUzc-bce	1.32702	3.45209	0	normal
SVUzc-bdx	-0.393509	3.54753	NA	normal
SVUzc-bdw	-0.110478	3.75496	8	normal
SVUzc-bwb	0.370666	3.58704	8	AH
SVUzc-beb	0.956779	3.82901	6	AH
SVUzc-bec	-0.0814983	3.55919	9	normal
SVUzc-bed	-0.137793	3.66801	NA	NA
SVUzc-yzz	-0.673877	3.82269	9	normal
SVUzc-yzy	-0.0997746	3.52634	6	normal
SVUzc-yzd	-0.0709033	3.63063	0	normal
SVUzc-yac	-0.265732	3.40552	NA	normal
SVUzd-zaz	0.325449	3.68789	6	AH
SVUzd-zax	1.31757	3.8857	NA	NA
SVUzd-zyz	-0.308123	3.58704	6	normal
SVUzd-zyb	-0.109949	3.66577	3	normal
SVUzd-zyx	0.887291	3.73046	6	normal
SVUzd-zye	0.578914	3.71867	0	normal
SVUzd-zxy	1.40163	3.54158	0	normal
SVUzd-zxv	0.530226	3.62076	8	normal
SVUzd-zce	0.274905	3.60032	8	normal
SVUzd-zdc	-0.256863	3.71063	6	normal
SVUzd-zdv	1.1365	3.81064	6	normal
SVUzd-zde	1.25095	3.70621	6	normal
SVUzd-zww	-0.46625	3.82756	6	normal
SVUzd-zvd	-0.59973	3.60552	9	normal
SVUzd-zvw	1.39316	3.60552	9	normal
SVUzd-zeb	0.378285	3.74194	9	normal
SVUzd-aza	-0.271786	3.77291	NA	normal
SVUzd-azy	0.392974	3.5924	6	AH
SVUzd-azd	1.50968	3.49415	NA	normal
SVUzd-aae	0.298307	3.60293	9	normal
SVUzd-abb	-0.27059	3.81318	6	NA
SVUzd-abw	1.05724	3.56773	0	AH
SVUzd-ayz	1.8624	3.63306	0	normal
SVUzd-ayd	-0.499634	3.84708	0	normal
SVUzd-ayv	0.69009	3.74005	0	AH
SVUzd-acz	0.846272	3.56205	8	normal
SVUzd-acx	0.144886	3.85878	0	normal
SVUzd-acc	1.03798	3.70036	0	normal
SVUzd-adv	-0.359573	3.57611	6	normal
SVUzd-awy	0.172395	3.58161	8	normal
SVUzd-avz	0.613574	3.84856	NA	normal
SVUzd-ava	-0.189336	3.65205	0	normal
SVUzd-avd	-0.263853	3.70243	8	normal
SVUzd-aex	-0.057681	3.55047	6	normal
SVUzd-bzz	0.43417	3.60293	0	normal
SVUzd-bzb	-0.245595	3.82582	0	normal
SVUzd-bzd	0.13848	3.5977	NA	normal
SVUzd-bba	-0.298672	3.81954	8	normal
SVUzd-bbd	0.0673667	3.83809	6	normal
SVUzd-byv	0.294699	3.77641	6	normal
SVUzd-bxx	0.399086	3.62572	7	AH
SVUzd-bxw	-0.234128	3.54753	8	NA
SVUzd-bcz	0.210007	3.68771	8	NA
SVUzd-bcw	-0.321637	3.55047	3	normal
SVUzd-bcv	1.78315	3.60293	6	normal
SVUzd-bwx	-0.116465	3.69408	8	normal
SVUzd-bwc	-0.233412	3.54158	8	normal
SVUzd-bww	-0.804394	3.63548	6	normal
SVUzd-bvz	-0.628439	3.5649	9	AH
SVUzd-bvc	-0.313154	3.54456	8	normal
SVUzd-bvd	-0.50893	3.78675	7	normal
SVUzw-zzy	2.0838	3.39724	8	normal
SVUzw-zac	-0.492695	3.77988	8	normal
SVUzw-zad	0.119232	3.5325	3	normal
SVUzw-zav	0.633268	3.82892	0	normal
SVUzw-zbz	-0.346103	3.45576	NA	normal
SVUzw-zby	0.454711	3.48401	6	normal
SVUzw-zxz	-0.21239	3.36248	NA	normal
SVUzw-zxa	1.31183	3.36248	8	normal
SVUzw-zxb	1.38985	3.36248	8	normal
SVUzw-zxx	1.47182	3.45576	NA	normal
SVUzw-zxd	1.59776	3.42553	NA	normal
SVUzw-zxw	0.435176	3.38881	8	normal
SVUzw-zcv	0.278585	3.50406	0	AH
SVUzw-zwb	-0.0924914	3.57887	6	AH
SVUzw-zvz	0.999376	3.60032	0	normal
SVUzw-zva	-0.184652	3.84708	NA	normal
SVUzw-zvw	-0.280404	3.58973	6	normal
SVUzw-zvv	-0.0878059	3.58973	0	normal
SVUzw-zew	2.20739	3.75679	6	normal
SVUzw-azy	-0.191156	3.68984	8	AH
SVUzw-azx	-0.392785	3.54753	7	normal
SVUzw-aaz	0.241128	3.50079	8	normal
SVUzw-aaa	1.85658	3.4484	NA	normal
SVUzw-aab	0.314095	3.70944	8	AH
SVUzw-aax	-0.471112	3.50732	8	AH
SVUzw-aav	-0.153355	3.6465	NA	normal
SVUzw-abc	0.810328	3.53555	6	normal
SVUzw-ayb	-0.371778	3.5977	1	normal
SVUzw-axz	-0.112206	3.57611	9	AH
SVUzw-acy	-0.153253	3.72656	8	AH
SVUzw-adb	-0.188658	3.82827	NA	normal
SVUzw-aeb	-0.0792795	3.58704	3	normal
SVUzw-bza	0.19096	3.53857	0	NA
SVUzw-bzb	-0.552774	3.56205	3	normal
SVUzw-bzy	-0.198238	3.58704	8	AH
SVUzw-bzc	0.490994	3.93203	NA	normal
SVUzw-baz	2.38916	3.42553	NA	normal
SVUzw-bay	-0.391307	3.70449	9	normal
SVUzw-bbz	0.243863	3.38021	6	normal
SVUzw-byy	0.848901	3.57887	8	normal
SVUzw-byx	-0.346773	3.80509	6	normal
SVUzw-bxd	0.0743531	3.77115	0	NA
SVUzw-bcy	-0.788368	3.81478	6	normal
SVUzw-bcv	-0.432566	3.65437	8	normal
SVUzw-bda	-0.0952244	3.53555	6	normal
SVUzw-bvz	0.0408609	3.78032	6	normal
SVUzw-bva	-0.0393708	3.5977	NA	normal
SVUzw-bvx	-0.668938	3.58433	0	normal
SVUzw-bvw	0.374205	3.48058	6	normal
SVUzw-bvv	-0.216064	3.58973	6	AH
SVUzw-bex	-0.223943	3.78161	NA	normal
SVUzw-bee	-0.0828596	3.68178	8	normal
SVUzw-yzy	1.42747	3.45939	NA	normal
SVUzw-yzc	-0.354248	4.03013	8	NA
SVUzw-yaa	-0.236104	3.68341	8	normal
SVUzw-yab	-0.527389	3.69197	9	AH
SVUzw-ybb	0.243379	3.80509	NA	NA
SVUzw-yyx	-0.456925	3.45939	NA	normal
SVUzw-yyc	1.68643	3.38453	NA	normal
SVUzv-zab	-0.711491	3.47712	NA	normal
SVUzv-zbw	-0.39536	3.57611	0	normal
SVUzv-zbe	-0.378077	3.62325	0	normal
SVUzv-zyw	0.0499578	3.48058	6	normal
SVUzv-zxa	-0.142906	3.58704	0	normal
SVUzv-zxx	1.14981	3.55047	0	AH
SVUzv-zcb	-0.0320062	3.79518	6	AH
SVUzv-zcv	-0.497141	3.54753	8	normal
SVUzv-zce	-0.284476	3.49415	9	normal
SVUzv-zdw	-0.663713	3.60552	6	normal
SVUzv-zwb	-0.371932	3.83897	6	normal
SVUzv-zvb	0.511685	3.86876	8	NA
SVUzv-zvd	0.309028	3.61321	1	AH
SVUzv-zey	0.312092	3.84336	NA	normal
SVUzv-zex	0.713385	3.54753	9	normal
SVUzv-azc	0.0422085	3.58433	8	normal
SVUzv-aax	-0.0699337	3.58973	9	normal
SVUzv-abz	1.07485	3.58161	6	normal
SVUzv-abb	0.156745	3.42553	NA	normal
SVUzv-ayz	-0.216321	3.84856	6	normal
SVUzv-axa	1.05552	3.84708	0	normal
SVUzv-axd	3.64673	3.37144	6	NA
SVUzv-axw	-0.173523	3.58704	0	AH
SVUzv-axv	0.100274	3.58704	NA	normal
SVUzv-adv	-0.324872	3.75679	6	normal
SVUzv-awx	-0.503697	3.56205	7	normal
SVUzv-awe	0.933887	3.8515	6	normal
SVUzv-avb	0.0573579	3.50732	NA	normal
SVUzv-avc	-0.201986	3.70655	6	NA
SVUzv-aev	-0.0152684	3.51693	6	normal
SVUzv-bzy	0.49659	3.83046	NA	normal
SVUzv-bzd	-0.580868	3.73452	NA	normal
SVUzv-bax	-0.464141	3.82269	8	normal
SVUzv-bad	0.140773	3.64503	8	normal
SVUzv-baw	0.546617	3.61066	6	normal
SVUzv-bae	-0.0937574	3.56773	7	normal
SVUzv-bbb	-0.0562707	3.51055	6	normal
SVUzv-bby	-0.62804	3.58973	8	normal
SVUzv-bbx	0.43941	3.67025	6	AH
SVUzv-bbw	-0.0770243	3.57887	6	normal
SVUzv-bya	-0.816645	3.52323	8	normal
SVUzv-byy	0.0784419	3.76938	8	normal
SVUzv-byw	0.412157	3.58161	NA	NA
SVUzv-byv	-0.443386	3.53857	6	normal
SVUzv-bxe	0.230111	3.52009	6	normal
SVUzv-bcb	-0.0607795	3.57887	0	normal
SVUzv-bcd	0.341441	3.84856	NA	normal
SVUzv-bdz	-0.787505	3.45209	NA	normal
SVUzv-bdw	-0.494825	3.47012	6	NA
SVUzv-bwx	-0.388848	3.5534	0	normal
SVUzv-bvx	0.336577	3.56205	8	AH
SVUzv-bvw	-0.804895	3.60293	0	normal
SVUzv-yzx	0.926422	3.48401	7	normal
SVUzv-yae	-0.217442	3.52323	6	normal
SVUzv-yba	-0.272352	3.80182	6	normal
SVUzv-ybd	-0.590982	3.79532	0	normal
SVUzv-ybv	-0.532119	3.62325	0	normal
SVUzv-ybe	0.110043	3.5649	6	normal
SVUzv-yyz	-0.158376	3.5977	NA	normal
SVUzv-yyd	-0.302126	3.54456	3	AH
SVUzv-yxy	-0.129238	3.52323	0	normal
SVUze-zzd	-0.151246	3.81637	6	normal
SVUze-zaw	0.0500621	3.83658	6	normal
SVUze-zbz	0.626698	3.62076	NA	normal
SVUze-zxy	0.302252	3.58973	9	normal
SVUze-zxd	-0.429435	3.83046	8	normal
SVUze-zcy	3.32433	3.57334	6	normal
SVUze-zdb	-0.460873	3.56205	0	normal
SVUze-zwy	-0.0481274	3.78333	NA	AH
SVUze-zwe	-0.41926	3.59506	6	normal
SVUze-zvx	-0.15993	3.71063	0	normal
SVUze-azb	-0.130206	3.67688	8	normal
SVUez-zze	0.102825	3.75679	6	normal
SVUez-zbz	-0.280614	3.86451	6	normal
SVUez-zyx	-0.509227	3.62325	8	normal
SVUez-zye	0.767454	3.65205	6	AH
SVUez-zxz	-0.586049	3.69618	0	normal
SVUez-zxe	1.46045	3.57887	8	normal
SVUez-zca	0.862737	3.77815	6	normal
SVUez-zdz	0.387983	3.75128	0	normal
SVUez-zda	-0.00929757	3.44279	9	normal
SVUez-zdb	0.321919	3.5977	0	normal
SVUez-zdy	-0.440228	3.38453	NA	normal
SVUez-zvx	0.616359	3.54456	0	normal
SVUez-zez	-0.143795	3.68341	6	normal
SVUez-zeb	0.362476	3.70415	NA	normal
SVUez-zev	-0.335209	3.50406	3	normal
SVUez-zee	0.296542	3.67468	0	AH
SVUez-azx	-0.4875	3.64028	6	AH
SVUez-azc	0.366658	3.50406	0	normal
SVUez-abx	-0.154675	3.49415	0	normal
SVUez-ayb	-0.480118	3.67247	6	normal
SVUez-axe	1.15208	3.51693	6	normal
SVUez-acz	0.112118	3.51693	9	normal
SVUez-adb	0.103073	3.48058	0	normal
SVUez-ady	0.573753	3.48058	6	normal
SVUez-add	-0.1434	3.58704	6	normal
SVUez-awz	-0.31693	3.71709	0	normal
SVUez-awb	-0.636184	3.42943	0	normal
SVUez-awy	-0.636189	3.70243	0	normal
SVUez-aww	-0.0585762	3.76938	0	normal
SVUez-avb	-0.679189	3.93712	3	normal
SVUez-avy	0.814392	3.5563	6	normal
SVUez-avc	-0.450967	3.8515	9	normal
SVUez-avw	0.474879	3.63789	0	normal
SVUez-aed	-0.0640374	3.74757	0	normal
SVUez-bad	0.0558258	3.67247	0	normal
SVUez-baw	0.0628167	3.75679	9	normal
SVUez-bba	1.06514	3.65437	NA	normal
SVUez-bbd	0.201743	3.73046	9	AH
SVUez-bbv	1.70917	3.83809	NA	normal
SVUez-byy	-0.363784	3.48058	6	normal
SVUez-bxz	-0.00989704	3.75679	0	normal
SVUez-bxa	0.527082	3.48058	7	normal
SVUez-bxx	0.573369	3.96764	0	normal
SVUez-bxc	0.299328	3.50406	9	normal
SVUez-bxv	-0.778876	3.78845	6	normal
SVUez-bca	-0.30468	3.58161	6	normal
SVUez-bcy	0.424541	3.46835	0	normal
SVUez-bda	0.112195	3.46835	0	normal
SVUez-bdc	1.04417	3.68015	6	AH
SVUez-bdv	0.860741	3.47363	0	normal
SVUez-bwy	0.299671	3.66577	8	AH
SVUez-bwd	0.189493	3.93197	7	normal
SVUez-bww	-0.393915	3.7175	6	normal
SVUez-bva	1.56854	3.75884	NA	AH
SVUez-bvb	0.75341	3.50406	6	normal
SVUez-bey	-0.0345566	3.58161	8	normal
SVUez-bex	-0.053042	3.45576	8	NA
SVUez-bed	1.15266	3.62572	6	AH
SVUez-bee	0.293624	3.884	6	normal
SVUez-yzz	0.200824	3.64028	9	normal
SVUez-yzc	2.23276	3.74382	3	normal
SVUez-yxa	-0.345234	3.51534	0	normal
SVUez-ycz	-0.166904	3.82776	6	normal
SVUez-yca	2.05704	3.79351	6	normal
SVUea-zac	0.119039	3.43712	6	normal
SVUea-zad	0.622886	3.43712	0	normal
SVUea-zaw	0.729727	3.43712	6	normal
SVUea-zbc	0.274509	3.45576	7	normal
SVUea-zya	0.365803	3.4908	7	normal
SVUea-zxx	-0.583972	3.57054	6	normal
SVUea-zxe	-0.0953984	3.78333	6	normal
SVUea-zcz	-0.464414	3.70655	0	normal
SVUea-zcy	-0.246517	3.62325	0	AH
SVUea-zdw	-0.208438	3.60552	6	normal
SVUea-zvd	-0.228941	3.5977	0	normal
SVUea-zvv	0.430176	3.79351	8	normal
SVUea-zew	0.176874	3.42943	6	normal
SVUea-zev	-0.272889	3.46835	8	AH
SVUea-zee	-0.393231	3.68984	NA	normal
SVUea-azz	0.200216	3.73046	0	normal
SVUea-aza	-0.363313	4.07657	6	normal
SVUea-azb	0.0815044	3.50406	8	normal
SVUea-azd	0.345054	3.49248	8	normal
SVUea-aab	0.382928	3.80996	6	normal
SVUea-aad	0.484059	3.48058	6	normal
SVUea-aba	0.142337	3.66124	6	normal
SVUea-abx	-0.311288	3.48058	1	normal
SVUea-axa	-0.47875	3.56773	6	normal
SVUea-axd	-0.214232	3.55775	6	normal
SVUea-axw	-0.24245	3.68771	8	normal
SVUea-axv	-0.634878	3.61334	6	normal
SVUea-acb	0.595758	3.61574	NA	normal
SVUea-acw	1.98632	3.71265	6	normal
SVUea-ace	-0.301584	3.76223	4	normal
SVUea-adz	-0.468697	3.73815	6	normal
SVUea-adb	-0.460184	3.68984	0	normal
SVUea-adv	0.886573	3.84261	0	normal
SVUea-awy	-0.214991	3.63063	8	normal
SVUea-aww	-0.00686555	3.78533	0	normal
SVUea-avz	-0.260308	3.65437	6	normal
SVUea-aez	-0.315205	3.85878	NA	normal
SVUea-bzx	-0.280603	3.71063	6	normal
SVUea-bzd	-0.0911637	3.52634	3	normal
SVUea-baa	0.279067	3.73432	8	normal
SVUea-baw	0.689158	3.79351	6	normal
SVUea-bby	0.110593	3.71667	6	normal
SVUea-bbc	-0.508518	3.7859	NA	AH
SVUea-byd	-0.417602	3.77641	9	normal
SVUea-bxz	0.861111	3.48058	6	normal
SVUea-bxe	0.395372	3.44091	3	normal
SVUea-bca	-0.246248	3.53555	0	normal
SVUea-bcb	0.88655	3.71667	8	normal
SVUea-bcd	0.0612099	3.42943	7	normal
SVUea-bdy	-0.111769	3.65667	6	normal
SVUea-bdd	0.234519	3.67247	6	normal
SVUea-bde	0.738487	3.9577	0	normal
SVUea-bwd	-0.0396809	3.71265	0	normal
SVUea-bvd	-0.557016	3.66124	0	normal
SVUea-bvv	0.184191	3.58704	0	normal
SVUea-bea	-0.239821	3.74757	NA	normal
SVUea-bex	0.168777	3.5325	0	normal
SVUea-yzz	-0.129143	4.09954	8	normal
SVUea-yzd	1.65123	3.4014	0	normal
SVUea-yzv	0.568984	4.031	6	normal
SVUea-yaz	-0.533244	3.63063	3	normal
SVUea-ybb	-0.753312	4.0735	0	normal
SVUea-ybx	0.00540673	3.51693	0	normal
SVUea-ybd	-0.21679	3.9577	0	normal
SVUea-yya	-0.798039	3.41364	NA	NA
SVUea-yyb	0.803568	3.44091	7	normal
SVUea-yyc	-0.327219	3.67468	0	normal
SVUea-yye	-0.0547615	3.67247	6	normal
SVUeb-zab	-0.105133	3.47012	0	normal
SVUeb-zyv	-0.508496	3.67468	8	normal
SVUeb-zxz	0.163619	3.68771	0	AH
SVUeb-zxc	-0.557378	3.77641	4	normal
SVUeb-zxe	-0.710675	3.82892	8	normal
SVUeb-zcv	0.362213	3.42943	6	normal
SVUeb-zdz	0.40032	3.82315	6	normal
SVUeb-zwa	-0.0991573	3.82737	8	normal
SVUeb-zwb	-0.164211	3.832	6	normal
SVUeb-zvb	-0.210866	3.76042	7	normal
SVUeb-zvy	-0.346073	3.51055	3	normal
SVUeb-zvw	-0.589972	3.4908	8	normal
SVUeb-zey	-0.163082	3.83809	6	normal
SVUeb-azz	-0.464313	3.96764	6	normal
SVUeb-aze	-0.453609	3.54753	0	normal
SVUeb-aab	1.54748	3.57054	0	normal
SVUeb-aae	3.58286	3.71671	0	AH
SVUeb-abc	-0.112297	3.45576	0	normal
SVUeb-ayc	-0.779959	3.71667	6	normal
SVUeb-ayw	-0.526012	3.58704	9	normal
SVUeb-aye	-0.590382	3.65667	0	normal
SVUeb-axe	-0.150207	3.45576	3	normal
SVUeb-acz	-0.469013	3.64028	6	normal
SVUeb-ada	-0.358623	3.5563	0	normal
SVUeb-aww	-0.076309	3.48058	8	normal
SVUeb-avz	0.648968	3.71667	8	normal
SVUeb-ava	0.345676	3.75679	6	normal
SVUeb-avx	0.404964	3.65896	8	normal
SVUeb-avc	1.47777	3.52634	8	normal
SVUeb-avd	0.0116888	3.58433	9	normal
SVUeb-ave	0.736282	3.60032	8	normal
SVUeb-aex	-0.477554	3.82269	7	normal
SVUeb-bzb	-0.0179339	3.72656	8	normal
SVUeb-bzd	0.413567	3.59786	4	normal
SVUeb-bzw	-0.241608	3.59786	0	normal
SVUeb-bzv	-0.270574	3.58439	0	normal
SVUeb-bze	-0.189058	3.4484	8	normal
SVUeb-baz	-0.139028	3.85588	8	normal
SVUeb-bax	-0.718015	3.73624	3	normal
SVUeb-baw	-0.470661	3.59506	6	normal
SVUeb-bbd	-0.385313	3.44467	8	normal
SVUeb-bbw	-0.231981	3.45576	3	normal
SVUeb-bbe	-0.287892	3.68771	1	normal
SVUeb-byc	0.189841	3.75128	0	normal
SVUeb-bye	0.34508	3.68556	8	normal
SVUeb-bxz	-0.178596	3.68771	8	normal
SVUeb-bxc	-0.165998	3.832	6	normal
SVUeb-bxd	0.284907	3.67307	8	normal
SVUeb-bcd	1.21464	3.79351	NA	normal
SVUeb-bdz	-0.296071	3.69827	6	normal
SVUeb-bdv	-0.386682	3.56205	8	normal
SVUeb-bde	-0.581997	3.69618	6	normal
SVUeb-bvc	0.120589	3.42943	3	normal
SVUeb-bez	-0.681098	3.76938	0	normal
SVUeb-beb	-0.268728	3.47012	9	normal
SVUeb-bex	-0.655859	3.70243	NA	normal
SVUeb-yzz	0.645968	3.68015	6	normal
SVUeb-yza	-0.0486302	3.68015	8	normal
SVUeb-yzy	-0.350132	3.86237	7	normal
SVUeb-yzv	-0.0186095	3.48058	8	normal
SVUeb-yaz	-0.396587	3.81318	0	normal
SVUeb-yaa	-0.771011	3.69618	8	normal
SVUeb-yad	-0.382878	3.48058	6	normal
SVUeb-yby	-0.212809	3.76042	9	normal
SVUeb-ybc	-0.770973	3.71667	6	normal
SVUeb-ybw	-0.242167	3.73143	9	AH
SVUeb-ybv	-0.472402	3.47363	3	normal
SVUeb-yyc	-0.518757	3.60032	3	normal
SVUeb-yye	-0.260111	3.78161	6	normal
SVUeb-yxv	-0.702555	3.78333	3	normal
SVUeb-yxe	1.70226	3.79477	0	AH
SVUeb-ycb	-0.500315	3.76042	1	normal
SVUeb-ycy	-0.583929	3.6861	7	normal
SVUey-zzx	-0.574319	3.61826	8	normal
SVUey-zbv	-0.451616	4.03149	6	normal
SVUey-zbe	-0.527022	3.68341	6	normal
SVUey-zxz	-0.0440727	3.62325	8	normal
SVUey-zxb	-0.558466	3.7246	9	normal
SVUey-zxx	-0.581584	4.04579	6	normal
SVUey-zxc	0.116483	3.39724	8	normal
SVUey-zcx	-0.208005	3.49248	8	normal
SVUey-zcd	-0.902596	3.74382	3	normal
SVUey-zdz	-0.728859	3.81158	8	normal
SVUey-zda	-0.310531	3.46657	0	normal
SVUey-zdb	-0.623004	3.5325	0	normal
SVUey-zdy	-0.124775	3.5325	8	normal
SVUey-zdx	-0.5296	3.5325	NA	normal
SVUey-zdd	-0.086163	3.58973	8	normal
SVUey-zdw	0.155272	3.58973	6	normal
SVUey-zwa	-0.672074	3.49248	6	normal
SVUey-zvx	-0.66871	3.58704	NA	AH
SVUey-zey	0.65868	3.58704	8	normal
SVUey-azv	-0.307605	3.65667	6	normal
SVUey-aab	-0.46235	3.59508	6	normal
SVUey-aad	0.489316	3.9072	4	normal
SVUey-abx	0.270138	3.80182	6	normal
SVUey-ayz	-0.0941624	3.62818	8	normal
SVUey-ayc	-0.666119	3.79518	1	normal
SVUey-ayv	-0.459809	3.83658	3	normal
SVUey-acy	-0.787913	3.80509	6	normal
SVUey-acx	0.665981	3.52943	6	normal
SVUey-acd	-0.31152	3.81637	6	normal
SVUey-acv	1.61101	3.44091	6	normal
SVUey-ace	-0.709831	3.78161	8	normal
SVUey-ady	-0.364548	3.41364	8	normal
SVUey-awy	-0.702542	4.00346	9	normal
SVUey-aww	-0.721397	3.55775	3	normal
SVUey-avy	-0.507644	3.85003	9	normal
SVUey-avc	-0.574034	3.63063	6	normal
SVUey-avd	0.182443	3.50406	6	normal
SVUey-aez	0.509112	3.78161	6	normal
SVUey-aeb	1.95453	3.45576	8	normal
SVUey-aey	0.33561	3.8441	0	normal
SVUey-aex	1.29245	3.70655	6	normal
SVUey-aev	-0.446403	3.6081	6	normal
SVUey-aee	0.437109	3.48058	8	normal
SVUey-baz	0.128397	3.68124	8	normal
SVUey-bay	0.865174	3.60552	6	normal
SVUey-bac	0.239266	3.5563	3	AH
SVUey-bad	0.595662	3.5563	1	normal
SVUey-bbb	-0.252204	3.59506	1	normal
SVUey-bby	0.356638	3.6081	3	normal
SVUey-bbx	1.52383	3.53706	0	normal
SVUey-bbv	-0.572617	3.83429	6	normal
SVUey-bxv	-0.376869	3.51375	6	normal
SVUey-bxe	1.41728	3.61826	9	normal
SVUey-bcw	0.389744	3.79014	9	normal
SVUey-bcv	-0.208887	3.58705	8	normal
SVUey-bva	-0.124926	3.78161	8	AH
SVUey-bvc	-0.208344	3.41764	8	normal
SVUey-bex	-0.577872	3.61448	6	normal
SVUey-yzz	0.34629	3.67906	NA	normal
SVUey-yza	-0.151875	3.48058	9	normal
SVUey-yzx	-0.200077	3.68124	3	normal
SVUey-yzd	-0.410366	3.52009	0	normal
SVUey-yaz	-0.534927	3.52009	0	normal
SVUey-yab	0.955636	3.50079	6	normal
SVUey-yay	-0.771219	3.82582	6	normal
SVUey-yax	0.617785	3.65667	6	normal
SVUey-yad	0.0189334	3.48058	6	normal
SVUey-yav	-0.109002	3.75174	7	normal
SVUey-yby	0.510783	3.64266	8	normal
SVUey-yyd	0.588451	3.39724	NA	normal
SVUey-yyw	0.258235	3.71113	8	normal
SVUey-ycy	-0.153616	3.73656	NA	normal
SVUey-ycw	-0.101895	3.81318	9	normal
SVUey-ydz	0.197839	3.43712	8	normal
SVUey-ydy	1.17732	3.45576	6	normal
SVUex-zaa	-0.250406	3.70312	7	normal
SVUex-zbz	0.0282197	4.07962	0	normal
SVUex-zbx	1.4525	3.83506	9	normal
SVUex-zbc	-0.0902795	3.49415	3	normal
SVUex-zyy	-0.177468	3.84559	0	normal
SVUex-zyx	-0.534268	3.50406	8	normal
SVUex-zye	0.853974	3.37144	6	normal
SVUex-zxa	-0.694795	3.73143	8	normal
SVUex-zxv	1.19157	3.37144	NA	normal
SVUex-zxe	0.459607	3.37144	NA	normal
SVUex-zca	-0.373521	3.73046	8	normal
SVUex-zdd	1.20476	3.74194	NA	normal
SVUex-zvc	0.758871	3.58704	9	normal
SVUex-zvd	-0.274389	3.58704	NA	normal
SVUex-azb	-0.230402	3.67468	8	normal
SVUex-aaw	1.31852	3.61574	0	normal
SVUex-abz	2.61495	3.45576	6	normal
SVUex-aba	-0.634443	3.46835	0	normal
SVUex-abe	0.232839	3.42553	NA	normal
SVUex-aya	-0.0268137	3.76223	NA	normal
SVUex-ayd	-0.0514682	3.73046	8	normal
SVUex-axa	-0.181136	3.67468	1	normal
SVUex-axb	1.01683	3.58704	1	normal
SVUex-axv	1.02483	3.48742	3	normal
SVUex-aca	-0.263165	3.78161	7	normal
SVUex-acv	-0.394504	3.4014	NA	normal
SVUex-adb	0.0876772	3.65667	6	normal
SVUex-adc	0.0241482	3.58704	8	normal
SVUex-add	-0.350546	3.75679	9	normal
SVUex-adw	0.804987	3.65667	9	NA
SVUex-awa	-0.641076	3.58704	0	NA
SVUex-ava	-0.499353	3.4014	0	normal
SVUex-bzc	-0.0442182	3.48058	6	normal
SVUex-bzw	-0.364096	3.832	NA	normal
SVUex-bzv	-0.532567	3.67247	0	normal
SVUex-bav	-0.577468	3.47012	3	normal
SVUex-bba	-0.55201	3.68771	1	normal
SVUex-bbb	-0.391519	3.67357	7	normal
SVUex-bbd	-0.605032	3.73046	9	normal
SVUex-byz	0.604593	3.48058	NA	normal
SVUex-byb	-0.484495	3.50406	8	normal
SVUex-byd	-0.392924	3.77291	9	normal
SVUex-byw	0.0138349	3.52634	NA	normal
SVUex-bxa	-0.570807	3.43712	8	normal
SVUex-bxb	-0.762176	3.76938	8	normal
SVUex-bcy	0.219186	3.58704	8	normal
SVUex-bcw	0.184404	3.50406	3	normal
SVUex-bda	-0.518416	3.65205	9	normal
SVUex-bex	1.87676	3.5649	0	normal
SVUex-bed	-0.44538	3.52323	NA	normal
SVUex-bev	2.1494	3.73046	6	normal
SVUex-yzy	-0.259876	3.63306	6	normal
SVUex-yzx	-0.334952	3.63306	7	normal
SVUex-yzd	-0.40888	3.52634	9	normal
SVUex-yzw	-0.264083	3.60552	NA	normal
SVUex-yay	-0.377326	3.65896	6	normal
SVUex-ycb	-0.579654	3.52634	6	normal
SVUec-zza	0.0449257	3.75679	NA	normal
SVUec-zab	1.0901	3.74382	7	AH
SVUec-zac	0.14207	3.91297	8	normal
SVUec-zav	0.152314	3.81954	1	normal
SVUec-zba	-0.388837	3.73624	0	normal
SVUec-zbb	-0.575835	3.81478	6	normal
SVUec-zbc	-0.14402	3.70243	NA	normal
SVUec-zbd	-0.296275	3.42943	0	normal
SVUec-zyx	-0.800669	3.82969	6	normal
SVUec-zyc	-0.455636	3.54158	0	normal
SVUec-zyd	-0.747673	3.60552	6	normal
SVUec-zyv	-0.313371	4.02808	NA	normal
SVUec-zxa	-0.239898	3.82737	0	normal
SVUec-zxb	2.16322	3.63789	4	normal
SVUec-zxc	-0.740897	3.63306	8	normal
SVUec-zxw	-0.234554	3.81318	NA	normal
SVUec-zxv	0.323559	3.57611	8	normal
SVUec-zcy	1.62135	3.45576	8	normal
SVUec-zdz	0.182902	3.57611	6	normal
SVUec-zdy	2.84429	3.54158	6	normal
SVUec-zdd	-0.4187	3.75891	1	normal
SVUec-zdw	-0.498214	3.54456	8	normal
SVUec-zde	-0.745142	3.55919	0	normal
SVUec-zwb	2.50678	3.71466	6	normal
SVUec-zwy	1.21999	3.43329	NA	normal
SVUec-zwc	-0.334869	3.57334	6	normal
SVUec-zvy	-0.651281	3.64738	6	AH
SVUec-zvv	-0.617557	3.61066	6	AH
SVUec-zea	-0.847224	3.80017	6	normal
SVUec-zec	-0.779898	3.68556	8	normal
SVUec-azb	-0.02982	3.69197	9	normal
SVUec-azx	1.00425	3.51375	3	normal
SVUec-aax	-0.325895	3.64028	8	normal
SVUec-abe	-0.788442	3.63063	NA	normal
SVUec-ayz	-0.753928	3.63063	NA	normal
SVUec-axb	1.3537	3.37144	NA	NA
SVUec-axw	0.56986	3.60032	0	normal
SVUec-aca	1.00855	3.60552	6	normal
SVUec-acb	1.34866	3.47712	6	normal
SVUec-adw	0.589848	3.73719	NA	normal
SVUec-awz	0.132616	3.832	8	normal
SVUec-awe	-0.797932	3.50732	8	normal
SVUec-avz	-0.144483	3.50732	7	normal
SVUec-avx	0.338918	3.68341	6	normal
SVUec-avd	-0.167781	3.56773	8	normal
SVUec-bzy	0.134644	3.71063	0	normal
SVUec-baz	-0.235856	3.67468	6	normal
SVUec-baa	-0.511747	3.5924	0	normal
SVUec-bbc	0.177277	4.05918	6	normal
SVUec-bbd	0.385151	3.82737	6	normal
SVUec-bxa	0.0595474	3.52943	6	normal
SVUec-bxy	-0.0729575	3.65205	6	normal
SVUec-bxv	1.07206	3.42943	8	normal
SVUec-bca	-0.40691	3.61321	8	normal
SVUec-bcd	-0.645406	3.62325	3	normal
SVUec-bce	-0.367119	3.43712	NA	normal
SVUec-bda	-0.844692	3.56773	6	normal
SVUec-bdy	2.54018	3.50406	0	normal
SVUec-bdx	-0.766554	3.42943	4	AH
SVUec-bdd	-0.544854	3.74382	0	normal
SVUec-bwz	-0.551705	4.09621	9	normal
SVUec-bwy	-0.16484	3.50406	8	normal
SVUec-bwc	-0.613187	3.74382	8	normal
SVUec-bwv	0.159358	3.60032	8	normal
SVUec-bvb	0.176876	3.59638	8	normal
SVUec-bez	0.0361467	3.54456	0	normal
SVUec-bey	-0.606254	3.82737	6	normal
SVUec-bed	-0.444964	3.48058	0	normal
SVUec-yzx	-0.318431	3.63185	6	normal
SVUec-yze	0.585833	3.82892	1	normal
SVUec-yav	-0.443342	3.51055	0	normal
SVUec-ybz	-0.00749566	3.82892	6	normal
SVUec-ybd	0.00562559	3.5325	8	normal
SVUec-ybw	-0.230668	3.52634	6	normal
SVUec-yyy	-0.00651568	3.52634	0	normal
SVUec-yyc	-0.678562	3.64503	0	normal
SVUec-yyv	-0.267545	3.67247	6	normal
SVUec-ycb	0.308178	3.67025	4	normal
SVUec-ydz	-0.368347	3.73624	8	AH
SVUec-yda	-0.0432593	3.56773	8	normal
SVUed-zax	0.367777	3.60552	0	normal
SVUed-zbv	-0.0273002	3.48742	NA	AH
SVUed-zya	0.317202	3.43712	3	normal
SVUed-zyc	1.08475	3.47363	9	AH
SVUed-zxa	-0.187827	3.77291	NA	normal
SVUed-zxb	-0.693154	3.77291	NA	normal
SVUed-zxx	-0.166974	3.82737	3	normal
SVUed-zxc	0.498469	3.58704	8	AH
SVUed-zxv	0.231549	3.50406	8	normal
SVUed-zcz	-0.411812	3.41364	NA	normal
SVUed-zcd	-0.369805	3.62325	0	normal
SVUed-zcv	0.206967	3.68124	3	AH
SVUed-zdv	0.0621117	3.80672	8	normal
SVUed-zde	-0.576588	3.73432	8	normal
SVUed-zwa	0.505677	3.41364	NA	NA
SVUed-zwb	-0.110708	3.61574	8	normal
SVUed-zwx	0.84743	3.38453	NA	normal
SVUed-zwc	-0.228952	3.62572	0	normal
SVUed-zwe	-0.0951842	3.69618	6	normal
SVUed-zvz	-0.194285	4.18977	9	normal
SVUed-zvb	6.64393	3.43712	NA	normal
SVUed-zvd	-0.958204	4.0735	6	normal
SVUed-zvw	-0.570746	3.56773	1	normal
SVUed-zez	-0.533794	3.62325	6	normal
SVUed-zea	-0.308885	3.83353	8	normal
SVUed-zec	0.156322	3.64738	0	normal
SVUed-zed	-0.39748	3.56773	0	normal
SVUed-zew	-0.378192	3.42943	0	normal
SVUed-zev	-0.566588	3.5563	9	normal
SVUed-aza	0.135764	3.60293	9	normal
SVUed-azy	-0.0362763	3.47712	8	normal
SVUed-azd	0.615828	3.90266	NA	normal
SVUed-azw	4.66536	3.38021	NA	normal
SVUed-azv	0.640207	3.60552	8	normal
SVUed-aze	-0.615168	3.60293	NA	normal
SVUed-abx	0.554557	3.65437	6	normal
SVUed-abc	-0.467302	3.51375	9	normal
SVUed-abd	-0.51105	3.51375	9	normal
SVUed-ayv	-0.112103	3.64503	8	normal
SVUed-axc	0.107129	3.74382	NA	normal
SVUed-acz	0.272068	3.56773	7	normal
SVUed-aca	-0.272085	3.56773	1	normal
SVUed-acd	-0.380228	3.77291	8	normal
SVUed-awd	-0.231272	3.82737	9	normal
SVUed-aww	-0.793943	3.67025	0	normal
SVUed-awv	-0.37991	3.8441	6	normal
SVUed-ava	-0.711355	3.74194	8	normal
SVUed-avd	-0.315702	3.59775	6	NA
SVUed-aea	0.266632	3.47012	8	normal
SVUed-bzw	-0.588268	3.5977	8	normal
SVUed-bzv	-0.466878	3.5977	8	normal
SVUed-bax	0.490798	3.48058	9	normal
SVUed-bbb	-0.423107	3.56773	3	normal
SVUed-bbw	-0.654385	3.88807	6	normal
SVUed-bxv	-0.655191	3.82737	9	normal
SVUed-bcc	-0.426662	3.58704	0	normal
SVUed-bdz	-0.499132	3.51693	6	normal
SVUed-bwa	-0.427984	3.86876	8	normal
SVUed-bvc	-0.792965	3.80672	6	normal
SVUed-bvd	-0.108913	3.77291	0	normal
SVUed-bex	-0.434421	3.63548	8	normal
SVUed-bee	-0.296791	3.68341	6	normal
SVUed-yzb	0.464589	3.57887	0	normal
SVUed-ybb	2.08437	3.47712	NA	normal
SVUed-ybd	-0.057889	3.62818	0	normal
SVUed-ybw	-0.323423	3.67025	8	normal
SVUed-yyc	-0.106301	3.88807	6	normal
SVUed-yyw	0.0154318	3.84236	NA	normal
SVUed-yxc	-0.212965	3.59638	8	normal
SVUed-yxd	-0.393266	3.77466	6	normal
SVUed-ycz	-0.745127	3.86593	6	normal
SVUed-ycx	-0.0328311	3.54753	NA	normal
SVUed-yce	-0.549261	3.68341	9	AH
SVUed-ydy	-0.415506	3.79602	NA	AH
SVUed-ywz	-0.457583	3.58704	8	normal
SVUed-ywc	-0.353577	3.64738	0	normal
SVUed-yva	0.75403	3.70655	6	normal
SVUed-yvy	0.359499	3.56773	6	normal
SVUed-yvx	0.273717	3.56773	8	normal
SVUed-yez	-0.201249	3.45209	NA	normal
SVUed-yee	-0.619613	3.65706	9	normal
SVUew-zzd	-0.283582	3.5534	6	normal
SVUew-zzw	-0.341651	3.5534	6	normal
SVUew-zzv	-0.171378	3.60552	9	normal
SVUew-zab	-0.240092	3.57054	0	normal
SVUew-zax	-0.152536	3.61574	9	normal
SVUew-zxe	-0.0981425	3.74943	0	normal
SVUew-zcy	-0.603321	3.81796	9	normal
SVUew-zdy	0.601846	3.84856	NA	normal
SVUew-zdv	1.48421	3.70256	8	normal
SVUew-zwy	0.0429454	NA	NA	NA
SVUew-zvz	-0.55609	3.71063	8	normal
SVUew-zva	-0.310894	3.65437	9	normal
SVUew-zvv	-0.715564	3.73046	0	normal
SVUew-zeb	-0.869426	3.57611	8	normal
SVUew-azx	-0.0554044	3.57611	8	normal
SVUew-azw	1.23598	3.45576	0	normal
SVUew-azv	-0.591204	3.47712	6	normal
SVUew-aab	-0.743191	3.65667	0	normal
SVUew-aad	-0.678528	3.60032	8	normal
SVUew-aby	0.547133	3.66351	0	AH
SVUew-abv	0.0442139	3.87297	9	normal
SVUew-abe	0.570738	3.75679	NA	AH
SVUew-ayb	-0.137897	3.75128	3	normal
SVUew-axa	0.401863	3.64028	8	normal
SVUew-axx	-0.747681	3.71767	8	normal
SVUew-axd	-0.166996	3.7228	0	normal
SVUew-axw	-0.522613	3.55047	0	normal
SVUew-adb	-0.785498	3.8441	8	normal
SVUew-adw	0.056681	3.37144	9	normal
SVUew-aee	1.56041	3.4014	NA	normal
SVUew-bzx	-0.355915	3.61066	6	normal
SVUew-baa	-0.447516	3.53857	0	normal
SVUew-bad	-0.312711	3.67468	6	normal
SVUew-baw	0.260456	3.78262	9	AH
SVUew-bbv	-0.413572	3.832	8	normal
SVUew-bbe	-0.475953	3.82737	NA	normal
SVUew-byv	-0.283788	3.56773	8	normal
SVUew-bxc	-0.364745	3.78168	3	normal
SVUew-bcy	1.69428	3.81321	6	AH
SVUew-bcd	0.0795375	3.65667	6	normal
SVUew-bcw	-0.68619	3.68771	0	normal
SVUew-bdw	-0.350531	3.70243	6	normal
SVUew-bwy	0.387223	3.64503	8	normal
SVUew-bwc	-0.131085	3.57054	9	normal
SVUew-bwe	0.833412	3.47012	6	normal
SVUew-bvv	-0.506516	3.53857	0	normal
SVUew-yzc	1.02288	3.56773	0	normal
SVUew-yzd	-0.4974	3.56773	3	normal
SVUew-yaw	0.0171839	3.64738	8	normal
SVUew-ybc	-0.600367	3.52634	NA	normal
SVUew-yya	-0.157615	3.82892	6	normal
SVUew-yyb	0.540673	3.66913	0	normal
SVUew-yyd	-0.241285	3.77815	NA	normal
SVUew-yye	-0.148037	3.65667	0	normal
SVUew-yxc	-0.309312	3.62325	9	normal
SVUew-ycb	-0.895155	4.07041	6	normal
SVUew-ycy	0.000123407	3.76403	0	normal
SVUew-ycd	-0.635683	3.64028	0	normal
SVUew-ydx	-0.246343	3.81318	6	normal
SVUew-yww	-0.662838	3.89741	NA	normal
SVUew-yvz	1.03964	3.58973	9	normal
SVUew-yva	-0.684686	3.58973	9	normal
SVUew-yvd	-0.469902	3.61574	9	normal
SVUew-yvv	-0.835889	3.77641	6	normal
SVUew-yea	-0.221144	3.55919	0	normal
SVUew-yed	0.00859655	3.66124	NA	normal
SVUew-yee	-0.829248	3.56773	6	AH
SVUew-xza	-0.217518	3.8441	8	normal
SVUev-zzw	-0.784409	3.62818	6	normal
SVUev-zzv	-0.676913	3.81954	NA	normal
SVUev-zac	-0.244041	3.70243	NA	normal
SVUev-zbc	-0.519356	3.42943	8	AH
SVUev-zxw	0.414098	3.43712	NA	normal
SVUev-zcc	0.939471	3.78845	6	normal
SVUev-zcd	-0.392398	3.74943	9	normal
SVUev-zcv	-0.223216	3.60821	3	normal
SVUev-zdz	-0.455225	3.60821	0	normal
SVUev-zdc	-0.710963	3.69827	8	normal
SVUev-zdd	-0.332238	3.80509	6	normal
SVUev-zwx	-0.540618	3.65896	3	normal
SVUev-zwc	-0.211964	3.60821	0	normal
SVUev-zee	-0.616182	3.65321	4	normal
SVUev-aza	-0.149421	3.5649	9	normal
SVUev-azw	-0.659409	3.9577	0	normal
SVUev-aaz	-0.591312	3.60032	3	normal
SVUev-ayw	-0.522672	3.58161	6	normal
SVUev-ayv	-0.737794	3.57054	8	normal
SVUev-axv	-0.270207	3.58433	8	normal
SVUev-aca	0.845965	3.60552	9	normal
SVUev-adv	-0.440674	3.63548	3	normal
SVUev-awe	-0.774564	3.73046	6	normal
SVUev-bbd	-0.271066	3.51534	NA	normal
SVUev-bbv	-0.461552	3.70036	3	normal
SVUev-byz	-0.453226	3.84634	6	normal
SVUev-bcz	-0.745733	3.64028	9	normal
SVUev-bcv	-0.697182	3.74382	9	normal
SVUev-bda	-0.130024	3.98767	6	normal
SVUev-bev	-0.876819	3.64503	8	normal
SVUev-yza	0.218155	3.67247	8	normal
SVUev-yaw	0.00465509	3.89741	NA	normal
SVUev-yxa	-0.477351	3.59506	6	normal
SVUee-zax	-0.0384518	3.44467	8	normal
SVUee-zba	0.150232	3.55919	7	normal
SVUee-zbx	0.473127	3.66351	8	normal
SVUee-zyz	-0.296393	3.6909	0	normal
SVUee-zcc	3.31754	3.52323	8	normal
SVUee-zcd	-0.852284	3.85733	9	normal
SVUee-zda	-0.237037	3.65437	0	normal
SVUee-zwb	-0.309365	3.62818	6	normal
SVUee-zvz	-0.582912	3.63063	6	normal
SVUee-zva	-0.662026	3.63063	6	AH
SVUee-azz	-0.705368	3.82269	8	normal
SVUee-aax	-0.260541	3.67247	8	normal
SVUee-aav	-0.607993	3.71063	9	normal
SVUee-aae	0.0764208	3.58704	8	normal
SVUee-abd	-0.540577	3.5563	6	normal
SVUee-aye	-0.206195	3.65205	3	normal
SVUee-axb	0.230885	3.71265	3	AH
SVUee-axy	-0.502281	3.65667	0	normal
SVUee-axw	0.442232	3.84559	3	normal
SVUee-acy	-0.405037	3.45939	NA	normal
SVUee-adz	0.523306	3.64503	8	normal
SVUee-avy	-0.192795	3.62325	6	normal
SVUee-avx	-0.318129	3.62325	0	normal
SVUee-aeb	0.573614	3.66577	0	normal
SVUee-aec	-0.480277	3.8515	6	normal
SVUee-aew	-0.20216	3.77641	0	normal
SVUee-bzd	0.159591	3.84856	7	normal
SVUee-baw	0.112944	3.83658	9	normal
SVUee-bbz	0.256251	3.77641	9	normal
SVUee-bba	-0.178882	3.52009	3	normal
SVUee-bbb	-0.47181	3.68984	NA	normal
SVUee-byz	-0.346689	3.8273	7	normal
SVUee-byw	1.29986	3.58433	3	normal
SVUee-byv	0.646364	3.58433	0	normal
SVUee-bdv	-0.161815	3.85588	8	normal
SVUee-bde	-0.482222	3.67906	8	normal
SVUee-bwb	1.35343	3.79183	9	NA
SVUee-bvb	-0.248764	3.71867	6	normal
SVUee-bvd	0.771623	3.74406	6	AH
SVUee-bvv	0.270968	3.65437	6	normal
SVUee-bve	1.51687	3.65437	9	normal
SVUee-bew	0.722325	3.57611	0	AH
SVUee-yzv	0.128385	3.80346	6	normal
SVUee-yaa	0.119935	3.64266	4	AH
SVUee-yad	-0.0779892	3.85003	NA	NA
SVUee-ybz	-0.222732	3.53555	9	normal
SVUee-ybw	-0.0727545	3.62325	4	normal
