# Supplementary material for: No relationship between vertebral column shifts and limb fluctuating asymmetry in human foetuses
Source: PeerJ. 2017 Jun 12;5:e3359. doi: 10.7717/peerj.3359 (PMC5470575; doi:10.7717/peerj.3359)
Supplement: Supplemental Information 2 [file peerj-05-3359-s002.xlsx]

## Sheet: digit_2_mf
SVU	side	handII	trait	photo2	photo	repeated measure	digphoto	measurer
SVUzz-zzd	-0.5	NA	NA	NA	1	NA	NA	2
SVUzz-zzd	0.5	NA	NA	NA	1	NA	NA	2
SVUzz-zax	-0.5	NA	NA	NA	1	NA	NA	2
SVUzz-zax	0.5	NA	NA	NA	1	NA	NA	2
SVUzz-zac	-0.5	NA	NA	NA	1	NA	NA	2
SVUzz-zac	0.5	NA	NA	NA	1	NA	NA	2
SVUzz-zbz	-0.5	NA	NA	NA	1	NA	NA	2
SVUzz-zbz	0.5	NA	NA	NA	1	NA	NA	2
SVUzz-zbw	-0.5	NA	NA	NA	1	NA	NA	2
SVUzz-zbw	0.5	NA	NA	NA	1	NA	NA	2
SVUzz-zyz	-0.5	NA	NA	NA	1	NA	NA	2
SVUzz-zyz	0.5	NA	NA	NA	1	NA	NA	2
SVUzz-zya	-0.5	NA	NA	NA	1	NA	NA	2
SVUzz-zya	0.5	NA	NA	NA	1	NA	NA	2
SVUzz-zcd	-0.5	NA	NA	NA	1	NA	NA	2
SVUzz-zcd	0.5	NA	NA	NA	1	NA	NA	2
SVUzz-zda	-0.5	NA	NA	NA	1	NA	NA	2
SVUzz-zda	-0.5	NA	NA	NA	2	NA	NA	2
SVUzz-zda	0.5	NA	NA	NA	1	NA	NA	2
SVUzz-zda	0.5	NA	NA	NA	2	NA	NA	2
SVUzz-zww	-0.5	NA	NA	NA	1	NA	NA	2
SVUzz-zww	0.5	NA	NA	NA	1	NA	NA	2
SVUzz-zez	-0.5	NA	NA	NA	1	NA	NA	2
SVUzz-zez	0.5	NA	NA	NA	1	NA	NA	2
SVUzz-zec	-0.5	NA	NA	NA	1	NA	NA	2
SVUzz-zec	0.5	NA	NA	NA	1	NA	NA	2
SVUzz-zed	-0.5	NA	NA	NA	1	NA	NA	2
SVUzz-zed	0.5	NA	NA	NA	1	NA	NA	2
SVUzz-zee	-0.5	NA	NA	NA	1	NA	NA	2
SVUzz-zee	0.5	NA	NA	NA	1	NA	NA	2
SVUzz-azd	-0.5	NA	NA	NA	1	NA	NA	2
SVUzz-azd	-0.5	NA	NA	NA	2	NA	NA	2
SVUzz-azd	-0.5	NA	NA	NA	3	NA	NA	2
SVUzz-azd	-0.5	NA	NA	NA	4	NA	NA	2
SVUzz-azd	0.5	NA	NA	NA	1	NA	NA	2
SVUzz-azd	0.5	NA	NA	NA	2	NA	NA	2
SVUzz-azd	0.5	NA	NA	NA	3	NA	NA	2
SVUzz-azd	0.5	NA	NA	NA	4	NA	NA	2
SVUzz-aaw	-0.5	NA	NA	NA	1	NA	NA	2
SVUzz-aaw	0.5	NA	NA	NA	1	NA	NA	2
SVUzz-ayb	-0.5	NA	NA	NA	1	NA	NA	2
SVUzz-ayb	-0.5	NA	NA	NA	2	NA	NA	2
SVUzz-ayb	0.5	NA	NA	NA	1	NA	NA	2
SVUzz-ayb	0.5	NA	NA	NA	2	NA	NA	2
SVUzz-axw	-0.5	NA	NA	NA	1	NA	NA	2
SVUzz-axw	0.5	NA	NA	NA	1	NA	NA	2
SVUzz-acc	-0.5	NA	NA	NA	1	NA	NA	2
SVUzz-acc	0.5	NA	NA	NA	1	NA	NA	2
SVUzz-acv	-0.5	NA	NA	NA	1	NA	NA	2
SVUzz-acv	-0.5	NA	NA	NA	2	NA	NA	2
SVUzz-acv	0.5	NA	NA	NA	1	NA	NA	2
SVUzz-acv	0.5	NA	NA	NA	2	NA	NA	2
SVUzz-ade	-0.5	NA	NA	NA	1	NA	NA	2
SVUzz-ade	0.5	NA	NA	NA	1	NA	NA	2
SVUzz-awd	-0.5	NA	NA	NA	1	NA	NA	2
SVUzz-awd	-0.5	NA	NA	NA	2	NA	NA	2
SVUzz-awd	0.5	NA	NA	NA	1	NA	NA	2
SVUzz-awd	0.5	NA	NA	NA	2	NA	NA	2
SVUzz-awv	-0.5	NA	NA	NA	NA	NA	NA	2
SVUzz-awv	-0.5	NA	NA	1	2	1	1	2
SVUzz-awv	0.5	NA	NA	NA	NA	NA	NA	2
SVUzz-awv	0.5	NA	NA	1	2	1	1	2
SVUzz-ava	-0.5	NA	NA	NA	1	NA	NA	2
SVUzz-ava	0.5	NA	NA	NA	1	NA	NA	2
SVUzz-avd	-0.5	NA	NA	NA	1	NA	NA	2
SVUzz-avd	-0.5	NA	NA	NA	2	NA	NA	2
SVUzz-avd	0.5	NA	NA	NA	1	NA	NA	2
SVUzz-avd	0.5	NA	NA	NA	2	NA	NA	2
SVUzz-aea	-0.5	NA	NA	NA	1	NA	NA	2
SVUzz-aea	-0.5	NA	NA	NA	2	NA	NA	2
SVUzz-aea	0.5	NA	NA	NA	1	NA	NA	2
SVUzz-aea	0.5	NA	NA	NA	2	NA	NA	2
SVUzz-aev	-0.5	NA	NA	NA	1	NA	NA	2
SVUzz-aev	-0.5	NA	NA	NA	2	NA	NA	2
SVUzz-aev	0.5	NA	NA	NA	1	NA	NA	2
SVUzz-aev	0.5	NA	NA	NA	2	NA	NA	2
SVUzz-aee	-0.5	NA	NA	NA	1	NA	NA	2
SVUzz-aee	0.5	NA	NA	NA	1	NA	NA	2
SVUzz-bzb	-0.5	NA	NA	NA	1	NA	NA	2
SVUzz-bzb	-0.5	2.064	2.064	1	2	1	1	2
SVUzz-bzb	0.5	NA	NA	NA	1	NA	NA	2
SVUzz-bzb	0.5	2.057	2.057	1	2	1	1	2
SVUzz-bzv	-0.5	1.295	1.295	1	1	1	1	2
SVUzz-bzv	0.5	1.3	1.3	1	1	1	1	2
SVUzz-bby	-0.5	NA	NA	NA	1	NA	NA	2
SVUzz-bby	0.5	NA	NA	NA	1	NA	NA	2
SVUzz-bbx	-0.5	NA	NA	NA	1	NA	NA	2
SVUzz-bbx	0.5	NA	NA	NA	1	NA	NA	2
SVUzz-bbv	-0.5	NA	NA	NA	1	NA	NA	2
SVUzz-bbv	0.5	NA	NA	NA	1	NA	NA	2
SVUzz-bya	-0.5	NA	NA	NA	1	NA	NA	2
SVUzz-bya	0.5	NA	NA	NA	1	NA	NA	2
SVUzz-byy	-0.5	NA	NA	NA	1	NA	NA	2
SVUzz-byy	0.5	NA	NA	NA	1	NA	NA	2
SVUzz-bxy	-0.5	1.394	1.394	1	1	1	1	2
SVUzz-bxy	0.5	1.388	1.388	1	1	1	1	2
SVUzz-bcv	-0.5	NA	NA	NA	1	NA	NA	2
SVUzz-bcv	0.5	NA	NA	NA	1	NA	NA	2
SVUzz-bdb	-0.5	NA	NA	NA	1	NA	NA	2
SVUzz-bdb	-0.5	2.375	2.375	1	2	1	1	2
SVUzz-bdb	0.5	NA	NA	NA	1	NA	NA	2
SVUzz-bdb	0.5	2.407	2.407	1	2	1	1	2
SVUzz-bdw	-0.5	NA	NA	NA	1	NA	NA	2
SVUzz-bdw	0.5	NA	NA	NA	1	NA	NA	2
SVUzz-bww	-0.5	1.812	1.812	1	1	1	1	2
SVUzz-bww	0.5	1.805	1.805	1	1	1	1	2
SVUzz-bvz	-0.5	2.689	2.689	1	1	1	1	2
SVUzz-bvz	-0.5	NA	NA	NA	2	NA	NA	2
SVUzz-bvz	0.5	2.667	2.667	1	1	1	1	2
SVUzz-bvz	0.5	NA	NA	NA	2	NA	NA	2
SVUzz-bed	-0.5	NA	NA	NA	1	NA	NA	2
SVUzz-bed	0.5	NA	NA	NA	1	NA	NA	2
SVUzz-yzd	-0.5	NA	NA	NA	1	NA	NA	2
SVUzz-yzd	0.5	NA	NA	NA	1	NA	NA	2
SVUzz-yaw	-0.5	NA	NA	NA	1	NA	NA	2
SVUzz-yaw	-0.5	NA	NA	NA	2	NA	NA	2
SVUzz-yaw	0.5	NA	NA	NA	1	NA	NA	2
SVUzz-yaw	0.5	NA	NA	NA	2	NA	NA	2
SVUza-zaz	-0.5	NA	NA	NA	1	NA	NA	2
SVUza-zaz	0.5	NA	NA	NA	1	NA	NA	2
SVUza-zab	-0.5	NA	NA	NA	1	NA	NA	2
SVUza-zab	0.5	NA	NA	NA	1	NA	NA	2
SVUza-zav	-0.5	NA	NA	NA	1	NA	NA	2
SVUza-zav	0.5	NA	NA	NA	1	NA	NA	2
SVUza-zae	-0.5	NA	NA	NA	1	NA	NA	2
SVUza-zae	0.5	NA	NA	NA	1	NA	NA	2
SVUza-zbz	-0.5	NA	NA	NA	1	NA	NA	2
SVUza-zbz	0.5	NA	NA	NA	1	NA	NA	2
SVUza-zba	-0.5	NA	NA	NA	1	NA	NA	2
SVUza-zba	0.5	NA	NA	NA	1	NA	NA	2
SVUza-zbd	-0.5	NA	NA	NA	1	NA	NA	2
SVUza-zbd	0.5	NA	NA	NA	1	NA	NA	2
SVUza-zya	-0.5	NA	NA	NA	1	NA	NA	2
SVUza-zya	0.5	NA	NA	NA	1	NA	NA	2
SVUza-zyx	-0.5	NA	NA	NA	1	NA	NA	2
SVUza-zyx	0.5	NA	NA	NA	1	NA	NA	2
SVUza-zyv	-0.5	NA	NA	NA	1	NA	NA	2
SVUza-zyv	-0.5	NA	NA	NA	2	NA	NA	2
SVUza-zyv	0.5	NA	NA	NA	1	NA	NA	2
SVUza-zyv	0.5	NA	NA	NA	2	NA	NA	2
SVUza-zxc	-0.5	NA	NA	NA	1	NA	NA	2
SVUza-zxc	-0.5	NA	NA	NA	2	NA	NA	2
SVUza-zxc	0.5	NA	NA	NA	1	NA	NA	2
SVUza-zxc	0.5	NA	NA	NA	2	NA	NA	2
SVUza-zcb	-0.5	NA	NA	NA	1	NA	NA	2
SVUza-zcb	0.5	NA	NA	NA	1	NA	NA	2
SVUza-zwz	-0.5	NA	NA	NA	1	NA	NA	2
SVUza-zwz	0.5	NA	NA	NA	1	NA	NA	2
SVUza-zwa	-0.5	NA	NA	NA	1	NA	NA	2
SVUza-zwa	0.5	NA	NA	NA	1	NA	NA	2
SVUza-zwb	-0.5	NA	NA	NA	1	NA	NA	2
SVUza-zwb	0.5	NA	NA	NA	1	NA	NA	2
SVUza-zvb	-0.5	NA	NA	NA	1	NA	NA	2
SVUza-zvb	0.5	NA	NA	NA	1	NA	NA	2
SVUza-zvy	-0.5	NA	NA	NA	1	NA	NA	2
SVUza-zvy	0.5	NA	NA	NA	1	NA	NA	2
SVUza-zvd	-0.5	NA	NA	NA	1	NA	NA	2
SVUza-zvd	0.5	NA	NA	NA	1	NA	NA	2
SVUza-azd	-0.5	NA	NA	NA	1	NA	NA	2
SVUza-azd	0.5	NA	NA	NA	1	NA	NA	2
SVUza-azv	-0.5	NA	NA	NA	1	NA	NA	2
SVUza-azv	0.5	NA	NA	NA	1	NA	NA	2
SVUza-aad	-0.5	NA	NA	NA	1	NA	NA	2
SVUza-aad	0.5	NA	NA	NA	1	NA	NA	2
SVUza-abz	-0.5	NA	NA	NA	1	NA	NA	2
SVUza-abz	0.5	NA	NA	NA	1	NA	NA	2
SVUza-abb	-0.5	NA	NA	NA	1	NA	NA	2
SVUza-abb	0.5	NA	NA	NA	1	NA	NA	2
SVUza-abd	-0.5	NA	NA	NA	1	NA	NA	2
SVUza-abd	0.5	NA	NA	NA	1	NA	NA	2
SVUza-ayz	-0.5	1.446	1.446	1	1	1	1	2
SVUza-ayz	0.5	1.419	1.419	1	1	1	1	2
SVUza-ayy	-0.5	NA	NA	NA	1	NA	NA	2
SVUza-ayy	0.5	NA	NA	NA	1	NA	NA	2
SVUza-axd	-0.5	NA	NA	NA	1	NA	NA	2
SVUza-axd	0.5	NA	NA	NA	1	NA	NA	2
SVUza-axw	-0.5	NA	NA	NA	1	NA	NA	2
SVUza-axw	-0.5	NA	NA	NA	2	NA	NA	2
SVUza-axw	-0.5	NA	NA	NA	3	NA	NA	2
SVUza-axw	-0.5	NA	NA	NA	4	NA	NA	2
SVUza-axw	-0.5	NA	NA	NA	5	NA	NA	2
SVUza-axw	-0.5	NA	NA	NA	6	NA	NA	2
SVUza-axw	-0.5	NA	NA	NA	7	NA	NA	2
SVUza-axw	0.5	NA	NA	NA	1	NA	NA	2
SVUza-axw	0.5	NA	NA	NA	2	NA	NA	2
SVUza-axw	0.5	NA	NA	NA	3	NA	NA	2
SVUza-axw	0.5	NA	NA	NA	4	NA	NA	2
SVUza-axw	0.5	NA	NA	NA	5	NA	NA	2
SVUza-axw	0.5	NA	NA	NA	6	NA	NA	2
SVUza-axw	0.5	NA	NA	NA	7	NA	NA	2
SVUza-axe	-0.5	NA	NA	NA	1	NA	NA	2
SVUza-axe	0.5	NA	NA	NA	1	NA	NA	2
SVUza-acx	-0.5	NA	NA	NA	1	NA	NA	2
SVUza-acx	0.5	NA	NA	NA	1	NA	NA	2
SVUza-adz	-0.5	NA	NA	NA	1	NA	NA	2
SVUza-adz	0.5	NA	NA	NA	1	NA	NA	2
SVUza-adb	-0.5	NA	NA	NA	1	NA	NA	2
SVUza-adb	0.5	NA	NA	NA	1	NA	NA	2
SVUza-avb	-0.5	NA	NA	NA	1	NA	NA	2
SVUza-avb	0.5	NA	NA	NA	1	NA	NA	2
SVUza-avy	-0.5	NA	NA	1	1	1	1	2
SVUza-avy	0.5	NA	NA	1	1	1	1	2
SVUza-aee	-0.5	NA	NA	NA	1	NA	NA	2
SVUza-aee	-0.5	NA	NA	1	2	1	1	2
SVUza-aee	0.5	NA	NA	NA	1	NA	NA	2
SVUza-aee	0.5	NA	NA	1	2	1	1	2
SVUza-bza	-0.5	NA	NA	NA	1	NA	NA	2
SVUza-bza	0.5	NA	NA	NA	1	NA	NA	2
SVUza-bzc	-0.5	NA	NA	NA	1	NA	NA	2
SVUza-bzc	0.5	NA	NA	NA	1	NA	NA	2
SVUza-bzv	-0.5	NA	NA	NA	1	NA	NA	2
SVUza-bzv	-0.5	NA	NA	NA	2	NA	NA	2
SVUza-bzv	0.5	NA	NA	NA	1	NA	NA	2
SVUza-bzv	0.5	NA	NA	NA	2	NA	NA	2
SVUza-baz	-0.5	NA	NA	NA	1	NA	NA	2
SVUza-baz	0.5	NA	NA	NA	1	NA	NA	2
SVUza-baa	-0.5	NA	NA	NA	1	NA	NA	2
SVUza-baa	0.5	NA	NA	NA	1	NA	NA	2
SVUza-bbe	-0.5	NA	NA	NA	1	NA	NA	2
SVUza-bbe	0.5	NA	NA	NA	1	NA	NA	2
SVUza-byx	-0.5	NA	NA	NA	1	NA	NA	2
SVUza-byx	0.5	NA	NA	NA	1	NA	NA	2
SVUza-bca	-0.5	NA	NA	NA	1	NA	NA	2
SVUza-bca	0.5	NA	NA	NA	1	NA	NA	2
SVUza-bcc	-0.5	NA	NA	NA	1	NA	NA	2
SVUza-bcc	0.5	NA	NA	NA	1	NA	NA	2
SVUza-bcw	-0.5	NA	NA	NA	1	NA	NA	2
SVUza-bcw	0.5	NA	NA	NA	1	NA	NA	2
SVUza-bcv	-0.5	NA	NA	NA	1	NA	NA	2
SVUza-bcv	0.5	NA	NA	NA	1	NA	NA	2
SVUza-bda	-0.5	NA	NA	NA	1	NA	NA	2
SVUza-bda	0.5	NA	NA	NA	1	NA	NA	2
SVUza-bwa	-0.5	NA	NA	NA	1	NA	NA	2
SVUza-bwa	0.5	NA	NA	NA	1	NA	NA	2
SVUza-bvx	-0.5	NA	NA	1	1	1	1	2
SVUza-bvx	0.5	NA	NA	1	1	1	1	2
SVUza-bvw	-0.5	NA	NA	NA	1	NA	NA	2
SVUza-bvw	-0.5	NA	NA	NA	1	NA	NA	2
SVUza-bvw	0.5	NA	NA	NA	1	NA	NA	2
SVUza-bvw	0.5	NA	NA	NA	1	NA	NA	2
SVUza-yzz	-0.5	NA	NA	NA	1	NA	NA	2
SVUza-yzz	0.5	NA	NA	NA	1	NA	NA	2
SVUza-yza	-0.5	NA	NA	NA	1	NA	NA	2
SVUza-yza	-0.5	NA	NA	NA	2	NA	NA	2
SVUza-yza	0.5	NA	NA	NA	1	NA	NA	2
SVUza-yza	0.5	NA	NA	NA	2	NA	NA	2
SVUza-yzw	-0.5	NA	NA	NA	1	NA	NA	2
SVUza-yzw	0.5	NA	NA	NA	1	NA	NA	2
SVUza-yab	-0.5	NA	NA	NA	1	NA	NA	2
SVUza-yab	0.5	NA	NA	NA	1	NA	NA	2
SVUza-yay	-0.5	NA	NA	NA	1	NA	NA	2
SVUza-yay	-0.5	NA	NA	NA	2	NA	NA	2
SVUza-yay	0.5	NA	NA	NA	1	NA	NA	2
SVUza-yay	0.5	NA	NA	NA	2	NA	NA	2
SVUza-yav	-0.5	NA	NA	NA	1	NA	NA	2
SVUza-yav	0.5	NA	NA	NA	1	NA	NA	2
SVUza-ybz	-0.5	NA	NA	NA	1	NA	NA	2
SVUza-ybz	-0.5	NA	NA	NA	2	NA	NA	2
SVUza-ybz	0.5	NA	NA	NA	1	NA	NA	2
SVUza-ybz	0.5	NA	NA	NA	2	NA	NA	2
SVUza-yyz	-0.5	NA	NA	NA	1	NA	NA	2
SVUza-yyz	-0.5	NA	NA	NA	2	NA	NA	2
SVUza-yyz	0.5	NA	NA	NA	1	NA	NA	2
SVUza-yyz	0.5	NA	NA	NA	2	NA	NA	2
SVUza-yyb	-0.5	NA	NA	NA	1	NA	NA	2
SVUza-yyb	0.5	NA	NA	NA	1	NA	NA	2
SVUzb-zzw	-0.5	NA	NA	NA	1	NA	NA	2
SVUzb-zzw	0.5	NA	NA	NA	1	NA	NA	2
SVUzb-zax	-0.5	NA	NA	NA	1	NA	NA	2
SVUzb-zax	0.5	NA	NA	NA	1	NA	NA	2
SVUzb-zyy	-0.5	NA	NA	NA	1	NA	NA	2
SVUzb-zyy	-0.5	NA	NA	NA	1	NA	NA	2
SVUzb-zyy	0.5	NA	NA	NA	1	NA	NA	2
SVUzb-zyy	0.5	NA	NA	NA	1	NA	NA	2
SVUzb-zyv	-0.5	NA	NA	NA	1	NA	NA	2
SVUzb-zyv	-0.5	NA	NA	NA	2	NA	NA	2
SVUzb-zyv	0.5	NA	NA	NA	1	NA	NA	2
SVUzb-zyv	0.5	NA	NA	NA	2	NA	NA	2
SVUzb-zxz	-0.5	NA	NA	NA	1	NA	NA	2
SVUzb-zxz	-0.5	NA	NA	NA	2	NA	NA	2
SVUzb-zxz	0.5	NA	NA	NA	1	NA	NA	2
SVUzb-zxz	0.5	NA	NA	NA	2	NA	NA	2
SVUzb-zxc	-0.5	NA	NA	NA	1	NA	NA	2
SVUzb-zxc	0.5	NA	NA	NA	1	NA	NA	2
SVUzb-zcv	-0.5	1.806	1.806	1	1	1	1	2
SVUzb-zcv	0.5	1.788	1.788	1	1	1	1	2
SVUzb-zda	-0.5	NA	NA	NA	1	NA	NA	2
SVUzb-zda	-0.5	NA	NA	NA	2	NA	NA	2
SVUzb-zda	0.5	NA	NA	NA	1	NA	NA	2
SVUzb-zda	0.5	NA	NA	NA	2	NA	NA	2
SVUzb-zdb	-0.5	NA	NA	NA	1	NA	NA	2
SVUzb-zdb	0.5	NA	NA	NA	1	NA	NA	2
SVUzb-zvb	-0.5	NA	NA	NA	1	NA	NA	2
SVUzb-zvb	0.5	NA	NA	NA	1	NA	NA	2
SVUzb-zvy	-0.5	NA	NA	NA	1	NA	NA	2
SVUzb-zvy	0.5	NA	NA	NA	1	NA	NA	2
SVUzb-zvc	-0.5	NA	NA	NA	1	NA	NA	2
SVUzb-zvc	-0.5	NA	NA	NA	2	NA	NA	2
SVUzb-zvc	0.5	NA	NA	NA	1	NA	NA	2
SVUzb-zvc	0.5	NA	NA	NA	2	NA	NA	2
SVUzb-azy	-0.5	NA	NA	NA	1	NA	NA	2
SVUzb-azy	0.5	NA	NA	NA	1	NA	NA	2
SVUzb-azx	-0.5	NA	NA	NA	1	NA	NA	2
SVUzb-azx	0.5	NA	NA	NA	1	NA	NA	2
SVUzb-aaa	-0.5	NA	NA	NA	1	NA	NA	2
SVUzb-aaa	0.5	NA	NA	NA	1	NA	NA	2
SVUzb-aaw	-0.5	NA	NA	NA	1	NA	NA	2
SVUzb-aaw	0.5	NA	NA	NA	1	NA	NA	2
SVUzb-abw	-0.5	NA	NA	NA	1	NA	NA	2
SVUzb-abw	0.5	NA	NA	NA	1	NA	NA	2
SVUzb-ayx	-0.5	NA	NA	NA	1	NA	NA	2
SVUzb-ayx	0.5	NA	NA	NA	1	NA	NA	2
SVUzb-ayc	-0.5	NA	NA	NA	1	NA	NA	2
SVUzb-ayc	0.5	NA	NA	NA	1	NA	NA	2
SVUzb-axz	-0.5	NA	NA	NA	1	NA	NA	2
SVUzb-axz	0.5	NA	NA	NA	1	NA	NA	2
SVUzb-axx	-0.5	NA	NA	NA	1	NA	NA	2
SVUzb-axx	0.5	NA	NA	NA	1	NA	NA	2
SVUzb-axc	-0.5	NA	NA	NA	1	NA	NA	2
SVUzb-axc	-0.5	NA	NA	NA	1	NA	NA	2
SVUzb-axc	0.5	NA	NA	NA	1	NA	NA	2
SVUzb-axc	0.5	NA	NA	NA	1	NA	NA	2
SVUzb-ace	-0.5	NA	NA	NA	1	NA	NA	2
SVUzb-ace	0.5	NA	NA	NA	1	NA	NA	2
SVUzb-awz	-0.5	NA	NA	NA	1	NA	NA	2
SVUzb-awz	0.5	NA	NA	NA	1	NA	NA	2
SVUzb-awa	-0.5	NA	NA	NA	1	NA	NA	2
SVUzb-awa	0.5	NA	NA	NA	1	NA	NA	2
SVUzb-awe	-0.5	NA	NA	NA	1	NA	NA	2
SVUzb-awe	0.5	NA	NA	NA	1	NA	NA	2
SVUzb-avz	-0.5	NA	NA	NA	1	NA	NA	2
SVUzb-avz	0.5	NA	NA	NA	1	NA	NA	2
SVUzb-avb	-0.5	NA	NA	NA	1	NA	NA	2
SVUzb-avb	0.5	NA	NA	NA	1	NA	NA	2
SVUzb-aez	-0.5	NA	NA	NA	1	NA	NA	2
SVUzb-aez	0.5	NA	NA	NA	1	NA	NA	2
SVUzb-bzz	-0.5	NA	NA	NA	1	NA	NA	2
SVUzb-bzz	-0.5	NA	NA	NA	2	NA	NA	2
SVUzb-bzz	0.5	NA	NA	NA	1	NA	NA	2
SVUzb-bzz	0.5	NA	NA	NA	2	NA	NA	2
SVUzb-bza	-0.5	NA	NA	NA	1	NA	NA	2
SVUzb-bza	0.5	NA	NA	NA	1	NA	NA	2
SVUzb-bzv	-0.5	NA	NA	NA	1	NA	NA	2
SVUzb-bzv	-0.5	NA	NA	NA	2	NA	NA	2
SVUzb-bzv	0.5	NA	NA	NA	1	NA	NA	2
SVUzb-bzv	0.5	NA	NA	NA	2	NA	NA	2
SVUzb-baw	-0.5	NA	NA	NA	1	NA	NA	2
SVUzb-baw	0.5	NA	NA	NA	1	NA	NA	2
SVUzb-bae	-0.5	NA	NA	NA	1	NA	NA	2
SVUzb-bae	0.5	NA	NA	NA	1	NA	NA	2
SVUzb-bbx	-0.5	NA	NA	NA	1	NA	NA	2
SVUzb-bbx	0.5	NA	NA	NA	1	NA	NA	2
SVUzb-bbw	-0.5	NA	NA	NA	1	NA	NA	2
SVUzb-bbw	0.5	NA	NA	NA	1	NA	NA	2
SVUzb-byz	-0.5	1.172	1.172	1	1	1	1	2
SVUzb-byz	0.5	1.144	1.144	1	1	1	1	2
SVUzb-byy	-0.5	NA	NA	NA	1	NA	NA	2
SVUzb-byy	0.5	NA	NA	NA	1	NA	NA	2
SVUzb-byc	-0.5	NA	NA	NA	1	NA	NA	2
SVUzb-byc	0.5	NA	NA	NA	1	NA	NA	2
SVUzb-byd	-0.5	NA	NA	NA	1	NA	NA	2
SVUzb-byd	0.5	NA	NA	NA	1	NA	NA	2
SVUzb-bye	-0.5	NA	NA	NA	1	NA	NA	2
SVUzb-bye	0.5	NA	NA	NA	1	NA	NA	2
SVUzb-bxw	-0.5	NA	NA	NA	1	NA	NA	2
SVUzb-bxw	-0.5	NA	NA	NA	2	NA	NA	2
SVUzb-bxw	0.5	NA	NA	NA	1	NA	NA	2
SVUzb-bxw	0.5	NA	NA	NA	2	NA	NA	2
SVUzb-bcz	-0.5	NA	NA	NA	1	NA	NA	2
SVUzb-bcz	-0.5	NA	NA	1	2	1	1	2
SVUzb-bcz	0.5	NA	NA	NA	1	NA	NA	2
SVUzb-bcz	0.5	NA	NA	1	2	1	1	2
SVUzb-bcx	-0.5	NA	NA	NA	1	NA	NA	2
SVUzb-bcx	0.5	NA	NA	NA	1	NA	NA	2
SVUzb-bcc	-0.5	NA	NA	NA	1	NA	NA	2
SVUzb-bcc	0.5	NA	NA	NA	1	NA	NA	2
SVUzb-bdy	-0.5	NA	NA	NA	1	NA	NA	2
SVUzb-bdy	-0.5	NA	NA	NA	2	NA	NA	2
SVUzb-bdy	0.5	NA	NA	NA	1	NA	NA	2
SVUzb-bdy	0.5	NA	NA	NA	2	NA	NA	2
SVUzb-bwy	-0.5	NA	NA	NA	1	NA	NA	2
SVUzb-bwy	-0.5	NA	NA	NA	2	NA	NA	2
SVUzb-bwy	0.5	NA	NA	NA	1	NA	NA	2
SVUzb-bwy	0.5	NA	NA	NA	2	NA	NA	2
SVUzb-bww	-0.5	NA	NA	NA	1	NA	NA	2
SVUzb-bww	0.5	NA	NA	NA	1	NA	NA	2
SVUzb-bwe	-0.5	NA	NA	NA	1	NA	NA	2
SVUzb-bwe	0.5	NA	NA	NA	1	NA	NA	2
SVUzb-bvw	-0.5	NA	NA	NA	1	NA	NA	2
SVUzb-bvw	0.5	NA	NA	NA	1	NA	NA	2
SVUzb-bey	-0.5	NA	NA	NA	1	NA	NA	2
SVUzb-bey	-0.5	NA	NA	NA	2	NA	NA	2
SVUzb-bey	0.5	NA	NA	NA	1	NA	NA	2
SVUzb-bey	0.5	NA	NA	NA	2	NA	NA	2
SVUzb-yzx	-0.5	NA	NA	NA	1	NA	NA	2
SVUzb-yzx	0.5	NA	NA	NA	1	NA	NA	2
SVUzb-yaz	-0.5	NA	NA	NA	1	NA	NA	2
SVUzb-yaz	0.5	NA	NA	NA	1	NA	NA	2
SVUzb-ybc	-0.5	NA	NA	NA	1	NA	NA	2
SVUzb-ybc	0.5	NA	NA	NA	1	NA	NA	2
SVUzb-yyb	-0.5	NA	NA	NA	1	NA	NA	2
SVUzb-yyb	0.5	NA	NA	NA	1	NA	NA	2
SVUzy-zza	-0.5	2.347	2.347	1	1	1	1	2
SVUzy-zza	-0.5	2.386	2.386	2	2	1	1	2
SVUzy-zza	0.5	2.386	2.386	1	1	1	1	2
SVUzy-zza	0.5	2.395	2.395	2	2	1	1	2
SVUzy-zzy	-0.5	NA	NA	NA	1	NA	NA	2
SVUzy-zzy	0.5	NA	NA	NA	1	NA	NA	2
SVUzy-zzx	-0.5	NA	NA	NA	1	NA	NA	2
SVUzy-zzx	-0.5	NA	NA	NA	2	NA	NA	2
SVUzy-zzx	0.5	NA	NA	NA	1	NA	NA	2
SVUzy-zzx	0.5	NA	NA	NA	2	NA	NA	2
SVUzy-zaz	-0.5	NA	NA	NA	1	NA	NA	2
SVUzy-zaz	0.5	NA	NA	NA	1	NA	NA	2
SVUzy-zab	-0.5	NA	NA	NA	1	NA	NA	2
SVUzy-zab	0.5	NA	NA	NA	1	NA	NA	2
SVUzy-zax	-0.5	NA	NA	NA	1	NA	NA	2
SVUzy-zax	0.5	NA	NA	NA	1	NA	NA	2
SVUzy-zba	-0.5	NA	NA	NA	1	NA	NA	2
SVUzy-zba	0.5	NA	NA	NA	1	NA	NA	2
SVUzy-zbb	-0.5	NA	NA	NA	1	NA	NA	2
SVUzy-zbb	-0.5	NA	NA	NA	2	NA	NA	2
SVUzy-zbb	0.5	NA	NA	NA	1	NA	NA	2
SVUzy-zbb	0.5	NA	NA	NA	2	NA	NA	2
SVUzy-zya	-0.5	NA	NA	NA	1	NA	NA	2
SVUzy-zya	0.5	NA	NA	NA	1	NA	NA	2
SVUzy-zyy	-0.5	NA	NA	NA	1	NA	NA	2
SVUzy-zyy	0.5	NA	NA	NA	1	NA	NA	2
SVUzy-zye	-0.5	NA	NA	NA	1	NA	NA	2
SVUzy-zye	-0.5	NA	NA	NA	2	NA	NA	2
SVUzy-zye	0.5	NA	NA	NA	1	NA	NA	2
SVUzy-zye	0.5	NA	NA	NA	2	NA	NA	2
SVUzy-zcy	-0.5	NA	NA	NA	1	NA	NA	2
SVUzy-zcy	0.5	NA	NA	NA	1	NA	NA	2
SVUzy-zwc	-0.5	NA	NA	NA	1	NA	NA	2
SVUzy-zwc	-0.5	NA	NA	NA	2	NA	NA	2
SVUzy-zwc	-0.5	NA	NA	NA	3	NA	NA	2
SVUzy-zwc	-0.5	NA	NA	NA	4	NA	NA	2
SVUzy-zwc	0.5	NA	NA	NA	1	NA	NA	2
SVUzy-zwc	0.5	NA	NA	NA	2	NA	NA	2
SVUzy-zwc	0.5	NA	NA	NA	3	NA	NA	2
SVUzy-zwc	0.5	NA	NA	NA	4	NA	NA	2
SVUzy-zvb	-0.5	NA	NA	NA	1	NA	NA	2
SVUzy-zvb	0.5	NA	NA	NA	1	NA	NA	2
SVUzy-zve	-0.5	NA	NA	NA	1	NA	NA	2
SVUzy-zve	0.5	NA	NA	NA	1	NA	NA	2
SVUzy-zey	-0.5	NA	NA	NA	1	NA	NA	2
SVUzy-zey	0.5	NA	NA	NA	1	NA	NA	2
SVUzy-zee	-0.5	NA	NA	NA	1	NA	NA	2
SVUzy-zee	0.5	NA	NA	NA	1	NA	NA	2
SVUzy-azx	-0.5	NA	NA	NA	1	NA	NA	2
SVUzy-azx	0.5	NA	NA	NA	1	NA	NA	2
SVUzy-azc	-0.5	NA	NA	NA	1	NA	NA	2
SVUzy-azc	0.5	NA	NA	NA	1	NA	NA	2
SVUzy-azd	-0.5	NA	NA	NA	1	NA	NA	2
SVUzy-azd	0.5	NA	NA	NA	1	NA	NA	2
SVUzy-aac	-0.5	NA	NA	NA	1	NA	NA	2
SVUzy-aac	0.5	NA	NA	NA	1	NA	NA	2
SVUzy-abc	-0.5	NA	NA	NA	1	NA	NA	2
SVUzy-abc	0.5	NA	NA	NA	1	NA	NA	2
SVUzy-ayz	-0.5	NA	NA	NA	1	NA	NA	2
SVUzy-ayz	0.5	NA	NA	NA	1	NA	NA	2
SVUzy-aya	-0.5	NA	NA	NA	1	NA	NA	2
SVUzy-aya	0.5	NA	NA	NA	1	NA	NA	2
SVUzy-ayd	-0.5	NA	NA	NA	1	NA	NA	2
SVUzy-ayd	0.5	NA	NA	NA	1	NA	NA	2
SVUzy-acx	-0.5	NA	NA	NA	1	NA	NA	2
SVUzy-acx	0.5	NA	NA	NA	1	NA	NA	2
SVUzy-acd	-0.5	NA	NA	NA	1	NA	NA	5
SVUzy-acd	-0.5	NA	NA	NA	1	NA	NA	2
SVUzy-acd	0.5	NA	NA	NA	1	NA	NA	5
SVUzy-acd	0.5	NA	NA	NA	1	NA	NA	2
SVUzy-acw	-0.5	NA	NA	NA	1	NA	NA	2
SVUzy-acw	0.5	NA	NA	NA	1	NA	NA	2
SVUzy-ace	-0.5	NA	NA	NA	1	NA	NA	2
SVUzy-ace	0.5	NA	NA	NA	1	NA	NA	2
SVUzy-adz	-0.5	NA	NA	NA	1	NA	NA	2
SVUzy-adz	0.5	NA	NA	NA	1	NA	NA	2
SVUzy-adc	-0.5	NA	NA	NA	1	NA	NA	2
SVUzy-adc	0.5	NA	NA	NA	1	NA	NA	2
SVUzy-adv	-0.5	NA	NA	NA	1	NA	NA	2
SVUzy-adv	0.5	NA	NA	NA	1	NA	NA	2
SVUzy-ade	-0.5	NA	NA	NA	1	NA	NA	2
SVUzy-ade	0.5	NA	NA	NA	1	NA	NA	2
SVUzy-awa	-0.5	NA	NA	NA	1	NA	NA	2
SVUzy-awa	-0.5	NA	NA	NA	2	NA	NA	2
SVUzy-awa	-0.5	NA	NA	NA	3	NA	NA	2
SVUzy-awa	0.5	NA	NA	NA	1	NA	NA	2
SVUzy-awa	0.5	NA	NA	NA	2	NA	NA	2
SVUzy-awa	0.5	NA	NA	NA	3	NA	NA	2
SVUzy-awx	-0.5	NA	NA	1	1	1	1	5
SVUzy-awx	-0.5	NA	NA	NA	1	NA	NA	2
SVUzy-awx	0.5	NA	NA	1	1	1	1	5
SVUzy-awx	0.5	NA	NA	NA	1	NA	NA	2
SVUzy-awc	-0.5	NA	NA	NA	1	NA	NA	2
SVUzy-awc	0.5	NA	NA	NA	1	NA	NA	2
SVUzy-awd	-0.5	NA	NA	NA	1	NA	NA	2
SVUzy-awd	0.5	NA	NA	NA	1	NA	NA	2
SVUzy-aww	-0.5	NA	NA	NA	1	NA	NA	2
SVUzy-aww	-0.5	NA	NA	1	1	1	1	2
SVUzy-aww	-0.5	NA	NA	NA	2	NA	NA	2
SVUzy-aww	0.5	NA	NA	NA	1	NA	NA	2
SVUzy-aww	0.5	NA	NA	1	1	1	1	2
SVUzy-aww	0.5	NA	NA	NA	2	NA	NA	2
SVUzy-aea	-0.5	NA	NA	NA	1	NA	NA	2
SVUzy-aea	0.5	NA	NA	NA	1	NA	NA	2
SVUzy-bza	-0.5	NA	NA	NA	1	NA	NA	2
SVUzy-bza	0.5	NA	NA	NA	1	NA	NA	2
SVUzy-baz	-0.5	NA	NA	NA	1	NA	NA	2
SVUzy-baz	0.5	NA	NA	NA	1	NA	NA	2
SVUzy-bax	-0.5	NA	NA	NA	1	NA	NA	2
SVUzy-bax	-0.5	NA	NA	NA	2	NA	NA	2
SVUzy-bax	0.5	NA	NA	NA	1	NA	NA	2
SVUzy-bax	0.5	NA	NA	NA	2	NA	NA	2
SVUzy-bac	-0.5	NA	NA	NA	1	NA	NA	2
SVUzy-bac	0.5	NA	NA	NA	1	NA	NA	2
SVUzy-bae	-0.5	NA	NA	NA	1	NA	NA	2
SVUzy-bae	0.5	NA	NA	NA	1	NA	NA	2
SVUzy-bbv	-0.5	NA	NA	NA	1	NA	NA	5
SVUzy-bbv	-0.5	NA	NA	NA	1	NA	NA	2
SVUzy-bbv	0.5	NA	NA	NA	1	NA	NA	5
SVUzy-bbv	0.5	NA	NA	NA	1	NA	NA	2
SVUzy-byc	-0.5	NA	NA	NA	1	NA	NA	2
SVUzy-byc	-0.5	NA	NA	NA	2	NA	NA	2
SVUzy-byc	0.5	NA	NA	NA	1	NA	NA	2
SVUzy-byc	0.5	NA	NA	NA	2	NA	NA	2
SVUzy-bxb	-0.5	NA	NA	NA	1	NA	NA	2
SVUzy-bxb	0.5	NA	NA	NA	1	NA	NA	2
SVUzy-bxe	-0.5	NA	NA	NA	1	NA	NA	2
SVUzy-bxe	0.5	NA	NA	NA	1	NA	NA	2
SVUzy-bcw	-0.5	NA	NA	NA	1	NA	NA	2
SVUzy-bcw	0.5	NA	NA	NA	1	NA	NA	2
SVUzy-bde	-0.5	NA	NA	NA	1	NA	NA	2
SVUzy-bde	0.5	NA	NA	NA	1	NA	NA	2
SVUzy-bwx	-0.5	NA	NA	NA	1	NA	NA	2
SVUzy-bwx	0.5	NA	NA	NA	1	NA	NA	2
SVUzy-bww	-0.5	NA	NA	NA	1	NA	NA	2
SVUzy-bww	0.5	NA	NA	NA	1	NA	NA	2
SVUzy-bvy	-0.5	2.052	2.052	1	1	1	1	2
SVUzy-bvy	0.5	2.039	2.039	1	1	1	1	2
SVUzy-bvw	-0.5	NA	NA	NA	1	NA	NA	2
SVUzy-bvw	0.5	NA	NA	NA	1	NA	NA	2
SVUzy-bea	-0.5	NA	NA	NA	1	NA	NA	2
SVUzy-bea	0.5	NA	NA	NA	1	NA	NA	2
SVUzy-bex	-0.5	NA	NA	NA	1	NA	NA	2
SVUzy-bex	0.5	NA	NA	NA	1	NA	NA	2
SVUzy-yaz	-0.5	NA	NA	NA	1	NA	NA	2
SVUzy-yaz	0.5	NA	NA	NA	1	NA	NA	2
SVUzy-yad	-0.5	NA	NA	NA	1	NA	NA	2
SVUzy-yad	-0.5	NA	NA	NA	2	NA	NA	2
SVUzy-yad	0.5	NA	NA	NA	1	NA	NA	2
SVUzy-yad	0.5	NA	NA	NA	2	NA	NA	2
SVUzx-zzx	-0.5	NA	NA	NA	1	NA	NA	2
SVUzx-zzx	-0.5	NA	NA	NA	2	NA	NA	2
SVUzx-zzx	-0.5	NA	NA	NA	3	NA	NA	2
SVUzx-zzx	0.5	NA	NA	NA	1	NA	NA	2
SVUzx-zzx	0.5	NA	NA	NA	2	NA	NA	2
SVUzx-zzx	0.5	NA	NA	NA	3	NA	NA	2
SVUzx-zze	-0.5	NA	NA	NA	1	NA	NA	2
SVUzx-zze	0.5	NA	NA	NA	1	NA	NA	2
SVUzx-zaz	-0.5	NA	NA	NA	1	NA	NA	2
SVUzx-zaz	0.5	NA	NA	NA	1	NA	NA	2
SVUzx-zav	-0.5	NA	NA	NA	1	NA	NA	5
SVUzx-zav	-0.5	NA	NA	NA	1	NA	NA	2
SVUzx-zav	0.5	NA	NA	NA	1	NA	NA	5
SVUzx-zav	0.5	NA	NA	NA	1	NA	NA	2
SVUzx-zby	-0.5	NA	NA	NA	1	NA	NA	2
SVUzx-zby	-0.5	NA	NA	NA	2	NA	NA	2
SVUzx-zby	0.5	NA	NA	NA	1	NA	NA	2
SVUzx-zby	0.5	NA	NA	NA	2	NA	NA	2
SVUzx-zbc	-0.5	NA	NA	NA	1	NA	NA	2
SVUzx-zbc	0.5	NA	NA	NA	1	NA	NA	2
SVUzx-zxv	-0.5	NA	NA	NA	1	NA	NA	2
SVUzx-zxv	0.5	NA	NA	NA	1	NA	NA	2
SVUzx-zcb	-0.5	NA	NA	NA	1	NA	NA	2
SVUzx-zcb	0.5	NA	NA	NA	1	NA	NA	2
SVUzx-zda	-0.5	NA	NA	NA	1	NA	NA	2
SVUzx-zda	-0.5	NA	NA	NA	2	NA	NA	2
SVUzx-zda	-0.5	NA	NA	NA	3	NA	NA	2
SVUzx-zda	0.5	NA	NA	NA	1	NA	NA	2
SVUzx-zda	0.5	NA	NA	NA	2	NA	NA	2
SVUzx-zda	0.5	NA	NA	NA	3	NA	NA	2
SVUzx-zwa	-0.5	NA	NA	NA	1	NA	NA	2
SVUzx-zwa	0.5	NA	NA	NA	1	NA	NA	2
SVUzx-zwc	-0.5	NA	NA	NA	1	NA	NA	2
SVUzx-zwc	0.5	NA	NA	NA	1	NA	NA	2
SVUzx-zvz	-0.5	NA	NA	NA	1	NA	NA	2
SVUzx-zvz	-0.5	NA	NA	NA	2	NA	NA	2
SVUzx-zvz	0.5	NA	NA	NA	1	NA	NA	2
SVUzx-zvz	0.5	NA	NA	NA	2	NA	NA	2
SVUzx-zve	-0.5	1.97	1.97	1	1	1	1	2
SVUzx-zve	-0.5	NA	NA	NA	1	NA	NA	5
SVUzx-zve	0.5	2.005	2.005	1	1	1	1	2
SVUzx-zve	0.5	NA	NA	NA	1	NA	NA	5
SVUzx-zex	-0.5	NA	NA	NA	1	NA	NA	5
SVUzx-zex	-0.5	NA	NA	NA	2	NA	NA	5
SVUzx-zex	0.5	NA	NA	NA	1	NA	NA	5
SVUzx-zex	0.5	NA	NA	NA	2	NA	NA	5
SVUzx-zew	-0.5	NA	NA	NA	1	NA	NA	5
SVUzx-zew	0.5	NA	NA	NA	1	NA	NA	5
SVUzx-azz	-0.5	NA	NA	NA	1	NA	NA	5
SVUzx-azz	-0.5	NA	NA	NA	3	NA	NA	5
SVUzx-azz	0.5	NA	NA	NA	1	NA	NA	5
SVUzx-azz	0.5	NA	NA	NA	3	NA	NA	5
SVUzx-azb	-0.5	NA	NA	NA	1	NA	NA	5
SVUzx-azb	-0.5	2.3	2.3	1	2	1	1	5
SVUzx-azb	0.5	NA	NA	NA	1	NA	NA	5
SVUzx-azb	0.5	2.292	2.292	1	2	1	1	5
SVUzx-azw	-0.5	NA	NA	NA	1	NA	NA	5
SVUzx-azw	0.5	NA	NA	NA	1	NA	NA	5
SVUzx-aab	-0.5	NA	NA	NA	1	NA	NA	5
SVUzx-aab	0.5	NA	NA	NA	1	NA	NA	5
SVUzx-aay	-0.5	NA	NA	NA	1	NA	NA	5
SVUzx-aay	0.5	NA	NA	NA	1	NA	NA	5
SVUzx-abx	-0.5	NA	NA	1	1	1	1	5
SVUzx-abx	0.5	NA	NA	1	1	1	1	5
SVUzx-abc	-0.5	NA	NA	NA	1	NA	NA	5
SVUzx-abc	0.5	NA	NA	NA	1	NA	NA	5
SVUzx-abd	-0.5	NA	NA	NA	1	NA	NA	5
SVUzx-abd	0.5	NA	NA	NA	1	NA	NA	5
SVUzx-abv	-0.5	NA	NA	NA	1	NA	NA	5
SVUzx-abv	0.5	NA	NA	NA	1	NA	NA	5
SVUzx-axx	-0.5	NA	NA	NA	1	NA	NA	5
SVUzx-axx	0.5	NA	NA	NA	1	NA	NA	5
SVUzx-acz	-0.5	NA	NA	NA	1	NA	NA	5
SVUzx-acz	0.5	NA	NA	NA	1	NA	NA	5
SVUzx-aca	-0.5	NA	NA	1	1	1	1	5
SVUzx-aca	0.5	NA	NA	1	1	1	1	5
SVUzx-awc	-0.5	NA	NA	NA	1	NA	NA	5
SVUzx-awc	0.5	NA	NA	NA	1	NA	NA	5
SVUzx-aww	-0.5	NA	NA	NA	1	NA	NA	5
SVUzx-aww	-0.5	NA	NA	NA	2	NA	NA	5
SVUzx-aww	-0.5	NA	NA	NA	3	NA	NA	5
SVUzx-aww	0.5	NA	NA	NA	1	NA	NA	5
SVUzx-aww	0.5	NA	NA	NA	2	NA	NA	5
SVUzx-aww	0.5	NA	NA	NA	3	NA	NA	5
SVUzx-awv	-0.5	NA	NA	NA	1	NA	NA	5
SVUzx-awv	0.5	NA	NA	NA	1	NA	NA	5
SVUzx-ava	-0.5	NA	NA	NA	1	NA	NA	5
SVUzx-ava	0.5	NA	NA	NA	1	NA	NA	5
SVUzx-avb	-0.5	1.441	1.441	1	1	1	1	5
SVUzx-avb	0.5	1.487	1.487	1	1	1	1	5
SVUzx-avw	-0.5	NA	NA	NA	1	NA	NA	5
SVUzx-avw	0.5	NA	NA	NA	1	NA	NA	5
SVUzx-aey	-0.5	NA	NA	NA	1	NA	NA	5
SVUzx-aey	0.5	NA	NA	NA	1	NA	NA	5
SVUzx-aew	-0.5	NA	NA	NA	1	NA	NA	5
SVUzx-aew	0.5	NA	NA	NA	1	NA	NA	5
SVUzx-bzz	-0.5	NA	NA	NA	1	NA	NA	5
SVUzx-bzz	0.5	NA	NA	NA	1	NA	NA	5
SVUzx-bza	-0.5	NA	NA	1	1	1	1	5
SVUzx-bza	-0.5	NA	NA	NA	2	NA	NA	5
SVUzx-bza	0.5	NA	NA	1	1	1	1	5
SVUzx-bza	0.5	NA	NA	NA	2	NA	NA	5
SVUzx-bzb	-0.5	NA	NA	NA	1	NA	NA	5
SVUzx-bzb	-0.5	NA	NA	NA	2	NA	NA	5
SVUzx-bzb	0.5	NA	NA	NA	1	NA	NA	5
SVUzx-bzb	0.5	NA	NA	NA	2	NA	NA	5
SVUzx-bad	-0.5	NA	NA	NA	1	NA	NA	5
SVUzx-bad	0.5	NA	NA	NA	1	NA	NA	5
SVUzx-bav	-0.5	NA	NA	NA	1	NA	NA	5
SVUzx-bav	0.5	NA	NA	NA	1	NA	NA	5
SVUzx-bbd	-0.5	NA	NA	NA	1	NA	NA	5
SVUzx-bbd	0.5	NA	NA	NA	1	NA	NA	5
SVUzx-bbw	-0.5	NA	NA	NA	1	NA	NA	5
SVUzx-bbw	0.5	NA	NA	NA	1	NA	NA	5
SVUzx-bbe	-0.5	NA	NA	NA	1	NA	NA	5
SVUzx-bbe	-0.5	NA	NA	1	2	1	1	5
SVUzx-bbe	0.5	NA	NA	NA	1	NA	NA	5
SVUzx-bbe	0.5	NA	NA	1	2	1	1	5
SVUzx-bya	-0.5	NA	NA	NA	1	NA	NA	5
SVUzx-bya	0.5	NA	NA	NA	1	NA	NA	5
SVUzx-bye	-0.5	NA	NA	NA	1	NA	NA	5
SVUzx-bye	0.5	NA	NA	NA	1	NA	NA	5
SVUzx-bxe	-0.5	NA	NA	1	1	1	1	5
SVUzx-bxe	-0.5	NA	NA	NA	2	NA	NA	5
SVUzx-bxe	0.5	NA	NA	1	1	1	1	5
SVUzx-bxe	0.5	NA	NA	NA	2	NA	NA	5
SVUzx-bcc	-0.5	NA	NA	NA	1	NA	NA	5
SVUzx-bcc	0.5	NA	NA	NA	1	NA	NA	5
SVUzx-bcd	-0.5	NA	NA	1	1	1	1	5
SVUzx-bcd	0.5	NA	NA	1	1	1	1	5
SVUzx-bcw	-0.5	NA	NA	NA	1	NA	NA	5
SVUzx-bcw	0.5	NA	NA	NA	1	NA	NA	5
SVUzx-bww	-0.5	NA	NA	NA	1	NA	NA	5
SVUzx-bww	0.5	NA	NA	NA	1	NA	NA	5
SVUzx-bvy	-0.5	NA	NA	NA	2	NA	NA	5
SVUzx-bvy	0.5	NA	NA	NA	2	NA	NA	5
SVUzx-bvc	-0.5	NA	NA	1	1	1	1	5
SVUzx-bvc	0.5	NA	NA	1	1	1	1	5
SVUzc-zaz	-0.5	NA	NA	NA	2	NA	NA	5
SVUzc-zaz	0.5	NA	NA	NA	2	NA	NA	5
SVUzc-zaa	-0.5	NA	NA	NA	1	NA	NA	5
SVUzc-zaa	0.5	NA	NA	NA	1	NA	NA	5
SVUzc-zab	-0.5	NA	NA	NA	1	NA	NA	5
SVUzc-zab	0.5	NA	NA	NA	1	NA	NA	5
SVUzc-zae	-0.5	NA	NA	NA	1	NA	NA	5
SVUzc-zae	0.5	NA	NA	NA	1	NA	NA	5
SVUzc-zba	-0.5	NA	NA	NA	1	NA	NA	5
SVUzc-zba	0.5	NA	NA	NA	1	NA	NA	5
SVUzc-zbx	-0.5	NA	NA	NA	1	NA	NA	5
SVUzc-zbx	0.5	NA	NA	NA	1	NA	NA	5
SVUzc-zyz	-0.5	NA	NA	NA	1	NA	NA	5
SVUzc-zyz	0.5	NA	NA	NA	1	NA	NA	5
SVUzc-zyy	-0.5	NA	NA	NA	1	NA	NA	5
SVUzc-zyy	-0.5	NA	NA	NA	2	NA	NA	5
SVUzc-zyy	0.5	NA	NA	NA	1	NA	NA	5
SVUzc-zyy	0.5	NA	NA	NA	2	NA	NA	5
SVUzc-zyv	-0.5	NA	NA	NA	1	NA	NA	5
SVUzc-zyv	0.5	NA	NA	NA	1	NA	NA	5
SVUzc-zxa	-0.5	1.574	1.574	1	1	1	1	5
SVUzc-zxa	0.5	1.544	1.502	1	1	1	1	5
SVUzc-zxb	-0.5	NA	NA	NA	1	NA	NA	5
SVUzc-zxb	0.5	NA	NA	NA	1	NA	NA	5
SVUzc-zxd	-0.5	NA	NA	NA	1	NA	NA	5
SVUzc-zxd	0.5	NA	NA	NA	1	NA	NA	5
SVUzc-zcv	-0.5	NA	NA	1	1	1	1	5
SVUzc-zcv	0.5	NA	NA	1	1	1	1	5
SVUzc-zdx	-0.5	NA	NA	1	1	1	1	5
SVUzc-zdx	-0.5	NA	NA	NA	2	NA	NA	5
SVUzc-zdx	0.5	NA	NA	1	1	1	1	5
SVUzc-zdx	0.5	NA	NA	NA	2	NA	NA	5
SVUzc-zdd	-0.5	NA	NA	NA	1	NA	NA	5
SVUzc-zdd	0.5	NA	NA	NA	1	NA	NA	5
SVUzc-zdv	-0.5	NA	NA	NA	1	NA	NA	5
SVUzc-zdv	0.5	NA	NA	NA	1	NA	NA	5
SVUzc-zvz	-0.5	NA	NA	NA	1	NA	NA	5
SVUzc-zvz	-0.5	NA	NA	NA	2	NA	NA	5
SVUzc-zvz	0.5	NA	NA	NA	1	NA	NA	5
SVUzc-zvz	0.5	NA	NA	NA	2	NA	NA	5
SVUzc-zea	-0.5	NA	NA	NA	1	NA	NA	5
SVUzc-zea	0.5	NA	NA	NA	1	NA	NA	5
SVUzc-zeb	-0.5	NA	NA	NA	1	NA	NA	5
SVUzc-zeb	0.5	NA	NA	NA	1	NA	NA	5
SVUzc-azx	-0.5	NA	NA	NA	1	NA	NA	5
SVUzc-azx	0.5	NA	NA	NA	1	NA	NA	5
SVUzc-azc	-0.5	NA	NA	1	1	1	1	5
SVUzc-azc	0.5	NA	NA	1	1	1	1	5
SVUzc-aze	-0.5	NA	NA	NA	1	NA	NA	5
SVUzc-aze	-0.5	NA	NA	NA	2	NA	NA	5
SVUzc-aze	0.5	NA	NA	NA	1	NA	NA	5
SVUzc-aze	0.5	NA	NA	NA	2	NA	NA	5
SVUzc-aae	-0.5	NA	NA	NA	1	NA	NA	5
SVUzc-aae	-0.5	NA	NA	NA	2	NA	NA	5
SVUzc-aae	0.5	NA	NA	NA	1	NA	NA	5
SVUzc-aae	0.5	NA	NA	NA	2	NA	NA	5
SVUzc-abw	-0.5	NA	NA	NA	3	NA	NA	5
SVUzc-abw	0.5	NA	NA	NA	3	NA	NA	5
SVUzc-abv	-0.5	NA	NA	NA	1	NA	NA	5
SVUzc-abv	0.5	NA	NA	NA	1	NA	NA	5
SVUzc-aya	-0.5	NA	NA	NA	1	NA	NA	5
SVUzc-aya	0.5	NA	NA	NA	1	NA	NA	5
SVUzc-ayx	-0.5	NA	NA	NA	1	NA	NA	5
SVUzc-ayx	0.5	NA	NA	NA	1	NA	NA	5
SVUzc-aye	-0.5	NA	NA	NA	1	NA	NA	5
SVUzc-aye	-0.5	NA	NA	NA	2	NA	NA	5
SVUzc-aye	0.5	NA	NA	NA	1	NA	NA	5
SVUzc-aye	0.5	NA	NA	NA	2	NA	NA	5
SVUzc-axa	-0.5	NA	NA	NA	1	NA	NA	5
SVUzc-axa	-0.5	NA	NA	NA	2	NA	NA	5
SVUzc-axa	0.5	NA	NA	NA	1	NA	NA	5
SVUzc-axa	0.5	NA	NA	NA	2	NA	NA	5
SVUzc-ady	-0.5	NA	NA	NA	1	NA	NA	5
SVUzc-ady	0.5	NA	NA	NA	1	NA	NA	5
SVUzc-add	-0.5	NA	NA	NA	1	NA	NA	5
SVUzc-add	0.5	NA	NA	NA	1	NA	NA	5
SVUzc-ade	-0.5	NA	NA	NA	1	NA	NA	5
SVUzc-ade	0.5	NA	NA	NA	1	NA	NA	5
SVUzc-awz	-0.5	NA	NA	NA	1	NA	NA	5
SVUzc-awz	-0.5	NA	NA	NA	2	NA	NA	5
SVUzc-awz	0.5	NA	NA	NA	1	NA	NA	5
SVUzc-awz	0.5	NA	NA	NA	2	NA	NA	5
SVUzc-awa	-0.5	NA	NA	NA	1	NA	NA	5
SVUzc-awa	0.5	NA	NA	NA	1	NA	NA	5
SVUzc-awd	-0.5	NA	NA	1	1	1	1	5
SVUzc-awd	0.5	NA	NA	1	1	1	1	5
SVUzc-avv	-0.5	NA	NA	NA	1	NA	NA	5
SVUzc-avv	0.5	NA	NA	NA	1	NA	NA	5
SVUzc-aea	-0.5	NA	NA	NA	1	NA	NA	5
SVUzc-aea	-0.5	NA	NA	NA	2	NA	NA	5
SVUzc-aea	0.5	NA	NA	NA	1	NA	NA	5
SVUzc-aea	0.5	NA	NA	NA	2	NA	NA	5
SVUzc-aeb	-0.5	NA	NA	NA	1	NA	NA	5
SVUzc-aeb	0.5	NA	NA	NA	1	NA	NA	5
SVUzc-aev	-0.5	NA	NA	1	1	1	1	5
SVUzc-aev	0.5	NA	NA	1	1	1	1	5
SVUzc-bzb	-0.5	NA	NA	NA	1	NA	NA	5
SVUzc-bzb	0.5	NA	NA	NA	1	NA	NA	5
SVUzc-bzx	-0.5	NA	NA	NA	1	NA	NA	5
SVUzc-bzx	0.5	NA	NA	NA	1	NA	NA	5
SVUzc-bzd	-0.5	NA	NA	NA	1	NA	NA	5
SVUzc-bzd	0.5	NA	NA	NA	1	NA	NA	5
SVUzc-baa	-0.5	NA	NA	NA	1	NA	NA	5
SVUzc-baa	0.5	NA	NA	NA	1	NA	NA	5
SVUzc-bba	-0.5	NA	NA	NA	1	NA	NA	5
SVUzc-bba	0.5	NA	NA	NA	1	NA	NA	5
SVUzc-bby	-0.5	1.759	1.759	1	1	1	1	5
SVUzc-bby	0.5	1.745	1.745	1	1	1	1	5
SVUzc-bbx	-0.5	NA	NA	NA	2	NA	NA	5
SVUzc-bbx	0.5	NA	NA	NA	2	NA	NA	5
SVUzc-bbv	-0.5	NA	NA	NA	1	NA	NA	5
SVUzc-bbv	0.5	NA	NA	NA	1	NA	NA	5
SVUzc-bya	-0.5	NA	NA	1	1	1	1	5
SVUzc-bya	0.5	NA	NA	1	1	1	1	5
SVUzc-byx	-0.5	2.945	2.945	1	1	1	1	5
SVUzc-byx	-0.5	2.997	2.997	2	2	1	1	5
SVUzc-byx	0.5	2.995	2.995	1	1	1	1	5
SVUzc-byx	0.5	3.015	3.015	2	2	1	1	5
SVUzc-byc	-0.5	NA	NA	1	1	1	1	5
SVUzc-byc	0.5	NA	NA	1	1	1	1	5
SVUzc-bxy	-0.5	NA	NA	NA	1	NA	NA	5
SVUzc-bxy	-0.5	NA	NA	NA	2	NA	NA	5
SVUzc-bxy	0.5	NA	NA	NA	1	NA	NA	5
SVUzc-bxy	0.5	NA	NA	NA	2	NA	NA	5
SVUzc-bxx	-0.5	NA	NA	NA	1	NA	NA	5
SVUzc-bxx	0.5	NA	NA	NA	1	NA	NA	5
SVUzc-bxc	-0.5	NA	NA	NA	1	NA	NA	5
SVUzc-bxc	0.5	NA	NA	NA	1	NA	NA	5
SVUzc-bxd	-0.5	NA	NA	NA	1	NA	NA	5
SVUzc-bxd	0.5	NA	NA	NA	1	NA	NA	5
SVUzc-bxv	-0.5	NA	NA	NA	1	NA	NA	5
SVUzc-bxv	0.5	NA	NA	NA	1	NA	NA	5
SVUzc-bcz	-0.5	NA	NA	NA	1	NA	NA	5
SVUzc-bcz	0.5	NA	NA	NA	1	NA	NA	5
SVUzc-bca	-0.5	NA	NA	NA	1	NA	NA	5
SVUzc-bca	0.5	NA	NA	NA	1	NA	NA	5
SVUzc-bcd	-0.5	NA	NA	NA	1	NA	NA	5
SVUzc-bcd	0.5	NA	NA	NA	1	NA	NA	5
SVUzc-bcv	-0.5	NA	NA	NA	1	NA	NA	5
SVUzc-bcv	-0.5	NA	NA	NA	2	NA	NA	5
SVUzc-bcv	0.5	NA	NA	NA	1	NA	NA	5
SVUzc-bcv	0.5	NA	NA	NA	2	NA	NA	5
SVUzc-bce	-0.5	NA	NA	NA	1	NA	NA	5
SVUzc-bce	0.5	NA	NA	NA	1	NA	NA	5
SVUzc-bdx	-0.5	NA	NA	1	1	1	1	5
SVUzc-bdx	0.5	NA	NA	1	1	1	1	5
SVUzc-bdw	-0.5	NA	NA	NA	1	NA	NA	5
SVUzc-bdw	0.5	NA	NA	NA	1	NA	NA	5
SVUzc-bwb	-0.5	NA	NA	NA	1	NA	NA	5
SVUzc-bwb	0.5	NA	NA	NA	1	NA	NA	5
SVUzc-beb	-0.5	NA	NA	NA	1	NA	NA	5
SVUzc-beb	-0.5	NA	NA	NA	2	NA	NA	5
SVUzc-beb	0.5	NA	NA	NA	1	NA	NA	5
SVUzc-beb	0.5	NA	NA	NA	2	NA	NA	5
SVUzc-bec	-0.5	NA	NA	NA	1	NA	NA	5
SVUzc-bec	0.5	NA	NA	NA	1	NA	NA	5
SVUzc-bed	-0.5	NA	NA	1	1	1	1	5
SVUzc-bed	0.5	NA	NA	1	1	1	1	5
SVUzc-yzz	-0.5	NA	NA	NA	1	NA	NA	5
SVUzc-yzz	-0.5	NA	NA	NA	2	NA	NA	5
SVUzc-yzz	0.5	NA	NA	NA	1	NA	NA	5
SVUzc-yzz	0.5	NA	NA	NA	2	NA	NA	5
SVUzc-yzy	-0.5	NA	NA	NA	1	NA	NA	5
SVUzc-yzy	0.5	NA	NA	NA	1	NA	NA	5
SVUzc-yzd	-0.5	NA	NA	NA	1	NA	NA	5
SVUzc-yzd	0.5	NA	NA	NA	1	NA	NA	5
SVUzc-yac	-0.5	NA	NA	NA	1	NA	NA	5
SVUzc-yac	0.5	NA	NA	NA	1	NA	NA	5
SVUzd-zaz	-0.5	NA	NA	NA	1	NA	NA	5
SVUzd-zaz	0.5	NA	NA	NA	1	NA	NA	5
SVUzd-zax	-0.5	NA	NA	NA	1	NA	NA	5
SVUzd-zax	-0.5	NA	NA	1	2	1	1	5
SVUzd-zax	0.5	NA	NA	NA	1	NA	NA	5
SVUzd-zax	0.5	NA	NA	1	2	1	1	5
SVUzd-zyz	-0.5	NA	NA	NA	1	NA	NA	5
SVUzd-zyz	0.5	NA	NA	NA	1	NA	NA	5
SVUzd-zyb	-0.5	NA	NA	NA	1	NA	NA	5
SVUzd-zyb	-0.5	NA	NA	NA	2	NA	NA	5
SVUzd-zyb	0.5	NA	NA	NA	1	NA	NA	5
SVUzd-zyb	0.5	NA	NA	NA	2	NA	NA	5
SVUzd-zyx	-0.5	NA	NA	NA	1	NA	NA	5
SVUzd-zyx	-0.5	NA	NA	NA	2	NA	NA	5
SVUzd-zyx	0.5	NA	NA	NA	1	NA	NA	5
SVUzd-zyx	0.5	NA	NA	NA	2	NA	NA	5
SVUzd-zye	-0.5	NA	NA	NA	1	NA	NA	5
SVUzd-zye	-0.5	NA	NA	NA	1	NA	NA	5
SVUzd-zye	0.5	NA	NA	NA	1	NA	NA	5
SVUzd-zye	0.5	NA	NA	NA	1	NA	NA	5
SVUzd-zxy	-0.5	NA	NA	NA	1	NA	NA	5
SVUzd-zxy	0.5	NA	NA	NA	1	NA	NA	5
SVUzd-zxv	-0.5	NA	NA	NA	1	NA	NA	5
SVUzd-zxv	0.5	NA	NA	NA	1	NA	NA	5
SVUzd-zce	-0.5	NA	NA	NA	1	NA	NA	5
SVUzd-zce	0.5	NA	NA	NA	1	NA	NA	5
SVUzd-zdz	-0.5	NA	NA	NA	1	NA	NA	5
SVUzd-zdz	0.5	NA	NA	NA	1	NA	NA	5
SVUzd-zdc	-0.5	2.046	2.046	1	1	1	1	5
SVUzd-zdc	0.5	2.022	2.022	1	1	1	1	5
SVUzd-zdv	-0.5	NA	NA	NA	1	NA	NA	5
SVUzd-zdv	-0.5	NA	NA	NA	2	NA	NA	5
SVUzd-zdv	0.5	NA	NA	NA	1	NA	NA	5
SVUzd-zdv	0.5	NA	NA	NA	2	NA	NA	5
SVUzd-zde	-0.5	NA	NA	NA	1	NA	NA	5
SVUzd-zde	0.5	NA	NA	NA	1	NA	NA	5
SVUzd-zww	-0.5	NA	NA	1	1	1	1	5
SVUzd-zww	-0.5	NA	NA	2	2	1	1	5
SVUzd-zww	0.5	NA	NA	1	1	1	1	5
SVUzd-zww	0.5	NA	NA	2	2	1	1	5
SVUzd-zvd	-0.5	1.301	1.301	1	1	1	1	5
SVUzd-zvd	0.5	1.3	1.3	1	1	1	1	5
SVUzd-zvw	-0.5	1.424	1.424	1	1	1	1	5
SVUzd-zvw	0.5	1.467	1.467	1	1	1	1	5
SVUzd-zeb	-0.5	NA	NA	1	1	1	1	5
SVUzd-zeb	0.5	NA	NA	1	1	1	1	5
SVUzd-aza	-0.5	NA	NA	NA	1	NA	NA	5
SVUzd-aza	-0.5	NA	NA	NA	2	NA	NA	5
SVUzd-aza	0.5	NA	NA	NA	1	NA	NA	5
SVUzd-aza	0.5	NA	NA	NA	2	NA	NA	5
SVUzd-azy	-0.5	NA	NA	NA	1	NA	NA	5
SVUzd-azy	0.5	NA	NA	NA	1	NA	NA	5
SVUzd-azd	-0.5	NA	NA	NA	1	NA	NA	5
SVUzd-azd	0.5	NA	NA	NA	1	NA	NA	5
SVUzd-aae	-0.5	NA	NA	NA	1	NA	NA	5
SVUzd-aae	0.5	NA	NA	NA	1	NA	NA	5
SVUzd-abb	-0.5	NA	NA	NA	1	NA	NA	5
SVUzd-abb	-0.5	NA	NA	NA	2	NA	NA	5
SVUzd-abb	-0.5	NA	NA	NA	3	NA	NA	5
SVUzd-abb	0.5	NA	NA	NA	1	NA	NA	5
SVUzd-abb	0.5	NA	NA	NA	2	NA	NA	5
SVUzd-abb	0.5	NA	NA	NA	3	NA	NA	5
SVUzd-abw	-0.5	NA	NA	NA	1	NA	NA	5
SVUzd-abw	0.5	NA	NA	NA	1	NA	NA	5
SVUzd-ayz	-0.5	NA	NA	NA	1	NA	NA	5
SVUzd-ayz	0.5	NA	NA	NA	1	NA	NA	5
SVUzd-ayd	-0.5	NA	NA	NA	2	NA	NA	5
SVUzd-ayd	0.5	NA	NA	NA	2	NA	NA	5
SVUzd-ayv	-0.5	2.241	2.241	1	1	1	1	5
SVUzd-ayv	0.5	2.22	2.22	1	1	1	1	5
SVUzd-acz	-0.5	NA	NA	1	1	1	1	5
SVUzd-acz	0.5	NA	NA	1	1	1	1	5
SVUzd-acx	-0.5	NA	NA	NA	1	NA	NA	5
SVUzd-acx	-0.5	NA	NA	1	2	1	1	5
SVUzd-acx	0.5	NA	NA	NA	1	NA	NA	5
SVUzd-acx	0.5	NA	NA	1	2	1	1	5
SVUzd-acc	-0.5	2.336	2.336	1	1	1	1	5
SVUzd-acc	0.5	2.247	2.247	1	1	1	1	5
SVUzd-adv	-0.5	NA	NA	NA	1	NA	NA	5
SVUzd-adv	0.5	NA	NA	NA	1	NA	NA	5
SVUzd-awy	-0.5	NA	NA	NA	1	NA	NA	5
SVUzd-awy	0.5	NA	NA	NA	1	NA	NA	5
SVUzd-avz	-0.5	NA	NA	NA	1	NA	NA	5
SVUzd-avz	-0.5	NA	NA	NA	2	NA	NA	5
SVUzd-avz	0.5	NA	NA	NA	1	NA	NA	5
SVUzd-avz	0.5	NA	NA	NA	2	NA	NA	5
SVUzd-ava	-0.5	NA	NA	NA	1	NA	NA	5
SVUzd-ava	0.5	NA	NA	NA	1	NA	NA	5
SVUzd-avd	-0.5	NA	NA	NA	1	NA	NA	5
SVUzd-avd	-0.5	NA	NA	1	1	1	1	5
SVUzd-avd	0.5	NA	NA	NA	1	NA	NA	5
SVUzd-avd	0.5	NA	NA	1	1	1	1	5
SVUzd-aex	-0.5	NA	NA	NA	1	NA	NA	5
SVUzd-aex	0.5	NA	NA	NA	1	NA	NA	5
SVUzd-bzz	-0.5	NA	NA	NA	1	NA	NA	5
SVUzd-bzz	0.5	NA	NA	NA	1	NA	NA	5
SVUzd-bzb	-0.5	NA	NA	NA	1	NA	NA	5
SVUzd-bzb	-0.5	NA	NA	NA	2	NA	NA	5
SVUzd-bzb	0.5	NA	NA	NA	1	NA	NA	5
SVUzd-bzb	0.5	NA	NA	NA	2	NA	NA	5
SVUzd-bzd	-0.5	NA	NA	NA	1	NA	NA	5
SVUzd-bzd	0.5	NA	NA	NA	1	NA	NA	5
SVUzd-bba	-0.5	NA	NA	NA	1	NA	NA	5
SVUzd-bba	-0.5	NA	NA	NA	2	NA	NA	5
SVUzd-bba	0.5	NA	NA	NA	1	NA	NA	5
SVUzd-bba	0.5	NA	NA	NA	2	NA	NA	5
SVUzd-bbd	-0.5	NA	NA	NA	1	NA	NA	5
SVUzd-bbd	-0.5	NA	NA	NA	2	NA	NA	5
SVUzd-bbd	0.5	NA	NA	NA	1	NA	NA	5
SVUzd-bbd	0.5	NA	NA	NA	2	NA	NA	5
SVUzd-byw	-0.5	NA	NA	NA	1	NA	NA	5
SVUzd-byw	0.5	NA	NA	NA	1	NA	NA	5
SVUzd-byv	-0.5	NA	NA	NA	1	NA	NA	5
SVUzd-byv	-0.5	NA	NA	NA	2	NA	NA	5
SVUzd-byv	0.5	NA	NA	NA	1	NA	NA	5
SVUzd-byv	0.5	NA	NA	NA	2	NA	NA	5
SVUzd-bxx	-0.5	NA	NA	NA	1	NA	NA	5
SVUzd-bxx	0.5	NA	NA	NA	1	NA	NA	5
SVUzd-bxw	-0.5	0.996	0.996	1	1	1	1	5
SVUzd-bxw	0.5	0.998	0.998	1	1	1	1	5
SVUzd-bcz	-0.5	NA	NA	NA	1	NA	NA	5
SVUzd-bcz	0.5	NA	NA	NA	1	NA	NA	5
SVUzd-bcw	-0.5	NA	NA	NA	1	NA	NA	5
SVUzd-bcw	0.5	NA	NA	NA	1	NA	NA	5
SVUzd-bcv	-0.5	NA	NA	NA	1	NA	NA	5
SVUzd-bcv	0.5	NA	NA	NA	1	NA	NA	5
SVUzd-bwa	-0.5	NA	NA	NA	2	NA	NA	5
SVUzd-bwa	-0.5	NA	NA	NA	3	NA	NA	5
SVUzd-bwa	-0.5	NA	NA	NA	4	NA	NA	5
SVUzd-bwa	0.5	NA	NA	NA	2	NA	NA	5
SVUzd-bwa	0.5	NA	NA	NA	3	NA	NA	5
SVUzd-bwa	0.5	NA	NA	NA	4	NA	NA	5
SVUzd-bwb	-0.5	NA	NA	NA	1	NA	NA	5
SVUzd-bwb	0.5	NA	NA	NA	1	NA	NA	5
SVUzd-bwy	-0.5	NA	NA	NA	1	NA	NA	5
SVUzd-bwy	0.5	NA	NA	NA	1	NA	NA	5
SVUzd-bwx	-0.5	NA	NA	NA	1	NA	NA	5
SVUzd-bwx	0.5	NA	NA	NA	1	NA	NA	5
SVUzd-bwc	-0.5	NA	NA	NA	1	NA	NA	5
SVUzd-bwc	0.5	NA	NA	NA	1	NA	NA	5
SVUzd-bww	-0.5	NA	NA	NA	1	NA	NA	5
SVUzd-bww	0.5	NA	NA	NA	1	NA	NA	5
SVUzd-bvz	-0.5	NA	NA	NA	1	NA	NA	5
SVUzd-bvz	0.5	NA	NA	NA	1	NA	NA	5
SVUzd-bva	-0.5	NA	NA	NA	1	NA	NA	5
SVUzd-bva	0.5	NA	NA	NA	1	NA	NA	5
SVUzd-bvc	-0.5	NA	NA	NA	1	NA	NA	5
SVUzd-bvc	0.5	NA	NA	NA	1	NA	NA	5
SVUzd-bvd	-0.5	NA	NA	NA	1	NA	NA	5
SVUzd-bvd	-0.5	NA	NA	NA	2	NA	NA	5
SVUzd-bvd	0.5	NA	NA	NA	1	NA	NA	5
SVUzd-bvd	0.5	NA	NA	NA	2	NA	NA	5
SVUzd-bez	-0.5	NA	NA	NA	1	NA	NA	5
SVUzd-bez	0.5	NA	NA	NA	1	NA	NA	5
SVUzw-zzy	-0.5	NA	NA	NA	1	NA	NA	5
SVUzw-zzy	0.5	NA	NA	NA	1	NA	NA	5
SVUzw-zac	-0.5	NA	NA	NA	1	NA	NA	5
SVUzw-zac	-0.5	NA	NA	NA	2	NA	NA	5
SVUzw-zac	0.5	NA	NA	NA	1	NA	NA	5
SVUzw-zac	0.5	NA	NA	NA	2	NA	NA	5
SVUzw-zad	-0.5	NA	NA	NA	1	NA	NA	5
SVUzw-zad	0.5	NA	NA	NA	1	NA	NA	5
SVUzw-zav	-0.5	NA	NA	NA	1	NA	NA	5
SVUzw-zav	-0.5	NA	NA	1	2	1	1	5
SVUzw-zav	0.5	NA	NA	NA	1	NA	NA	5
SVUzw-zav	0.5	NA	NA	1	2	1	1	5
SVUzw-zbz	-0.5	NA	NA	NA	1	NA	NA	5
SVUzw-zbz	0.5	NA	NA	NA	1	NA	NA	5
SVUzw-zby	-0.5	NA	NA	NA	1	NA	NA	5
SVUzw-zby	0.5	NA	NA	NA	1	NA	NA	5
SVUzw-zbd	-0.5	NA	NA	NA	1	NA	NA	5
SVUzw-zbd	0.5	NA	NA	NA	1	NA	NA	5
SVUzw-zyy	-0.5	NA	NA	1	1	1	1	5
SVUzw-zyy	0.5	NA	NA	1	1	1	1	5
SVUzw-zxz	-0.5	NA	NA	1	1	1	1	5
SVUzw-zxz	0.5	NA	NA	1	1	1	1	5
SVUzw-zxa	-0.5	NA	NA	1	1	1	1	5
SVUzw-zxa	0.5	NA	NA	1	1	1	1	5
SVUzw-zxb	-0.5	NA	NA	1	1	1	1	5
SVUzw-zxb	0.5	NA	NA	1	1	1	1	5
SVUzw-zxx	-0.5	NA	NA	1	1	1	1	5
SVUzw-zxx	0.5	NA	NA	1	1	1	1	5
SVUzw-zxd	-0.5	NA	NA	NA	1	NA	NA	5
SVUzw-zxd	0.5	NA	NA	NA	1	NA	NA	5
SVUzw-zxw	-0.5	NA	NA	NA	1	NA	NA	5
SVUzw-zxw	-0.5	NA	NA	1	2	1	1	5
SVUzw-zxw	0.5	NA	NA	NA	1	NA	NA	5
SVUzw-zxw	0.5	NA	NA	1	2	1	1	5
SVUzw-zcv	-0.5	NA	NA	NA	1	NA	NA	5
SVUzw-zcv	0.5	NA	NA	NA	1	NA	NA	5
SVUzw-zwb	-0.5	NA	NA	NA	1	NA	NA	5
SVUzw-zwb	-0.5	NA	NA	NA	1	NA	NA	5
SVUzw-zwb	0.5	NA	NA	NA	1	NA	NA	5
SVUzw-zwb	0.5	NA	NA	NA	1	NA	NA	5
SVUzw-zvz	-0.5	NA	NA	NA	1	NA	NA	5
SVUzw-zvz	0.5	NA	NA	NA	1	NA	NA	5
SVUzw-zva	-0.5	NA	NA	1	1	1	1	5
SVUzw-zva	-0.5	NA	NA	NA	2	NA	NA	5
SVUzw-zva	0.5	NA	NA	1	1	1	1	5
SVUzw-zva	0.5	NA	NA	NA	2	NA	NA	5
SVUzw-zvw	-0.5	NA	NA	NA	1	NA	NA	5
SVUzw-zvw	0.5	NA	NA	NA	1	NA	NA	5
SVUzw-zvv	-0.5	1.285	1.285	1	1	1	1	5
SVUzw-zvv	0.5	1.251	1.251	1	1	1	1	5
SVUzw-zew	-0.5	NA	NA	NA	1	NA	NA	5
SVUzw-zew	-0.5	NA	NA	NA	2	NA	NA	5
SVUzw-zew	0.5	NA	NA	NA	1	NA	NA	5
SVUzw-zew	0.5	NA	NA	NA	2	NA	NA	5
SVUzw-azy	-0.5	NA	NA	NA	1	NA	NA	5
SVUzw-azy	0.5	NA	NA	NA	1	NA	NA	5
SVUzw-azx	-0.5	NA	NA	NA	1	NA	NA	5
SVUzw-azx	-0.5	NA	NA	NA	2	NA	NA	5
SVUzw-azx	0.5	NA	NA	NA	1	NA	NA	5
SVUzw-azx	0.5	NA	NA	NA	2	NA	NA	5
SVUzw-aaz	-0.5	NA	NA	NA	1	NA	NA	5
SVUzw-aaz	-0.5	NA	NA	NA	2	NA	NA	5
SVUzw-aaz	0.5	NA	NA	NA	1	NA	NA	5
SVUzw-aaz	0.5	NA	NA	NA	2	NA	NA	5
SVUzw-aaa	-0.5	NA	NA	NA	1	NA	NA	5
SVUzw-aaa	0.5	NA	NA	NA	1	NA	NA	5
SVUzw-aab	-0.5	NA	NA	1	1	1	1	5
SVUzw-aab	0.5	NA	NA	1	1	1	1	5
SVUzw-aax	-0.5	NA	NA	NA	1	NA	NA	5
SVUzw-aax	0.5	NA	NA	NA	1	NA	NA	5
SVUzw-aav	-0.5	NA	NA	NA	1	NA	NA	5
SVUzw-aav	0.5	NA	NA	NA	1	NA	NA	5
SVUzw-abc	-0.5	NA	NA	NA	1	NA	NA	5
SVUzw-abc	0.5	NA	NA	NA	1	NA	NA	5
SVUzw-ayb	-0.5	NA	NA	NA	1	NA	NA	5
SVUzw-ayb	0.5	NA	NA	NA	1	NA	NA	5
SVUzw-axz	-0.5	NA	NA	NA	1	NA	NA	5
SVUzw-axz	0.5	NA	NA	NA	1	NA	NA	5
SVUzw-axa	-0.5	NA	NA	NA	1	NA	NA	5
SVUzw-axa	0.5	NA	NA	NA	1	NA	NA	5
SVUzw-axv	-0.5	NA	NA	NA	2	NA	NA	5
SVUzw-axv	0.5	NA	NA	NA	2	NA	NA	5
SVUzw-acy	-0.5	NA	NA	NA	1	NA	NA	5
SVUzw-acy	0.5	NA	NA	NA	1	NA	NA	5
SVUzw-adb	-0.5	2.397	NA	NA	1	NA	NA	5
SVUzw-adb	-0.5	2.514	NA	NA	2	NA	NA	5
SVUzw-adb	0.5	2.617	NA	NA	1	NA	NA	5
SVUzw-adb	0.5	2.614	NA	NA	2	NA	NA	5
SVUzw-avx	-0.5	NA	NA	NA	2	NA	NA	5
SVUzw-avx	-0.5	NA	NA	NA	3	NA	NA	5
SVUzw-avx	-0.5	NA	NA	NA	4	NA	NA	5
SVUzw-avx	0.5	NA	NA	NA	2	NA	NA	5
SVUzw-avx	0.5	NA	NA	NA	3	NA	NA	5
SVUzw-avx	0.5	NA	NA	NA	4	NA	NA	5
SVUzw-aeb	-0.5	NA	NA	NA	1	NA	NA	5
SVUzw-aeb	0.5	NA	NA	NA	1	NA	NA	5
SVUzw-bza	-0.5	NA	NA	NA	1	NA	NA	5
SVUzw-bza	-0.5	NA	NA	NA	1	NA	NA	5
SVUzw-bza	0.5	NA	NA	NA	1	NA	NA	5
SVUzw-bza	0.5	NA	NA	NA	1	NA	NA	5
SVUzw-bzb	-0.5	NA	NA	NA	1	NA	NA	5
SVUzw-bzb	0.5	NA	NA	NA	1	NA	NA	5
SVUzw-bzy	-0.5	NA	NA	NA	1	NA	NA	5
SVUzw-bzy	0.5	NA	NA	NA	1	NA	NA	5
SVUzw-bzc	-0.5	NA	NA	NA	1	NA	NA	5
SVUzw-bzc	-0.5	NA	NA	NA	2	NA	NA	5
SVUzw-bzc	0.5	NA	NA	NA	1	NA	NA	5
SVUzw-bzc	0.5	NA	NA	NA	2	NA	NA	5
SVUzw-baz	-0.5	NA	NA	NA	1	NA	NA	5
SVUzw-baz	0.5	NA	NA	NA	1	NA	NA	5
SVUzw-bay	-0.5	NA	NA	NA	1	NA	NA	5
SVUzw-bay	0.5	NA	NA	NA	1	NA	NA	5
SVUzw-bbz	-0.5	NA	NA	NA	1	NA	NA	5
SVUzw-bbz	-0.5	NA	NA	1	2	1	1	5
SVUzw-bbz	0.5	NA	NA	NA	1	NA	NA	5
SVUzw-bbz	0.5	NA	NA	1	2	1	1	5
SVUzw-bba	-0.5	NA	NA	NA	1	NA	NA	5
SVUzw-bba	0.5	NA	NA	NA	1	NA	NA	5
SVUzw-byy	-0.5	NA	NA	1	1	1	1	5
SVUzw-byy	0.5	NA	NA	1	1	1	1	5
SVUzw-byx	-0.5	NA	NA	NA	1	NA	NA	5
SVUzw-byx	-0.5	NA	NA	NA	2	NA	NA	5
SVUzw-byx	0.5	NA	NA	NA	1	NA	NA	5
SVUzw-byx	0.5	NA	NA	NA	2	NA	NA	5
SVUzw-bxd	-0.5	NA	NA	NA	1	NA	NA	5
SVUzw-bxd	-0.5	NA	NA	NA	2	NA	NA	5
SVUzw-bxd	0.5	NA	NA	NA	1	NA	NA	5
SVUzw-bxd	0.5	NA	NA	NA	2	NA	NA	5
SVUzw-bcy	-0.5	NA	NA	NA	1	NA	NA	5
SVUzw-bcy	-0.5	NA	NA	NA	2	NA	NA	5
SVUzw-bcy	0.5	NA	NA	NA	1	NA	NA	5
SVUzw-bcy	0.5	NA	NA	NA	2	NA	NA	5
SVUzw-bcv	-0.5	NA	NA	NA	1	NA	NA	5
SVUzw-bcv	0.5	NA	NA	NA	1	NA	NA	5
SVUzw-bce	-0.5	NA	NA	NA	1	NA	NA	5
SVUzw-bce	-0.5	NA	NA	NA	2	NA	NA	5
SVUzw-bce	0.5	NA	NA	NA	1	NA	NA	5
SVUzw-bce	0.5	NA	NA	NA	2	NA	NA	5
SVUzw-bda	-0.5	1.201	1.201	1	1	1	1	5
SVUzw-bda	0.5	1.225	1.225	1	1	1	1	5
SVUzw-bdv	-0.5	NA	NA	NA	1	NA	NA	5
SVUzw-bdv	0.5	NA	NA	NA	1	NA	NA	5
SVUzw-bvz	-0.5	NA	NA	NA	1	NA	NA	5
SVUzw-bvz	0.5	NA	NA	NA	1	NA	NA	5
SVUzw-bva	-0.5	NA	NA	NA	1	NA	NA	5
SVUzw-bva	0.5	NA	NA	NA	1	NA	NA	5
SVUzw-bvx	-0.5	NA	NA	NA	1	NA	NA	5
SVUzw-bvx	0.5	NA	NA	NA	1	NA	NA	5
SVUzw-bvc	-0.5	NA	NA	NA	1	NA	NA	5
SVUzw-bvc	0.5	NA	NA	NA	1	NA	NA	5
SVUzw-bvw	-0.5	NA	NA	NA	1	NA	NA	5
SVUzw-bvw	0.5	NA	NA	NA	1	NA	NA	5
SVUzw-bvv	-0.5	NA	NA	NA	1	NA	NA	5
SVUzw-bvv	0.5	NA	NA	NA	1	NA	NA	5
SVUzw-bex	-0.5	NA	NA	NA	1	NA	NA	5
SVUzw-bex	-0.5	NA	NA	NA	2	NA	NA	5
SVUzw-bex	0.5	NA	NA	NA	1	NA	NA	5
SVUzw-bex	0.5	NA	NA	NA	2	NA	NA	5
SVUzw-bee	-0.5	NA	NA	NA	1	NA	NA	5
SVUzw-bee	0.5	NA	NA	NA	1	NA	NA	5
SVUzw-yzy	-0.5	NA	NA	NA	1	NA	NA	5
SVUzw-yzy	0.5	NA	NA	NA	1	NA	NA	5
SVUzw-yzc	-0.5	NA	NA	NA	2	NA	NA	5
SVUzw-yzc	0.5	NA	NA	NA	2	NA	NA	5
SVUzw-yzw	-0.5	NA	NA	NA	1	NA	NA	5
SVUzw-yzw	0.5	NA	NA	NA	1	NA	NA	5
SVUzw-yaa	-0.5	1.598	1.598	1	1	1	1	5
SVUzw-yaa	0.5	1.61	1.61	1	1	1	1	5
SVUzw-yab	-0.5	NA	NA	NA	1	NA	NA	5
SVUzw-yab	0.5	NA	NA	NA	1	NA	NA	5
SVUzw-ybb	-0.5	NA	NA	NA	1	NA	NA	5
SVUzw-ybb	-0.5	NA	NA	NA	2	NA	NA	5
SVUzw-ybb	0.5	NA	NA	NA	1	NA	NA	5
SVUzw-ybb	0.5	NA	NA	NA	2	NA	NA	5
SVUzw-yby	-0.5	NA	NA	NA	1	NA	NA	5
SVUzw-yby	0.5	NA	NA	NA	1	NA	NA	5
SVUzw-yyx	-0.5	NA	NA	NA	1	NA	NA	5
SVUzw-yyx	-0.5	NA	NA	NA	1	NA	NA	5
SVUzw-yyx	0.5	NA	NA	NA	1	NA	NA	5
SVUzw-yyx	0.5	NA	NA	NA	1	NA	NA	5
SVUzw-yyc	-0.5	NA	NA	NA	1	NA	NA	5
SVUzw-yyc	0.5	NA	NA	NA	1	NA	NA	5
SVUzv-zab	-0.5	NA	NA	NA	1	NA	NA	3
SVUzv-zab	0.5	NA	NA	NA	1	NA	NA	3
SVUzv-zae	-0.5	NA	NA	NA	1	NA	NA	3
SVUzv-zae	0.5	NA	NA	NA	1	NA	NA	3
SVUzv-zby	-0.5	NA	NA	NA	1	NA	NA	3
SVUzv-zby	-0.5	NA	NA	NA	2	NA	NA	3
SVUzv-zby	0.5	NA	NA	NA	1	NA	NA	3
SVUzv-zby	0.5	NA	NA	NA	2	NA	NA	3
SVUzv-zbw	-0.5	NA	NA	NA	1	NA	NA	3
SVUzv-zbw	0.5	NA	NA	NA	1	NA	NA	3
SVUzv-zbe	-0.5	NA	NA	NA	1	NA	NA	3
SVUzv-zbe	-0.5	NA	NA	NA	1	NA	NA	3
SVUzv-zbe	0.5	NA	NA	NA	1	NA	NA	3
SVUzv-zbe	0.5	NA	NA	NA	1	NA	NA	3
SVUzv-zyy	-0.5	NA	NA	NA	1	NA	NA	3
SVUzv-zyy	0.5	NA	NA	NA	1	NA	NA	3
SVUzv-zyw	-0.5	NA	NA	NA	1	NA	NA	3
SVUzv-zyw	-0.5	NA	NA	NA	2	NA	NA	3
SVUzv-zyw	0.5	NA	NA	NA	1	NA	NA	3
SVUzv-zyw	0.5	NA	NA	NA	2	NA	NA	3
SVUzv-zxa	-0.5	NA	NA	NA	1	NA	NA	3
SVUzv-zxa	0.5	NA	NA	NA	1	NA	NA	3
SVUzv-zxx	-0.5	NA	NA	NA	1	NA	NA	3
SVUzv-zxx	0.5	NA	NA	NA	1	NA	NA	3
SVUzv-zcb	-0.5	NA	NA	NA	1	NA	NA	3
SVUzv-zcb	-0.5	NA	NA	NA	2	NA	NA	3
SVUzv-zcb	0.5	NA	NA	NA	1	NA	NA	3
SVUzv-zcb	0.5	NA	NA	NA	2	NA	NA	3
SVUzv-zcc	-0.5	NA	NA	NA	1	NA	NA	3
SVUzv-zcc	-0.5	NA	NA	NA	2	NA	NA	3
SVUzv-zcc	0.5	NA	NA	NA	1	NA	NA	3
SVUzv-zcc	0.5	NA	NA	NA	2	NA	NA	3
SVUzv-zcv	-0.5	NA	NA	NA	1	NA	NA	3
SVUzv-zcv	0.5	NA	NA	NA	1	NA	NA	3
SVUzv-zce	-0.5	NA	NA	NA	1	NA	NA	3
SVUzv-zce	0.5	NA	NA	NA	1	NA	NA	3
SVUzv-zdw	-0.5	1.619	1.619	1	1	1	1	3
SVUzv-zdw	0.5	1.612	1.612	1	1	1	1	3
SVUzv-zwb	-0.5	NA	NA	NA	1	NA	NA	3
SVUzv-zwb	-0.5	NA	NA	NA	2	NA	NA	3
SVUzv-zwb	0.5	NA	NA	NA	1	NA	NA	3
SVUzv-zwb	0.5	NA	NA	NA	2	NA	NA	3
SVUzv-zvb	-0.5	NA	NA	NA	1	NA	NA	3
SVUzv-zvb	-0.5	NA	NA	NA	2	NA	NA	3
SVUzv-zvb	0.5	NA	NA	NA	1	NA	NA	3
SVUzv-zvb	0.5	NA	NA	NA	2	NA	NA	3
SVUzv-zvd	-0.5	NA	NA	NA	1	NA	NA	3
SVUzv-zvd	0.5	NA	NA	NA	1	NA	NA	3
SVUzv-zey	-0.5	NA	NA	NA	1	NA	NA	3
SVUzv-zey	-0.5	NA	NA	NA	2	NA	NA	3
SVUzv-zey	0.5	NA	NA	NA	1	NA	NA	3
SVUzv-zey	0.5	NA	NA	NA	2	NA	NA	3
SVUzv-zex	-0.5	NA	NA	NA	1	NA	NA	3
SVUzv-zex	0.5	NA	NA	NA	1	NA	NA	3
SVUzv-azx	-0.5	NA	NA	NA	1	NA	NA	3
SVUzv-azx	0.5	NA	NA	NA	1	NA	NA	3
SVUzv-azc	-0.5	NA	NA	NA	1	NA	NA	3
SVUzv-azc	-0.5	NA	NA	NA	1	NA	NA	3
SVUzv-azc	0.5	NA	NA	NA	1	NA	NA	3
SVUzv-azc	0.5	NA	NA	NA	1	NA	NA	3
SVUzv-aax	-0.5	NA	NA	NA	1	NA	NA	3
SVUzv-aax	0.5	NA	NA	NA	1	NA	NA	3
SVUzv-abz	-0.5	NA	NA	NA	1	NA	NA	3
SVUzv-abz	0.5	NA	NA	NA	1	NA	NA	3
SVUzv-abb	-0.5	NA	NA	NA	1	NA	NA	3
SVUzv-abb	0.5	NA	NA	NA	1	NA	NA	3
SVUzv-ayz	-0.5	NA	NA	NA	1	NA	NA	3
SVUzv-ayz	-0.5	NA	NA	NA	2	NA	NA	3
SVUzv-ayz	0.5	NA	NA	NA	1	NA	NA	3
SVUzv-ayz	0.5	NA	NA	NA	2	NA	NA	3
SVUzv-ayc	-0.5	NA	NA	NA	1	NA	NA	3
SVUzv-ayc	0.5	NA	NA	NA	1	NA	NA	3
SVUzv-axa	-0.5	NA	NA	NA	1	NA	NA	3
SVUzv-axa	-0.5	NA	NA	NA	2	NA	NA	3
SVUzv-axa	0.5	NA	NA	NA	1	NA	NA	3
SVUzv-axa	0.5	NA	NA	NA	2	NA	NA	3
SVUzv-axd	-0.5	NA	NA	NA	1	NA	NA	3
SVUzv-axd	0.5	NA	NA	NA	1	NA	NA	3
SVUzv-axw	-0.5	NA	NA	NA	1	NA	NA	3
SVUzv-axw	0.5	NA	NA	NA	1	NA	NA	3
SVUzv-axv	-0.5	NA	NA	NA	1	NA	NA	3
SVUzv-axv	0.5	NA	NA	NA	1	NA	NA	3
SVUzv-adb	-0.5	NA	NA	NA	1	NA	NA	3
SVUzv-adb	0.5	NA	NA	NA	1	NA	NA	3
SVUzv-adv	-0.5	1.641	1.641	1	1	1	1	3
SVUzv-adv	0.5	1.635	1.635	1	1	1	1	3
SVUzv-awy	-0.5	NA	NA	NA	1	NA	NA	3
SVUzv-awy	-0.5	NA	NA	NA	1	NA	NA	3
SVUzv-awy	0.5	NA	NA	NA	1	NA	NA	3
SVUzv-awy	0.5	NA	NA	NA	1	NA	NA	3
SVUzv-awx	-0.5	NA	NA	NA	1	NA	NA	3
SVUzv-awx	0.5	NA	NA	NA	1	NA	NA	3
SVUzv-awe	-0.5	NA	NA	NA	1	NA	NA	3
SVUzv-awe	-0.5	NA	NA	1	2	1	1	3
SVUzv-awe	0.5	NA	NA	NA	1	NA	NA	3
SVUzv-awe	0.5	NA	NA	1	2	1	1	3
SVUzv-avb	-0.5	NA	NA	NA	1	NA	NA	3
SVUzv-avb	0.5	NA	NA	NA	1	NA	NA	3
SVUzv-avc	-0.5	NA	NA	NA	1	NA	NA	3
SVUzv-avc	0.5	NA	NA	NA	1	NA	NA	3
SVUzv-aev	-0.5	NA	NA	NA	1	NA	NA	3
SVUzv-aev	0.5	NA	NA	NA	1	NA	NA	3
SVUzv-bzy	-0.5	NA	NA	NA	1	NA	NA	3
SVUzv-bzy	-0.5	NA	NA	NA	2	NA	NA	3
SVUzv-bzy	0.5	NA	NA	NA	1	NA	NA	3
SVUzv-bzy	0.5	NA	NA	NA	2	NA	NA	3
SVUzv-bzd	-0.5	NA	NA	NA	1	NA	NA	3
SVUzv-bzd	0.5	NA	NA	NA	1	NA	NA	3
SVUzv-bax	-0.5	2.632	2.632	1	1	1	1	3
SVUzv-bax	-0.5	NA	NA	NA	2	NA	NA	3
SVUzv-bax	0.5	2.617	2.617	1	1	1	1	3
SVUzv-bax	0.5	NA	NA	NA	2	NA	NA	3
SVUzv-bad	-0.5	NA	NA	NA	1	NA	NA	3
SVUzv-bad	0.5	NA	NA	NA	1	NA	NA	3
SVUzv-baw	-0.5	NA	NA	NA	1	NA	NA	3
SVUzv-baw	0.5	NA	NA	NA	1	NA	NA	3
SVUzv-bae	-0.5	NA	NA	NA	1	NA	NA	3
SVUzv-bae	0.5	NA	NA	NA	1	NA	NA	3
SVUzv-bbb	-0.5	NA	NA	NA	1	NA	NA	3
SVUzv-bbb	0.5	NA	NA	NA	1	NA	NA	3
SVUzv-bby	-0.5	NA	NA	NA	1	NA	NA	3
SVUzv-bby	0.5	NA	NA	NA	1	NA	NA	3
SVUzv-bbx	-0.5	NA	NA	NA	1	NA	NA	3
SVUzv-bbx	0.5	NA	NA	NA	1	NA	NA	3
SVUzv-bbw	-0.5	NA	NA	NA	1	NA	NA	3
SVUzv-bbw	0.5	NA	NA	NA	1	NA	NA	3
SVUzv-bya	-0.5	NA	NA	NA	1	NA	NA	3
SVUzv-bya	0.5	NA	NA	NA	1	NA	NA	3
SVUzv-byy	-0.5	NA	NA	NA	1	NA	NA	3
SVUzv-byy	-0.5	NA	NA	NA	2	NA	NA	3
SVUzv-byy	0.5	NA	NA	NA	1	NA	NA	3
SVUzv-byy	0.5	NA	NA	NA	2	NA	NA	3
SVUzv-byw	-0.5	NA	NA	NA	1	NA	NA	3
SVUzv-byw	-0.5	NA	NA	NA	1	NA	NA	3
SVUzv-byw	0.5	NA	NA	NA	1	NA	NA	3
SVUzv-byw	0.5	NA	NA	NA	1	NA	NA	3
SVUzv-byv	-0.5	NA	NA	NA	1	NA	NA	3
SVUzv-byv	0.5	NA	NA	NA	1	NA	NA	3
SVUzv-bxe	-0.5	NA	NA	NA	1	NA	NA	3
SVUzv-bxe	0.5	NA	NA	NA	1	NA	NA	3
SVUzv-bcb	-0.5	NA	NA	NA	1	NA	NA	3
SVUzv-bcb	0.5	NA	NA	NA	1	NA	NA	3
SVUzv-bcd	-0.5	NA	NA	NA	1	NA	NA	3
SVUzv-bcd	-0.5	NA	NA	NA	2	NA	NA	3
SVUzv-bcd	0.5	NA	NA	NA	1	NA	NA	3
SVUzv-bcd	0.5	NA	NA	NA	2	NA	NA	3
SVUzv-bcw	-0.5	NA	NA	NA	1	NA	NA	3
SVUzv-bcw	-0.5	NA	NA	NA	2	NA	NA	3
SVUzv-bcw	0.5	NA	NA	NA	1	NA	NA	3
SVUzv-bcw	0.5	NA	NA	NA	2	NA	NA	3
SVUzv-bdz	-0.5	NA	NA	NA	1	NA	NA	3
SVUzv-bdz	0.5	NA	NA	NA	1	NA	NA	3
SVUzv-bdw	-0.5	NA	NA	NA	1	NA	NA	3
SVUzv-bdw	0.5	NA	NA	NA	1	NA	NA	3
SVUzv-bwx	-0.5	NA	NA	NA	1	NA	NA	3
SVUzv-bwx	0.5	NA	NA	NA	1	NA	NA	3
SVUzv-bwv	-0.5	NA	NA	NA	1	NA	NA	3
SVUzv-bwv	0.5	NA	NA	NA	1	NA	NA	3
SVUzv-bvx	-0.5	NA	NA	NA	1	NA	NA	3
SVUzv-bvx	0.5	NA	NA	NA	1	NA	NA	3
SVUzv-bvw	-0.5	NA	NA	NA	1	NA	NA	3
SVUzv-bvw	0.5	NA	NA	NA	1	NA	NA	3
SVUzv-bee	-0.5	NA	NA	NA	1	NA	NA	3
SVUzv-bee	0.5	NA	NA	NA	1	NA	NA	3
SVUzv-yzx	-0.5	NA	NA	NA	1	NA	NA	3
SVUzv-yzx	0.5	NA	NA	NA	1	NA	NA	3
SVUzv-yzd	-0.5	NA	NA	NA	1	NA	NA	3
SVUzv-yzd	0.5	NA	NA	NA	1	NA	NA	3
SVUzv-yae	-0.5	NA	NA	NA	1	NA	NA	3
SVUzv-yae	0.5	NA	NA	NA	1	NA	NA	3
SVUzv-ybz	-0.5	NA	NA	NA	1	NA	NA	3
SVUzv-ybz	0.5	NA	NA	NA	1	NA	NA	3
SVUzv-yba	-0.5	NA	NA	NA	1	NA	NA	3
SVUzv-yba	-0.5	NA	NA	NA	2	NA	NA	3
SVUzv-yba	0.5	NA	NA	NA	1	NA	NA	3
SVUzv-yba	0.5	NA	NA	NA	2	NA	NA	3
SVUzv-ybd	-0.5	NA	NA	NA	1	NA	NA	3
SVUzv-ybd	-0.5	NA	NA	NA	1	NA	NA	3
SVUzv-ybd	0.5	NA	NA	NA	1	NA	NA	3
SVUzv-ybd	0.5	NA	NA	NA	1	NA	NA	3
SVUzv-ybv	-0.5	NA	NA	1	1	1	1	3
SVUzv-ybv	0.5	NA	NA	1	1	1	1	3
SVUzv-ybe	-0.5	NA	NA	NA	1	NA	NA	3
SVUzv-ybe	0.5	NA	NA	NA	1	NA	NA	3
SVUzv-yyz	-0.5	NA	NA	NA	1	NA	NA	3
SVUzv-yyz	0.5	NA	NA	NA	1	NA	NA	3
SVUzv-yyd	-0.5	NA	NA	NA	1	NA	NA	3
SVUzv-yyd	0.5	NA	NA	NA	1	NA	NA	3
SVUzv-yxy	-0.5	NA	NA	NA	1	NA	NA	3
SVUzv-yxy	0.5	NA	NA	NA	1	NA	NA	3
SVUze-zzd	-0.5	NA	NA	NA	1	NA	NA	3
SVUze-zzd	-0.5	NA	NA	NA	2	NA	NA	3
SVUze-zzd	0.5	NA	NA	NA	1	NA	NA	3
SVUze-zzd	0.5	NA	NA	NA	2	NA	NA	3
SVUze-zaw	-0.5	NA	NA	NA	1	NA	NA	3
SVUze-zaw	-0.5	NA	NA	NA	2	NA	NA	3
SVUze-zaw	0.5	NA	NA	NA	1	NA	NA	3
SVUze-zaw	0.5	NA	NA	NA	2	NA	NA	3
SVUze-zbz	-0.5	NA	NA	NA	1	NA	NA	3
SVUze-zbz	0.5	NA	NA	NA	1	NA	NA	3
SVUze-zxy	-0.5	NA	NA	NA	1	NA	NA	3
SVUze-zxy	-0.5	NA	NA	NA	1	NA	NA	3
SVUze-zxy	0.5	NA	NA	NA	1	NA	NA	3
SVUze-zxy	0.5	NA	NA	NA	1	NA	NA	3
SVUze-zxd	-0.5	NA	NA	NA	1	NA	NA	3
SVUze-zxd	-0.5	NA	NA	NA	2	NA	NA	3
SVUze-zxd	0.5	NA	NA	NA	1	NA	NA	3
SVUze-zxd	0.5	NA	NA	NA	2	NA	NA	3
SVUze-zcb	-0.5	NA	NA	NA	1	NA	NA	3
SVUze-zcb	0.5	NA	NA	NA	1	NA	NA	3
SVUze-zcy	-0.5	NA	NA	NA	1	NA	NA	3
SVUze-zcy	0.5	NA	NA	NA	1	NA	NA	3
SVUze-zcd	-0.5	NA	NA	NA	1	NA	NA	3
SVUze-zcd	0.5	NA	NA	NA	1	NA	NA	3
SVUze-zdb	-0.5	NA	NA	NA	1	NA	NA	3
SVUze-zdb	0.5	NA	NA	NA	1	NA	NA	3
SVUze-zdy	-0.5	NA	NA	NA	1	NA	NA	3
SVUze-zdy	-0.5	NA	NA	NA	2	NA	NA	3
SVUze-zdy	0.5	NA	NA	NA	1	NA	NA	3
SVUze-zdy	0.5	NA	NA	NA	2	NA	NA	3
SVUze-zwa	-0.5	NA	NA	NA	1	NA	NA	3
SVUze-zwa	0.5	NA	NA	NA	1	NA	NA	3
SVUze-zwy	-0.5	NA	NA	NA	1	NA	NA	3
SVUze-zwy	-0.5	NA	NA	NA	2	NA	NA	3
SVUze-zwy	0.5	NA	NA	NA	1	NA	NA	3
SVUze-zwy	0.5	NA	NA	NA	2	NA	NA	3
SVUze-zwe	-0.5	NA	NA	NA	1	NA	NA	3
SVUze-zwe	0.5	NA	NA	NA	1	NA	NA	3
SVUze-zvx	-0.5	NA	NA	NA	1	NA	NA	3
SVUze-zvx	0.5	NA	NA	NA	1	NA	NA	3
SVUze-azb	-0.5	NA	NA	NA	1	NA	NA	3
SVUze-azb	0.5	NA	NA	NA	1	NA	NA	3
SVUez-zze	-0.5	NA	NA	NA	1	NA	NA	3
SVUez-zze	0.5	NA	NA	NA	1	NA	NA	3
SVUez-zbz	-0.5	NA	NA	NA	1	NA	NA	3
SVUez-zbz	-0.5	NA	NA	NA	2	NA	NA	3
SVUez-zbz	0.5	NA	NA	NA	1	NA	NA	3
SVUez-zbz	0.5	NA	NA	NA	2	NA	NA	3
SVUez-zyx	-0.5	NA	NA	NA	1	NA	NA	3
SVUez-zyx	0.5	NA	NA	NA	1	NA	NA	3
SVUez-zye	-0.5	NA	NA	NA	1	NA	NA	3
SVUez-zye	0.5	NA	NA	NA	1	NA	NA	3
SVUez-zxz	-0.5	NA	NA	NA	1	NA	NA	3
SVUez-zxz	0.5	NA	NA	NA	1	NA	NA	3
SVUez-zxe	-0.5	NA	NA	NA	1	NA	NA	3
SVUez-zxe	0.5	NA	NA	NA	1	NA	NA	3
SVUez-zca	-0.5	NA	NA	NA	1	NA	NA	3
SVUez-zca	-0.5	NA	NA	NA	2	NA	NA	3
SVUez-zca	-0.5	NA	NA	1	3	1	1	3
SVUez-zca	0.5	NA	NA	NA	1	NA	NA	3
SVUez-zca	0.5	NA	NA	NA	2	NA	NA	3
SVUez-zca	0.5	NA	NA	1	3	1	1	3
SVUez-zcw	-0.5	NA	NA	NA	1	NA	NA	3
SVUez-zcw	0.5	NA	NA	NA	1	NA	NA	3
SVUez-zdz	-0.5	NA	NA	NA	1	NA	NA	3
SVUez-zdz	0.5	NA	NA	NA	1	NA	NA	3
SVUez-zda	-0.5	NA	NA	NA	1	NA	NA	3
SVUez-zda	0.5	NA	NA	NA	1	NA	NA	3
SVUez-zdb	-0.5	1.44	1.44	1	1	1	1	3
SVUez-zdb	0.5	1.469	1.469	1	1	1	1	3
SVUez-zdy	-0.5	NA	NA	NA	1	NA	NA	3
SVUez-zdy	0.5	NA	NA	NA	1	NA	NA	3
SVUez-zwb	-0.5	NA	NA	NA	1	NA	NA	3
SVUez-zwb	0.5	NA	NA	NA	1	NA	NA	3
SVUez-zvx	-0.5	NA	NA	NA	1	NA	NA	3
SVUez-zvx	0.5	NA	NA	NA	1	NA	NA	3
SVUez-zez	-0.5	NA	NA	NA	1	NA	NA	3
SVUez-zez	0.5	NA	NA	NA	1	NA	NA	3
SVUez-zeb	-0.5	NA	NA	NA	1	NA	NA	3
SVUez-zeb	0.5	NA	NA	NA	1	NA	NA	3
SVUez-zev	-0.5	NA	NA	NA	1	NA	NA	3
SVUez-zev	0.5	NA	NA	NA	1	NA	NA	3
SVUez-zee	-0.5	NA	NA	NA	1	NA	NA	3
SVUez-zee	0.5	NA	NA	NA	1	NA	NA	3
SVUez-azx	-0.5	NA	NA	NA	1	NA	NA	3
SVUez-azx	-0.5	NA	NA	NA	1	NA	NA	3
SVUez-azx	0.5	NA	NA	NA	1	NA	NA	3
SVUez-azx	0.5	NA	NA	NA	1	NA	NA	3
SVUez-azc	-0.5	NA	NA	NA	1	NA	NA	3
SVUez-azc	0.5	NA	NA	NA	1	NA	NA	3
SVUez-abx	-0.5	NA	NA	NA	1	NA	NA	3
SVUez-abx	0.5	NA	NA	NA	1	NA	NA	3
SVUez-ayb	-0.5	NA	NA	NA	1	NA	NA	3
SVUez-ayb	0.5	NA	NA	NA	1	NA	NA	3
SVUez-axe	-0.5	NA	NA	NA	1	NA	NA	3
SVUez-axe	0.5	NA	NA	NA	1	NA	NA	3
SVUez-acz	-0.5	NA	NA	NA	1	NA	NA	3
SVUez-acz	0.5	NA	NA	NA	1	NA	NA	3
SVUez-adb	-0.5	NA	NA	NA	1	NA	NA	3
SVUez-adb	0.5	NA	NA	NA	1	NA	NA	3
SVUez-ady	-0.5	NA	NA	NA	1	NA	NA	3
SVUez-ady	0.5	NA	NA	NA	1	NA	NA	3
SVUez-add	-0.5	NA	NA	NA	1	NA	NA	3
SVUez-add	0.5	NA	NA	NA	1	NA	NA	3
SVUez-awz	-0.5	NA	NA	NA	1	NA	NA	3
SVUez-awz	0.5	NA	NA	NA	1	NA	NA	3
SVUez-awb	-0.5	NA	NA	NA	1	NA	NA	3
SVUez-awb	0.5	NA	NA	NA	1	NA	NA	3
SVUez-awy	-0.5	1.634	1.634	1	1	1	1	3
SVUez-awy	0.5	1.648	1.648	1	1	1	1	3
SVUez-aww	-0.5	NA	NA	NA	1	NA	NA	3
SVUez-aww	0.5	NA	NA	NA	1	NA	NA	3
SVUez-avb	-0.5	NA	NA	NA	1	NA	NA	3
SVUez-avb	-0.5	NA	NA	NA	2	NA	NA	3
SVUez-avb	0.5	NA	NA	NA	1	NA	NA	3
SVUez-avb	0.5	NA	NA	NA	2	NA	NA	3
SVUez-avy	-0.5	NA	NA	NA	1	NA	NA	3
SVUez-avy	0.5	NA	NA	NA	1	NA	NA	3
SVUez-avc	-0.5	NA	NA	NA	1	NA	NA	3
SVUez-avc	-0.5	2.883	2.883	1	2	1	1	3
SVUez-avc	0.5	NA	NA	NA	1	NA	NA	3
SVUez-avc	0.5	2.885	2.885	1	2	1	1	3
SVUez-avw	-0.5	NA	NA	NA	1	NA	NA	3
SVUez-avw	0.5	NA	NA	NA	1	NA	NA	3
SVUez-aed	-0.5	NA	NA	NA	1	NA	NA	3
SVUez-aed	0.5	NA	NA	NA	1	NA	NA	3
SVUez-bze	-0.5	NA	NA	NA	1	NA	NA	3
SVUez-bze	0.5	NA	NA	NA	1	NA	NA	3
SVUez-bad	-0.5	NA	NA	NA	1	NA	NA	3
SVUez-bad	0.5	NA	NA	NA	1	NA	NA	3
SVUez-baw	-0.5	2.099	2.099	1	1	1	1	3
SVUez-baw	0.5	2.131	2.131	1	1	1	1	3
SVUez-bba	-0.5	1.624	1.624	1	1	1	1	3
SVUez-bba	0.5	1.575	1.575	1	1	1	1	3
SVUez-bbd	-0.5	NA	NA	NA	1	NA	NA	3
SVUez-bbd	0.5	NA	NA	NA	1	NA	NA	3
SVUez-bbv	-0.5	NA	NA	NA	1	NA	NA	3
SVUez-bbv	0.5	NA	NA	NA	1	NA	NA	3
SVUez-byy	-0.5	NA	NA	NA	1	NA	NA	3
SVUez-byy	0.5	NA	NA	NA	1	NA	NA	3
SVUez-bxz	-0.5	NA	NA	NA	1	NA	NA	3
SVUez-bxz	0.5	NA	NA	NA	1	NA	NA	3
SVUez-bxa	-0.5	NA	NA	NA	1	NA	NA	3
SVUez-bxa	0.5	NA	NA	NA	1	NA	NA	3
SVUez-bxx	-0.5	NA	NA	NA	1	NA	NA	3
SVUez-bxx	-0.5	NA	NA	NA	2	NA	NA	3
SVUez-bxx	0.5	NA	NA	NA	1	NA	NA	3
SVUez-bxx	0.5	NA	NA	NA	2	NA	NA	3
SVUez-bxc	-0.5	NA	NA	NA	1	NA	NA	3
SVUez-bxc	0.5	NA	NA	NA	1	NA	NA	3
SVUez-bxv	-0.5	NA	NA	NA	1	NA	NA	3
SVUez-bxv	-0.5	NA	NA	NA	2	NA	NA	3
SVUez-bxv	-0.5	2.943	2.943	1	3	1	1	3
SVUez-bxv	0.5	NA	NA	NA	1	NA	NA	3
SVUez-bxv	0.5	NA	NA	NA	2	NA	NA	3
SVUez-bxv	0.5	2.937	2.937	1	3	1	1	3
SVUez-bca	-0.5	NA	NA	NA	1	NA	NA	3
SVUez-bca	0.5	NA	NA	NA	1	NA	NA	3
SVUez-bcy	-0.5	NA	NA	NA	1	NA	NA	3
SVUez-bcy	-0.5	NA	NA	NA	1	NA	NA	3
SVUez-bcy	0.5	NA	NA	NA	1	NA	NA	3
SVUez-bcy	0.5	NA	NA	NA	1	NA	NA	3
SVUez-bcw	-0.5	NA	NA	NA	1	NA	NA	3
SVUez-bcw	0.5	NA	NA	NA	1	NA	NA	3
SVUez-bda	-0.5	NA	NA	NA	1	NA	NA	3
SVUez-bda	0.5	NA	NA	NA	1	NA	NA	3
SVUez-bdc	-0.5	NA	NA	NA	1	NA	NA	3
SVUez-bdc	0.5	NA	NA	NA	1	NA	NA	3
SVUez-bdv	-0.5	NA	NA	NA	1	NA	NA	3
SVUez-bdv	0.5	NA	NA	NA	1	NA	NA	3
SVUez-bwz	-0.5	NA	NA	NA	1	NA	NA	3
SVUez-bwz	-0.5	NA	NA	NA	2	NA	NA	3
SVUez-bwz	0.5	NA	NA	NA	1	NA	NA	3
SVUez-bwz	0.5	NA	NA	NA	2	NA	NA	3
SVUez-bwy	-0.5	NA	NA	NA	1	NA	NA	3
SVUez-bwy	0.5	NA	NA	NA	1	NA	NA	3
SVUez-bwd	-0.5	NA	NA	NA	1	NA	NA	3
SVUez-bwd	-0.5	NA	NA	NA	2	NA	NA	3
SVUez-bwd	0.5	NA	NA	NA	1	NA	NA	3
SVUez-bwd	0.5	NA	NA	NA	2	NA	NA	3
SVUez-bww	-0.5	NA	NA	NA	1	NA	NA	3
SVUez-bww	0.5	NA	NA	NA	1	NA	NA	3
SVUez-bva	-0.5	NA	NA	NA	1	NA	NA	3
SVUez-bva	0.5	NA	NA	NA	1	NA	NA	3
SVUez-bvb	-0.5	NA	NA	NA	1	NA	NA	3
SVUez-bvb	0.5	NA	NA	NA	1	NA	NA	3
SVUez-bey	-0.5	NA	NA	NA	1	NA	NA	3
SVUez-bey	0.5	NA	NA	NA	1	NA	NA	3
SVUez-bex	-0.5	NA	NA	NA	1	NA	NA	3
SVUez-bex	0.5	NA	NA	NA	1	NA	NA	3
SVUez-bec	-0.5	NA	NA	NA	1	NA	NA	3
SVUez-bec	-0.5	NA	NA	NA	2	NA	NA	3
SVUez-bec	0.5	NA	NA	NA	1	NA	NA	3
SVUez-bec	0.5	NA	NA	NA	2	NA	NA	3
SVUez-bed	-0.5	NA	NA	NA	1	NA	NA	3
SVUez-bed	0.5	NA	NA	NA	1	NA	NA	3
SVUez-bee	-0.5	NA	NA	NA	1	NA	NA	3
SVUez-bee	-0.5	NA	NA	NA	2	NA	NA	3
SVUez-bee	0.5	NA	NA	NA	1	NA	NA	3
SVUez-bee	0.5	NA	NA	NA	2	NA	NA	3
SVUez-yzz	-0.5	NA	NA	NA	1	NA	NA	3
SVUez-yzz	-0.5	NA	NA	NA	3	NA	NA	3
SVUez-yzz	0.5	NA	NA	NA	1	NA	NA	3
SVUez-yzz	0.5	NA	NA	NA	3	NA	NA	3
SVUez-yzc	-0.5	NA	NA	NA	1	NA	NA	3
SVUez-yzc	0.5	NA	NA	NA	1	NA	NA	3
SVUez-yax	-0.5	NA	NA	NA	1	NA	NA	3
SVUez-yax	-0.5	NA	NA	NA	2	NA	NA	3
SVUez-yax	0.5	NA	NA	NA	1	NA	NA	3
SVUez-yax	0.5	NA	NA	NA	2	NA	NA	3
SVUez-ybx	-0.5	NA	NA	NA	1	NA	NA	3
SVUez-ybx	0.5	NA	NA	NA	1	NA	NA	3
SVUez-yyz	-0.5	NA	NA	NA	1	NA	NA	3
SVUez-yyz	0.5	NA	NA	NA	1	NA	NA	3
SVUez-yyb	-0.5	NA	NA	NA	1	NA	NA	3
SVUez-yyb	-0.5	NA	NA	NA	2	NA	NA	3
SVUez-yyb	0.5	NA	NA	NA	1	NA	NA	3
SVUez-yyb	0.5	NA	NA	NA	2	NA	NA	3
SVUez-yye	-0.5	NA	NA	NA	1	NA	NA	3
SVUez-yye	-0.5	NA	NA	NA	1	NA	NA	3
SVUez-yye	0.5	NA	NA	NA	1	NA	NA	3
SVUez-yye	0.5	NA	NA	NA	1	NA	NA	3
SVUez-yxa	-0.5	NA	NA	NA	1	NA	NA	3
SVUez-yxa	0.5	NA	NA	NA	1	NA	NA	3
SVUez-yxx	-0.5	NA	NA	NA	1	NA	NA	3
SVUez-yxx	0.5	NA	NA	NA	1	NA	NA	3
SVUez-ycz	-0.5	NA	NA	NA	1	NA	NA	3
SVUez-ycz	-0.5	NA	NA	NA	2	NA	NA	3
SVUez-ycz	0.5	NA	NA	NA	1	NA	NA	3
SVUez-ycz	0.5	NA	NA	NA	2	NA	NA	3
SVUez-yca	-0.5	NA	NA	NA	1	NA	NA	3
SVUez-yca	-0.5	NA	NA	NA	2	NA	NA	3
SVUez-yca	0.5	NA	NA	NA	1	NA	NA	3
SVUez-yca	0.5	NA	NA	NA	2	NA	NA	3
SVUez-ycy	-0.5	NA	NA	NA	1	NA	NA	3
SVUez-ycy	-0.5	NA	NA	NA	2	NA	NA	3
SVUez-ycy	0.5	NA	NA	NA	1	NA	NA	3
SVUez-ycy	0.5	NA	NA	NA	2	NA	NA	3
SVUez-ycw	-0.5	NA	NA	NA	1	NA	NA	3
SVUez-ycw	-0.5	NA	NA	NA	2	NA	NA	3
SVUez-ycw	0.5	NA	NA	NA	1	NA	NA	3
SVUez-ycw	0.5	NA	NA	NA	2	NA	NA	3
SVUea-zze	-0.5	NA	NA	NA	1	NA	NA	3
SVUea-zze	0.5	NA	NA	NA	1	NA	NA	3
SVUea-zac	-0.5	NA	NA	NA	1	NA	NA	3
SVUea-zac	0.5	NA	NA	NA	1	NA	NA	3
SVUea-zad	-0.5	NA	NA	NA	1	NA	NA	3
SVUea-zad	0.5	NA	NA	NA	1	NA	NA	3
SVUea-zaw	-0.5	NA	NA	NA	1	NA	NA	3
SVUea-zaw	0.5	NA	NA	NA	1	NA	NA	3
SVUea-zbc	-0.5	NA	NA	NA	1	NA	NA	3
SVUea-zbc	0.5	NA	NA	NA	1	NA	NA	3
SVUea-zya	-0.5	0.808	0.808	1	1	1	1	3
SVUea-zya	0.5	0.807	0.807	1	1	1	1	3
SVUea-zxx	-0.5	NA	NA	NA	1	NA	NA	3
SVUea-zxx	-0.5	NA	NA	NA	2	NA	NA	3
SVUea-zxx	0.5	NA	NA	NA	1	NA	NA	3
SVUea-zxx	0.5	NA	NA	NA	2	NA	NA	3
SVUea-zxe	-0.5	NA	NA	NA	1	NA	NA	3
SVUea-zxe	0.5	NA	NA	NA	1	NA	NA	3
SVUea-zcz	-0.5	NA	NA	NA	1	NA	NA	3
SVUea-zcz	0.5	NA	NA	NA	1	NA	NA	3
SVUea-zcy	-0.5	NA	NA	NA	1	NA	NA	3
SVUea-zcy	0.5	NA	NA	NA	1	NA	NA	3
SVUea-zdy	-0.5	NA	NA	NA	1	NA	NA	3
SVUea-zdy	0.5	NA	NA	NA	1	NA	NA	3
SVUea-zdw	-0.5	NA	NA	NA	1	NA	NA	3
SVUea-zdw	0.5	NA	NA	NA	1	NA	NA	3
SVUea-zvd	-0.5	NA	NA	NA	1	NA	NA	3
SVUea-zvd	0.5	NA	NA	NA	1	NA	NA	3
SVUea-zvv	-0.5	NA	NA	NA	1	NA	NA	3
SVUea-zvv	0.5	NA	NA	NA	1	NA	NA	3
SVUea-zex	-0.5	NA	NA	NA	1	NA	NA	3
SVUea-zex	0.5	NA	NA	NA	1	NA	NA	3
SVUea-zew	-0.5	NA	NA	NA	1	NA	NA	3
SVUea-zew	0.5	NA	NA	NA	1	NA	NA	3
SVUea-zev	-0.5	NA	NA	NA	1	NA	NA	3
SVUea-zev	-0.5	0.795	0.795	1	1	1	1	3
SVUea-zev	0.5	NA	NA	NA	1	NA	NA	3
SVUea-zev	0.5	0.799	0.799	1	1	1	1	3
SVUea-zee	-0.5	NA	NA	NA	1	NA	NA	3
SVUea-zee	0.5	NA	NA	NA	1	NA	NA	3
SVUea-azz	-0.5	NA	NA	NA	1	NA	NA	3
SVUea-azz	0.5	NA	NA	NA	1	NA	NA	3
SVUea-aza	-0.5	NA	NA	NA	1	NA	NA	3
SVUea-aza	-0.5	NA	NA	NA	2	NA	NA	3
SVUea-aza	-0.5	NA	NA	NA	3	NA	NA	3
SVUea-aza	0.5	NA	NA	NA	1	NA	NA	3
SVUea-aza	0.5	NA	NA	NA	2	NA	NA	3
SVUea-aza	0.5	NA	NA	NA	3	NA	NA	3
SVUea-azb	-0.5	NA	NA	NA	1	NA	NA	3
SVUea-azb	0.5	NA	NA	NA	1	NA	NA	3
SVUea-azd	-0.5	NA	NA	NA	1	NA	NA	3
SVUea-azd	0.5	NA	NA	NA	1	NA	NA	3
SVUea-aab	-0.5	NA	NA	NA	1	NA	NA	3
SVUea-aab	-0.5	NA	NA	NA	2	NA	NA	3
SVUea-aab	0.5	NA	NA	NA	1	NA	NA	3
SVUea-aab	0.5	NA	NA	NA	2	NA	NA	3
SVUea-aad	-0.5	NA	NA	NA	1	NA	NA	3
SVUea-aad	0.5	NA	NA	NA	1	NA	NA	3
SVUea-aba	-0.5	NA	NA	NA	1	NA	NA	3
SVUea-aba	0.5	NA	NA	NA	1	NA	NA	3
SVUea-abx	-0.5	NA	NA	NA	1	NA	NA	3
SVUea-abx	0.5	NA	NA	NA	1	NA	NA	3
SVUea-axa	-0.5	NA	NA	NA	1	NA	NA	3
SVUea-axa	0.5	NA	NA	NA	1	NA	NA	3
SVUea-axd	-0.5	NA	NA	NA	1	NA	NA	3
SVUea-axd	0.5	NA	NA	NA	1	NA	NA	3
SVUea-axw	-0.5	NA	NA	NA	1	NA	NA	3
SVUea-axw	0.5	NA	NA	NA	1	NA	NA	3
SVUea-axv	-0.5	NA	NA	NA	1	NA	NA	3
SVUea-axv	0.5	NA	NA	NA	1	NA	NA	3
SVUea-acb	-0.5	NA	NA	NA	1	NA	NA	3
SVUea-acb	0.5	NA	NA	NA	1	NA	NA	3
SVUea-acy	-0.5	NA	NA	NA	1	NA	NA	3
SVUea-acy	0.5	NA	NA	NA	1	NA	NA	3
SVUea-acw	-0.5	NA	NA	NA	1	NA	NA	3
SVUea-acw	0.5	NA	NA	NA	1	NA	NA	3
SVUea-ace	-0.5	2.074	2.074	1	1	1	1	3
SVUea-ace	-0.5	2.099	2.099	2	2	1	1	3
SVUea-ace	0.5	2.074	2.074	1	1	1	1	3
SVUea-ace	0.5	2.074	2.074	2	2	1	1	3
SVUea-adz	-0.5	NA	NA	1	1	1	1	3
SVUea-adz	0.5	NA	NA	1	1	1	1	3
SVUea-adb	-0.5	NA	NA	NA	1	NA	NA	3
SVUea-adb	0.5	NA	NA	NA	1	NA	NA	3
SVUea-adv	-0.5	NA	NA	NA	1	NA	NA	3
SVUea-adv	-0.5	NA	NA	NA	2	NA	NA	3
SVUea-adv	0.5	NA	NA	NA	1	NA	NA	3
SVUea-adv	0.5	NA	NA	NA	2	NA	NA	3
SVUea-awy	-0.5	NA	NA	NA	1	NA	NA	3
SVUea-awy	0.5	NA	NA	NA	1	NA	NA	3
SVUea-aww	-0.5	NA	NA	NA	1	NA	NA	3
SVUea-aww	0.5	NA	NA	NA	1	NA	NA	3
SVUea-avz	-0.5	1.734	1.734	1	1	1	1	3
SVUea-avz	0.5	1.782	1.782	1	1	1	1	3
SVUea-aez	-0.5	NA	NA	NA	1	NA	NA	3
SVUea-aez	-0.5	NA	NA	NA	2	NA	NA	3
SVUea-aez	0.5	NA	NA	NA	1	NA	NA	3
SVUea-aez	0.5	NA	NA	NA	2	NA	NA	3
SVUea-bzx	-0.5	NA	NA	NA	1	NA	NA	3
SVUea-bzx	0.5	NA	NA	NA	1	NA	NA	3
SVUea-bzd	-0.5	NA	NA	NA	1	NA	NA	3
SVUea-bzd	0.5	NA	NA	NA	1	NA	NA	3
SVUea-baa	-0.5	NA	NA	NA	1	NA	NA	3
SVUea-baa	0.5	NA	NA	NA	1	NA	NA	3
SVUea-baw	-0.5	2.097	2.097	1	1	1	1	3
SVUea-baw	0.5	2.08	2.08	1	1	1	1	3
SVUea-bby	-0.5	NA	NA	NA	1	NA	NA	3
SVUea-bby	0.5	NA	NA	NA	1	NA	NA	3
SVUea-bbc	-0.5	NA	NA	NA	1	NA	NA	3
SVUea-bbc	0.5	NA	NA	NA	1	NA	NA	3
SVUea-byd	-0.5	2.689	2.689	1	1	1	1	3
SVUea-byd	-0.5	NA	NA	NA	1	NA	NA	3
SVUea-byd	0.5	2.663	2.663	1	1	1	1	3
SVUea-byd	0.5	NA	NA	NA	1	NA	NA	3
SVUea-bxz	-0.5	NA	NA	NA	1	NA	NA	3
SVUea-bxz	0.5	NA	NA	NA	1	NA	NA	3
SVUea-bxe	-0.5	NA	NA	NA	1	NA	NA	3
SVUea-bxe	0.5	NA	NA	NA	1	NA	NA	3
SVUea-bca	-0.5	NA	NA	NA	1	NA	NA	3
SVUea-bca	0.5	NA	NA	NA	1	NA	NA	3
SVUea-bcb	-0.5	NA	NA	NA	1	NA	NA	3
SVUea-bcb	0.5	NA	NA	NA	1	NA	NA	3
SVUea-bcc	-0.5	NA	NA	NA	1	NA	NA	3
SVUea-bcc	0.5	NA	NA	NA	1	NA	NA	3
SVUea-bcd	-0.5	NA	NA	NA	1	NA	NA	3
SVUea-bcd	0.5	NA	NA	NA	1	NA	NA	3
SVUea-bce	-0.5	NA	NA	NA	1	NA	NA	3
SVUea-bce	0.5	NA	NA	NA	1	NA	NA	3
SVUea-bdy	-0.5	NA	NA	1	1	1	1	3
SVUea-bdy	0.5	NA	NA	1	1	1	1	3
SVUea-bdd	-0.5	NA	NA	NA	1	NA	NA	3
SVUea-bdd	0.5	NA	NA	NA	1	NA	NA	3
SVUea-bde	-0.5	NA	NA	NA	1	NA	NA	3
SVUea-bde	-0.5	NA	NA	NA	2	NA	NA	3
SVUea-bde	0.5	NA	NA	NA	1	NA	NA	3
SVUea-bde	0.5	NA	NA	NA	2	NA	NA	3
SVUea-bwd	-0.5	NA	NA	NA	1	NA	NA	3
SVUea-bwd	0.5	NA	NA	NA	1	NA	NA	3
SVUea-bvd	-0.5	NA	NA	NA	1	NA	NA	3
SVUea-bvd	0.5	NA	NA	NA	1	NA	NA	3
SVUea-bvv	-0.5	NA	NA	NA	1	NA	NA	3
SVUea-bvv	0.5	NA	NA	NA	1	NA	NA	3
SVUea-bea	-0.5	NA	NA	NA	1	NA	NA	3
SVUea-bea	0.5	NA	NA	NA	1	NA	NA	3
SVUea-bex	-0.5	NA	NA	NA	1	NA	NA	3
SVUea-bex	0.5	NA	NA	NA	1	NA	NA	3
SVUea-yzz	-0.5	NA	NA	NA	1	NA	NA	3
SVUea-yzz	-0.5	NA	NA	NA	2	NA	NA	3
SVUea-yzz	0.5	NA	NA	NA	1	NA	NA	3
SVUea-yzz	0.5	NA	NA	NA	2	NA	NA	3
SVUea-yzd	-0.5	NA	NA	NA	1	NA	NA	3
SVUea-yzd	0.5	NA	NA	NA	1	NA	NA	3
SVUea-yzv	-0.5	NA	NA	NA	1	NA	NA	3
SVUea-yzv	-0.5	NA	NA	NA	2	NA	NA	3
SVUea-yzv	0.5	NA	NA	NA	1	NA	NA	3
SVUea-yzv	0.5	NA	NA	NA	2	NA	NA	3
SVUea-yaz	-0.5	NA	NA	NA	1	NA	NA	3
SVUea-yaz	0.5	NA	NA	NA	1	NA	NA	3
SVUea-yaa	-0.5	NA	NA	NA	1	NA	NA	3
SVUea-yaa	0.5	NA	NA	NA	1	NA	NA	3
SVUea-ybb	-0.5	NA	NA	NA	1	NA	NA	3
SVUea-ybb	-0.5	NA	NA	NA	2	NA	NA	3
SVUea-ybb	-0.5	NA	NA	NA	2	NA	NA	3
SVUea-ybb	0.5	NA	NA	NA	1	NA	NA	3
SVUea-ybb	0.5	NA	NA	NA	2	NA	NA	3
SVUea-ybb	0.5	NA	NA	NA	2	NA	NA	3
SVUea-ybx	-0.5	NA	NA	NA	1	NA	NA	3
SVUea-ybx	0.5	NA	NA	NA	1	NA	NA	3
SVUea-ybd	-0.5	NA	NA	NA	1	NA	NA	3
SVUea-ybd	-0.5	NA	NA	NA	2	NA	NA	3
SVUea-ybd	0.5	NA	NA	NA	1	NA	NA	3
SVUea-ybd	0.5	NA	NA	NA	2	NA	NA	3
SVUea-yya	-0.5	NA	NA	NA	1	NA	NA	3
SVUea-yya	0.5	NA	NA	NA	1	NA	NA	3
SVUea-yyb	-0.5	NA	NA	NA	1	NA	NA	3
SVUea-yyb	0.5	NA	NA	NA	1	NA	NA	3
SVUea-yyc	-0.5	NA	NA	NA	1	NA	NA	3
SVUea-yyc	0.5	NA	NA	NA	1	NA	NA	3
SVUea-yye	-0.5	NA	NA	NA	1	NA	NA	3
SVUea-yye	0.5	NA	NA	NA	1	NA	NA	3
SVUea-yxy	-0.5	NA	NA	NA	1	NA	NA	3
SVUea-yxy	0.5	NA	NA	NA	1	NA	NA	3
SVUeb-zab	-0.5	NA	NA	1	1	1	1	1
SVUeb-zab	0.5	NA	NA	1	1	1	1	1
SVUeb-zax	-0.5	NA	NA	NA	1	NA	NA	1
SVUeb-zax	0.5	NA	NA	NA	1	NA	NA	1
SVUeb-zyv	-0.5	NA	NA	NA	1	NA	NA	1
SVUeb-zyv	0.5	NA	NA	NA	1	NA	NA	1
SVUeb-zxz	-0.5	NA	NA	NA	1	NA	NA	1
SVUeb-zxz	0.5	NA	NA	NA	1	NA	NA	1
SVUeb-zxc	-0.5	NA	NA	NA	1	NA	NA	1
SVUeb-zxc	0.5	NA	NA	NA	1	NA	NA	1
SVUeb-zxd	-0.5	NA	NA	NA	1	NA	NA	1
SVUeb-zxd	0.5	NA	NA	NA	1	NA	NA	1
SVUeb-zxe	-0.5	NA	NA	NA	1	NA	NA	1
SVUeb-zxe	0.5	NA	NA	NA	1	NA	NA	1
SVUeb-zcv	-0.5	NA	NA	1	1	1	1	1
SVUeb-zcv	0.5	NA	NA	1	1	1	1	1
SVUeb-zdz	-0.5	NA	NA	NA	1	NA	NA	1
SVUeb-zdz	0.5	NA	NA	NA	1	NA	NA	1
SVUeb-zwa	-0.5	NA	NA	NA	1	NA	NA	1
SVUeb-zwa	-0.5	NA	NA	1	2	1	1	1
SVUeb-zwa	0.5	NA	NA	NA	1	NA	NA	1
SVUeb-zwa	0.5	NA	NA	1	2	1	1	1
SVUeb-zwb	-0.5	NA	NA	NA	1	NA	NA	1
SVUeb-zwb	-0.5	NA	NA	NA	2	NA	NA	1
SVUeb-zwb	0.5	NA	NA	NA	1	NA	NA	1
SVUeb-zwb	0.5	NA	NA	NA	2	NA	NA	1
SVUeb-zvb	-0.5	NA	NA	NA	1	NA	NA	1
SVUeb-zvb	0.5	NA	NA	NA	1	NA	NA	1
SVUeb-zvy	-0.5	0.68	0.68	1	1	1	1	1
SVUeb-zvy	0.5	0.68	0.68	1	1	1	1	1
SVUeb-zvw	-0.5	NA	NA	1	1	1	1	1
SVUeb-zvw	0.5	NA	NA	1	1	1	1	1
SVUeb-zey	-0.5	NA	NA	NA	1	NA	NA	1
SVUeb-zey	-0.5	NA	NA	NA	2	NA	NA	1
SVUeb-zey	0.5	NA	NA	NA	1	NA	NA	1
SVUeb-zey	0.5	NA	NA	NA	2	NA	NA	1
SVUeb-azz	-0.5	3.38	3.38	1	3	1	1	1
SVUeb-azz	-0.5	NA	NA	NA	4	NA	NA	1
SVUeb-azz	0.5	3.32	3.32	1	3	1	1	1
SVUeb-azz	0.5	NA	NA	NA	4	NA	NA	1
SVUeb-aze	-0.5	NA	NA	NA	1	NA	NA	1
SVUeb-aze	0.5	NA	NA	NA	1	NA	NA	1
SVUeb-aab	-0.5	NA	NA	NA	1	NA	NA	1
SVUeb-aab	0.5	NA	NA	NA	1	NA	NA	1
SVUeb-aae	-0.5	NA	NA	NA	1	NA	NA	1
SVUeb-aae	0.5	NA	NA	NA	1	NA	NA	1
SVUeb-abc	-0.5	0.55	0.55	1	1	1	1	1
SVUeb-abc	0.5	0.55	0.55	1	1	1	1	1
SVUeb-ayc	-0.5	NA	NA	NA	1	NA	NA	1
SVUeb-ayc	0.5	NA	NA	NA	1	NA	NA	1
SVUeb-ayw	-0.5	NA	NA	NA	1	NA	NA	1
SVUeb-ayw	0.5	NA	NA	NA	1	NA	NA	1
SVUeb-aye	-0.5	1.7	1.7	1	1	1	1	1
SVUeb-aye	0.5	1.7	1.7	1	1	1	1	1
SVUeb-axe	-0.5	0.48	0.48	1	1	1	1	1
SVUeb-axe	0.5	0.48	0.48	1	1	1	1	1
SVUeb-acz	-0.5	1.61	1.61	1	1	1	1	1
SVUeb-acz	0.5	1.62	1.62	1	1	1	1	1
SVUeb-ada	-0.5	1.4	1.4	1	1	1	1	1
SVUeb-ada	0.5	1.4	1.4	1	1	1	1	1
SVUeb-aww	-0.5	NA	NA	NA	1	NA	NA	1
SVUeb-aww	0.5	NA	NA	NA	1	NA	NA	1
SVUeb-avz	-0.5	NA	NA	NA	1	NA	NA	1
SVUeb-avz	0.5	NA	NA	NA	1	NA	NA	1
SVUeb-ava	-0.5	NA	NA	NA	1	NA	NA	1
SVUeb-ava	0.5	NA	NA	NA	1	NA	NA	1
SVUeb-avx	-0.5	NA	NA	NA	1	NA	NA	1
SVUeb-avx	0.5	NA	NA	NA	1	NA	NA	1
SVUeb-avc	-0.5	NA	NA	NA	1	NA	NA	1
SVUeb-avc	0.5	NA	NA	NA	1	NA	NA	1
SVUeb-avd	-0.5	NA	NA	NA	1	NA	NA	1
SVUeb-avd	0.5	NA	NA	NA	1	NA	NA	1
SVUeb-ave	-0.5	NA	NA	1	1	1	1	1
SVUeb-ave	0.5	NA	NA	1	1	1	1	1
SVUeb-aex	-0.5	NA	NA	NA	2	NA	NA	1
SVUeb-aex	-0.5	NA	NA	NA	3	NA	NA	1
SVUeb-aex	0.5	NA	NA	NA	2	NA	NA	1
SVUeb-aex	0.5	NA	NA	NA	3	NA	NA	1
SVUeb-bzb	-0.5	1.973	1.973	1	1	1	1	1
SVUeb-bzb	0.5	2.065	2.065	1	1	1	1	1
SVUeb-bzd	-0.5	NA	NA	NA	1	NA	NA	1
SVUeb-bzd	0.5	NA	NA	NA	1	NA	NA	1
SVUeb-bzw	-0.5	NA	NA	NA	1	NA	NA	1
SVUeb-bzw	0.5	NA	NA	NA	1	NA	NA	1
SVUeb-bzv	-0.5	NA	NA	1	1	1	1	1
SVUeb-bzv	0.5	NA	NA	1	1	1	1	1
SVUeb-bze	-0.5	NA	NA	NA	1	NA	NA	1
SVUeb-bze	0.5	NA	NA	NA	1	NA	NA	1
SVUeb-baz	-0.5	2.5	2.5	1	1	1	1	1
SVUeb-baz	0.5	2.55	2.55	1	1	1	1	1
SVUeb-bax	-0.5	NA	NA	NA	1	NA	NA	1
SVUeb-bax	0.5	NA	NA	NA	1	NA	NA	1
SVUeb-baw	-0.5	NA	NA	NA	1	NA	NA	1
SVUeb-baw	0.5	NA	NA	NA	1	NA	NA	1
SVUeb-bbd	-0.5	0.65	0.65	1	1	1	1	1
SVUeb-bbd	0.5	0.65	0.65	1	1	1	1	1
SVUeb-bbw	-0.5	0.7	0.7	1	1	1	1	1
SVUeb-bbw	0.5	0.7	0.7	1	1	1	1	1
SVUeb-bbe	-0.5	NA	NA	NA	1	NA	NA	1
SVUeb-bbe	0.5	NA	NA	NA	1	NA	NA	1
SVUeb-byc	-0.5	NA	NA	NA	1	NA	NA	1
SVUeb-byc	0.5	NA	NA	NA	1	NA	NA	1
SVUeb-bye	-0.5	NA	NA	NA	1	NA	NA	1
SVUeb-bye	0.5	NA	NA	NA	1	NA	NA	1
SVUeb-bxz	-0.5	1.6	1.6	1	1	1	1	1
SVUeb-bxz	0.5	1.6	1.6	1	1	1	1	1
SVUeb-bxc	-0.5	NA	NA	NA	1	NA	NA	1
SVUeb-bxc	0.5	NA	NA	NA	1	NA	NA	1
SVUeb-bxd	-0.5	NA	NA	1	1	1	1	1
SVUeb-bxd	0.5	NA	NA	1	1	1	1	1
SVUeb-bcd	-0.5	NA	NA	NA	1	NA	NA	1
SVUeb-bcd	0.5	NA	NA	NA	1	NA	NA	1
SVUeb-bdz	-0.5	NA	NA	NA	1	NA	NA	1
SVUeb-bdz	0.5	NA	NA	NA	1	NA	NA	1
SVUeb-bdv	-0.5	NA	NA	NA	1	NA	NA	1
SVUeb-bdv	0.5	NA	NA	NA	1	NA	NA	1
SVUeb-bde	-0.5	1.92	1.92	1	1	1	1	1
SVUeb-bde	0.5	1.93	1.93	1	1	1	1	1
SVUeb-bwc	-0.5	NA	NA	NA	1	NA	NA	1
SVUeb-bwc	0.5	NA	NA	NA	1	NA	NA	1
SVUeb-bvc	-0.5	NA	NA	NA	1	NA	NA	1
SVUeb-bvc	0.5	NA	NA	NA	1	NA	NA	1
SVUeb-bez	-0.5	NA	NA	NA	1	NA	NA	1
SVUeb-bez	0.5	NA	NA	NA	1	NA	NA	1
SVUeb-beb	-0.5	NA	NA	NA	1	NA	NA	1
SVUeb-beb	0.5	NA	NA	NA	1	NA	NA	1
SVUeb-bex	-0.5	NA	NA	NA	1	NA	NA	1
SVUeb-bex	0.5	NA	NA	NA	1	NA	NA	1
SVUeb-yzz	-0.5	NA	NA	NA	1	NA	NA	1
SVUeb-yzz	0.5	NA	NA	NA	1	NA	NA	1
SVUeb-yza	-0.5	NA	NA	NA	1	NA	NA	1
SVUeb-yza	0.5	NA	NA	NA	1	NA	NA	1
SVUeb-yzy	-0.5	NA	NA	NA	1	NA	NA	3
SVUeb-yzy	-0.5	NA	NA	NA	2	NA	NA	3
SVUeb-yzy	0.5	NA	NA	NA	1	NA	NA	3
SVUeb-yzy	0.5	NA	NA	NA	2	NA	NA	3
SVUeb-yzv	-0.5	0.8	0.8	1	1	1	1	1
SVUeb-yzv	0.5	0.79	0.79	1	1	1	1	1
SVUeb-yaz	-0.5	NA	NA	1	1	1	1	1
SVUeb-yaz	-0.5	NA	NA	2	2	1	1	1
SVUeb-yaz	0.5	NA	NA	1	1	1	1	1
SVUeb-yaz	0.5	NA	NA	2	2	1	1	1
SVUeb-yaa	-0.5	1.7	1.7	1	1	1	1	1
SVUeb-yaa	0.5	1.7	1.7	1	1	1	1	1
SVUeb-yad	-0.5	NA	NA	NA	1	NA	NA	1
SVUeb-yad	0.5	NA	NA	NA	1	NA	NA	1
SVUeb-yby	-0.5	1.86	1.86	1	1	1	1	1
SVUeb-yby	0.5	1.9	1.9	1	1	1	1	1
SVUeb-ybc	-0.5	NA	NA	NA	1	NA	NA	1
SVUeb-ybc	0.5	NA	NA	NA	1	NA	NA	1
SVUeb-ybw	-0.5	NA	NA	NA	1	NA	NA	1
SVUeb-ybw	0.5	NA	NA	NA	1	NA	NA	1
SVUeb-ybv	-0.5	NA	NA	NA	1	NA	NA	1
SVUeb-ybv	0.5	NA	NA	NA	1	NA	NA	1
SVUeb-yyc	-0.5	NA	NA	1	1	1	1	1
SVUeb-yyc	0.5	NA	NA	1	1	1	1	1
SVUeb-yye	-0.5	NA	NA	NA	1	NA	NA	1
SVUeb-yye	0.5	NA	NA	NA	1	NA	NA	1
SVUeb-yxv	-0.5	NA	NA	NA	1	NA	NA	1
SVUeb-yxv	0.5	NA	NA	NA	1	NA	NA	1
SVUeb-yxe	-0.5	NA	NA	NA	1	NA	NA	1
SVUeb-yxe	0.5	NA	NA	NA	1	NA	NA	1
SVUeb-ycb	-0.5	2.12	2.12	1	1	1	1	1
SVUeb-ycb	0.5	2.15	2.15	1	1	1	1	1
SVUeb-ycy	-0.5	NA	NA	NA	1	NA	NA	1
SVUeb-ycy	0.5	NA	NA	NA	1	NA	NA	1
SVUey-zzx	-0.5	1.3	1.3	1	1	1	1	1
SVUey-zzx	0.5	1.3	1.3	1	1	1	1	1
SVUey-zbv	-0.5	NA	NA	NA	1	NA	NA	1
SVUey-zbv	-0.5	NA	NA	NA	2	NA	NA	1
SVUey-zbv	0.5	NA	NA	NA	1	NA	NA	1
SVUey-zbv	0.5	NA	NA	NA	2	NA	NA	1
SVUey-zbe	-0.5	1.8	1.8	1	1	1	1	1
SVUey-zbe	0.5	1.8	1.8	1	1	1	1	1
SVUey-zxz	-0.5	1.62	1.62	1	1	1	1	1
SVUey-zxz	0.5	1.65	1.65	1	1	1	1	1
SVUey-zxb	-0.5	NA	NA	NA	1	NA	NA	1
SVUey-zxb	0.5	NA	NA	NA	1	NA	NA	1
SVUey-zxx	-0.5	3.41	3.41	1	2	1	1	1
SVUey-zxx	-0.5	NA	NA	NA	3	NA	NA	1
SVUey-zxx	0.5	3.4	3.4	1	2	1	1	1
SVUey-zxx	0.5	NA	NA	NA	3	NA	NA	1
SVUey-zxc	-0.5	NA	NA	1	1	1	1	1
SVUey-zxc	0.5	NA	NA	1	1	1	1	1
SVUey-zcx	-0.5	NA	NA	NA	1	NA	NA	1
SVUey-zcx	0.5	NA	NA	NA	1	NA	NA	1
SVUey-zcd	-0.5	NA	NA	NA	1	NA	NA	1
SVUey-zcd	0.5	NA	NA	NA	1	NA	NA	1
SVUey-zdz	-0.5	NA	NA	NA	1	NA	NA	1
SVUey-zdz	-0.5	2.5	2.5	1	2	1	1	1
SVUey-zdz	0.5	NA	NA	NA	1	NA	NA	1
[truncated: 1,189 more rows]

## Sheet: digit_4_mf
SVU	side	handIV	trait	photo2	photo	repeated measure	digphoto	measurer
SVUzz-zzd	-0.5	NA	NA	NA	1	NA	NA	2
SVUzz-zzd	0.5	NA	NA	NA	1	NA	NA	2
SVUzz-zax	-0.5	NA	NA	NA	1	NA	NA	2
SVUzz-zax	0.5	NA	NA	NA	1	NA	NA	2
SVUzz-zac	-0.5	NA	NA	NA	1	NA	NA	2
SVUzz-zac	0.5	NA	NA	NA	1	NA	NA	2
SVUzz-zbz	-0.5	NA	NA	NA	1	NA	NA	2
SVUzz-zbz	0.5	NA	NA	NA	1	NA	NA	2
SVUzz-zbw	-0.5	NA	NA	NA	1	NA	NA	2
SVUzz-zbw	0.5	NA	NA	NA	1	NA	NA	2
SVUzz-zyz	-0.5	NA	NA	NA	1	NA	NA	2
SVUzz-zyz	0.5	NA	NA	NA	1	NA	NA	2
SVUzz-zya	-0.5	1.78	1.78	1	1	1	1	2
SVUzz-zya	0.5	1.762	1.762	1	1	1	1	2
SVUzz-zcd	-0.5	NA	NA	NA	1	NA	NA	2
SVUzz-zcd	0.5	NA	NA	NA	1	NA	NA	2
SVUzz-zda	-0.5	NA	NA	NA	1	NA	NA	2
SVUzz-zda	-0.5	NA	NA	NA	2	NA	NA	2
SVUzz-zda	0.5	NA	NA	NA	1	NA	NA	2
SVUzz-zda	0.5	NA	NA	NA	2	NA	NA	2
SVUzz-zww	-0.5	NA	NA	NA	1	NA	NA	2
SVUzz-zww	0.5	NA	NA	NA	1	NA	NA	2
SVUzz-zez	-0.5	NA	NA	NA	1	NA	NA	2
SVUzz-zez	0.5	NA	NA	NA	1	NA	NA	2
SVUzz-zec	-0.5	NA	NA	NA	1	NA	NA	2
SVUzz-zec	0.5	NA	NA	NA	1	NA	NA	2
SVUzz-zed	-0.5	NA	NA	NA	1	NA	NA	2
SVUzz-zed	0.5	NA	NA	NA	1	NA	NA	2
SVUzz-zee	-0.5	NA	NA	NA	1	NA	NA	2
SVUzz-zee	0.5	NA	NA	NA	1	NA	NA	2
SVUzz-azd	-0.5	NA	NA	NA	1	NA	NA	2
SVUzz-azd	-0.5	NA	NA	NA	2	NA	NA	2
SVUzz-azd	-0.5	NA	NA	NA	3	NA	NA	2
SVUzz-azd	-0.5	NA	NA	NA	4	NA	NA	2
SVUzz-azd	0.5	NA	NA	NA	1	NA	NA	2
SVUzz-azd	0.5	NA	NA	NA	2	NA	NA	2
SVUzz-azd	0.5	NA	NA	NA	3	NA	NA	2
SVUzz-azd	0.5	NA	NA	NA	4	NA	NA	2
SVUzz-aaw	-0.5	NA	NA	1	1	1	1	2
SVUzz-aaw	0.5	NA	NA	1	1	1	1	2
SVUzz-ayb	-0.5	NA	NA	NA	1	NA	NA	2
SVUzz-ayb	-0.5	NA	NA	NA	2	NA	NA	2
SVUzz-ayb	0.5	NA	NA	NA	1	NA	NA	2
SVUzz-ayb	0.5	NA	NA	NA	2	NA	NA	2
SVUzz-axw	-0.5	NA	NA	NA	1	NA	NA	2
SVUzz-axw	0.5	NA	NA	NA	1	NA	NA	2
SVUzz-acc	-0.5	NA	NA	NA	1	NA	NA	2
SVUzz-acc	0.5	NA	NA	NA	1	NA	NA	2
SVUzz-acv	-0.5	NA	NA	NA	1	NA	NA	2
SVUzz-acv	-0.5	NA	NA	NA	2	NA	NA	2
SVUzz-acv	0.5	NA	NA	NA	1	NA	NA	2
SVUzz-acv	0.5	NA	NA	NA	2	NA	NA	2
SVUzz-ade	-0.5	NA	NA	NA	1	NA	NA	2
SVUzz-ade	0.5	NA	NA	NA	1	NA	NA	2
SVUzz-awd	-0.5	NA	NA	NA	1	NA	NA	2
SVUzz-awd	-0.5	NA	NA	NA	2	NA	NA	2
SVUzz-awd	0.5	NA	NA	NA	1	NA	NA	2
SVUzz-awd	0.5	NA	NA	NA	2	NA	NA	2
SVUzz-awv	-0.5	NA	NA	NA	1	NA	NA	2
SVUzz-awv	-0.5	NA	NA	NA	2	NA	NA	2
SVUzz-awv	0.5	NA	NA	NA	1	NA	NA	2
SVUzz-awv	0.5	NA	NA	NA	2	NA	NA	2
SVUzz-ava	-0.5	NA	NA	NA	1	NA	NA	2
SVUzz-ava	0.5	NA	NA	NA	1	NA	NA	2
SVUzz-avd	-0.5	NA	NA	NA	1	NA	NA	2
SVUzz-avd	-0.5	2.505	2.505	1	2	1	1	2
SVUzz-avd	0.5	NA	NA	NA	1	NA	NA	2
SVUzz-avd	0.5	2.413	2.413	1	2	1	1	2
SVUzz-aea	-0.5	NA	NA	NA	1	NA	NA	2
SVUzz-aea	-0.5	NA	NA	1	2	1	1	2
SVUzz-aea	0.5	NA	NA	NA	1	NA	NA	2
SVUzz-aea	0.5	NA	NA	1	2	1	1	2
SVUzz-aev	-0.5	NA	NA	NA	1	NA	NA	2
SVUzz-aev	-0.5	NA	NA	NA	2	NA	NA	2
SVUzz-aev	0.5	NA	NA	NA	1	NA	NA	2
SVUzz-aev	0.5	NA	NA	NA	2	NA	NA	2
SVUzz-aee	-0.5	NA	NA	NA	1	NA	NA	2
SVUzz-aee	0.5	NA	NA	NA	1	NA	NA	2
SVUzz-bzb	-0.5	NA	NA	NA	1	NA	NA	2
SVUzz-bzb	-0.5	NA	NA	NA	2	NA	NA	2
SVUzz-bzb	0.5	NA	NA	NA	1	NA	NA	2
SVUzz-bzb	0.5	NA	NA	NA	2	NA	NA	2
SVUzz-bzv	-0.5	NA	NA	1	1	1	1	2
SVUzz-bzv	0.5	NA	NA	1	1	1	1	2
SVUzz-bby	-0.5	NA	NA	NA	1	NA	NA	2
SVUzz-bby	0.5	NA	NA	NA	1	NA	NA	2
SVUzz-bbx	-0.5	NA	NA	NA	1	NA	NA	2
SVUzz-bbx	0.5	NA	NA	NA	1	NA	NA	2
SVUzz-bbv	-0.5	NA	NA	NA	1	NA	NA	2
SVUzz-bbv	0.5	NA	NA	NA	1	NA	NA	2
SVUzz-bya	-0.5	NA	NA	NA	1	NA	NA	2
SVUzz-bya	0.5	NA	NA	NA	1	NA	NA	2
SVUzz-byy	-0.5	NA	NA	NA	1	NA	NA	2
SVUzz-byy	0.5	NA	NA	NA	1	NA	NA	2
SVUzz-bxy	-0.5	NA	NA	NA	1	NA	NA	2
SVUzz-bxy	0.5	NA	NA	NA	1	NA	NA	2
SVUzz-bcv	-0.5	NA	NA	NA	1	NA	NA	2
SVUzz-bcv	0.5	NA	NA	NA	1	NA	NA	2
SVUzz-bdb	-0.5	NA	NA	NA	1	NA	NA	2
SVUzz-bdb	-0.5	NA	NA	NA	2	NA	NA	2
SVUzz-bdb	0.5	NA	NA	NA	1	NA	NA	2
SVUzz-bdb	0.5	NA	NA	NA	2	NA	NA	2
SVUzz-bdw	-0.5	2.027	2.027	1	1	1	1	2
SVUzz-bdw	0.5	2.043	2.043	1	1	1	1	2
SVUzz-bww	-0.5	1.96	1.96	1	1	1	1	2
SVUzz-bww	0.5	1.987	1.987	1	1	1	1	2
SVUzz-bvz	-0.5	2.911	2.911	1	1	1	1	2
SVUzz-bvz	-0.5	NA	NA	NA	2	NA	NA	2
SVUzz-bvz	0.5	2.906	2.906	1	1	1	1	2
SVUzz-bvz	0.5	NA	NA	NA	2	NA	NA	2
SVUzz-bed	-0.5	NA	NA	NA	1	NA	NA	2
SVUzz-bed	0.5	NA	NA	NA	1	NA	NA	2
SVUzz-yzd	-0.5	NA	NA	NA	1	NA	NA	2
SVUzz-yzd	0.5	NA	NA	NA	1	NA	NA	2
SVUzz-yaw	-0.5	NA	NA	NA	1	NA	NA	2
SVUzz-yaw	-0.5	NA	NA	NA	2	NA	NA	2
SVUzz-yaw	0.5	NA	NA	NA	1	NA	NA	2
SVUzz-yaw	0.5	NA	NA	NA	2	NA	NA	2
SVUza-zaz	-0.5	NA	NA	NA	1	NA	NA	2
SVUza-zaz	0.5	NA	NA	NA	1	NA	NA	2
SVUza-zab	-0.5	NA	NA	NA	1	NA	NA	2
SVUza-zab	0.5	NA	NA	NA	1	NA	NA	2
SVUza-zav	-0.5	NA	NA	NA	1	NA	NA	2
SVUza-zav	0.5	NA	NA	NA	1	NA	NA	2
SVUza-zae	-0.5	NA	NA	NA	1	NA	NA	2
SVUza-zae	0.5	NA	NA	NA	1	NA	NA	2
SVUza-zbz	-0.5	NA	NA	NA	1	NA	NA	2
SVUza-zbz	0.5	NA	NA	NA	1	NA	NA	2
SVUza-zba	-0.5	NA	NA	NA	1	NA	NA	2
SVUza-zba	0.5	NA	NA	NA	1	NA	NA	2
SVUza-zbd	-0.5	NA	NA	NA	1	NA	NA	2
SVUza-zbd	0.5	NA	NA	NA	1	NA	NA	2
SVUza-zya	-0.5	NA	NA	NA	1	NA	NA	2
SVUza-zya	0.5	NA	NA	NA	1	NA	NA	2
SVUza-zyx	-0.5	NA	NA	NA	1	NA	NA	2
SVUza-zyx	0.5	NA	NA	NA	1	NA	NA	2
SVUza-zyv	-0.5	NA	NA	NA	1	NA	NA	2
SVUza-zyv	-0.5	NA	NA	NA	2	NA	NA	2
SVUza-zyv	0.5	NA	NA	NA	1	NA	NA	2
SVUza-zyv	0.5	NA	NA	NA	2	NA	NA	2
SVUza-zxc	-0.5	2.51	NA	NA	1	NA	NA	2
SVUza-zxc	-0.5	2.453	NA	NA	2	NA	NA	2
SVUza-zxc	0.5	2.678	NA	NA	1	NA	NA	2
SVUza-zxc	0.5	2.453	NA	NA	2	NA	NA	2
SVUza-zcb	-0.5	NA	NA	NA	1	NA	NA	2
SVUza-zcb	0.5	NA	NA	NA	1	NA	NA	2
SVUza-zwz	-0.5	NA	NA	NA	1	NA	NA	2
SVUza-zwz	0.5	NA	NA	NA	1	NA	NA	2
SVUza-zwa	-0.5	NA	NA	NA	1	NA	NA	2
SVUza-zwa	0.5	NA	NA	NA	1	NA	NA	2
SVUza-zwb	-0.5	NA	NA	NA	1	NA	NA	2
SVUza-zwb	0.5	NA	NA	NA	1	NA	NA	2
SVUza-zvb	-0.5	NA	NA	NA	1	NA	NA	2
SVUza-zvb	0.5	NA	NA	NA	1	NA	NA	2
SVUza-zvy	-0.5	NA	NA	NA	1	NA	NA	2
SVUza-zvy	0.5	NA	NA	NA	1	NA	NA	2
SVUza-zvd	-0.5	NA	NA	NA	1	NA	NA	2
SVUza-zvd	0.5	NA	NA	NA	1	NA	NA	2
SVUza-azd	-0.5	NA	NA	NA	1	NA	NA	2
SVUza-azd	0.5	NA	NA	NA	1	NA	NA	2
SVUza-azv	-0.5	NA	NA	NA	1	NA	NA	2
SVUza-azv	0.5	NA	NA	NA	1	NA	NA	2
SVUza-aad	-0.5	NA	NA	NA	1	NA	NA	2
SVUza-aad	0.5	NA	NA	NA	1	NA	NA	2
SVUza-abz	-0.5	NA	NA	NA	1	NA	NA	2
SVUza-abz	0.5	NA	NA	NA	1	NA	NA	2
SVUza-abb	-0.5	NA	NA	NA	1	NA	NA	2
SVUza-abb	0.5	NA	NA	NA	1	NA	NA	2
SVUza-abd	-0.5	NA	NA	NA	1	NA	NA	2
SVUza-abd	0.5	NA	NA	NA	1	NA	NA	2
SVUza-ayz	-0.5	1.57	1.57	1	1	1	1	2
SVUza-ayz	0.5	1.578	1.578	1	1	1	1	2
SVUza-ayy	-0.5	1.248	1.248	1	1	1	1	2
SVUza-ayy	0.5	1.276	1.276	1	1	1	1	2
SVUza-axd	-0.5	NA	NA	NA	1	NA	NA	2
SVUza-axd	0.5	NA	NA	NA	1	NA	NA	2
SVUza-axw	-0.5	NA	NA	NA	1	NA	NA	2
SVUza-axw	-0.5	NA	NA	NA	2	NA	NA	2
SVUza-axw	-0.5	NA	NA	NA	3	NA	NA	2
SVUza-axw	-0.5	NA	NA	NA	4	NA	NA	2
SVUza-axw	-0.5	NA	NA	NA	5	NA	NA	2
SVUza-axw	-0.5	NA	NA	NA	6	NA	NA	2
SVUza-axw	-0.5	NA	NA	NA	7	NA	NA	2
SVUza-axw	0.5	NA	NA	NA	1	NA	NA	2
SVUza-axw	0.5	NA	NA	NA	2	NA	NA	2
SVUza-axw	0.5	NA	NA	NA	3	NA	NA	2
SVUza-axw	0.5	NA	NA	NA	4	NA	NA	2
SVUza-axw	0.5	NA	NA	NA	5	NA	NA	2
SVUza-axw	0.5	NA	NA	NA	6	NA	NA	2
SVUza-axw	0.5	NA	NA	NA	7	NA	NA	2
SVUza-axe	-0.5	NA	NA	NA	1	NA	NA	2
SVUza-axe	0.5	NA	NA	NA	1	NA	NA	2
SVUza-acx	-0.5	NA	NA	NA	1	NA	NA	2
SVUza-acx	0.5	NA	NA	NA	1	NA	NA	2
SVUza-adz	-0.5	NA	NA	NA	1	NA	NA	2
SVUza-adz	0.5	NA	NA	NA	1	NA	NA	2
SVUza-adb	-0.5	NA	NA	NA	1	NA	NA	2
SVUza-adb	0.5	NA	NA	NA	1	NA	NA	2
SVUza-avb	-0.5	NA	NA	NA	1	NA	NA	2
SVUza-avb	0.5	NA	NA	NA	1	NA	NA	2
SVUza-avy	-0.5	NA	NA	NA	1	NA	NA	2
SVUza-avy	0.5	NA	NA	NA	1	NA	NA	2
SVUza-aee	-0.5	NA	NA	NA	1	NA	NA	2
SVUza-aee	-0.5	NA	NA	1	2	1	1	2
SVUza-aee	0.5	NA	NA	NA	1	NA	NA	2
SVUza-aee	0.5	NA	NA	1	2	1	1	2
SVUza-bza	-0.5	2.144	2.144	1	1	1	1	2
SVUza-bza	0.5	2.219	2.219	1	1	1	1	2
SVUza-bzc	-0.5	NA	NA	NA	1	NA	NA	2
SVUza-bzc	0.5	NA	NA	NA	1	NA	NA	2
SVUza-bzv	-0.5	NA	NA	NA	1	NA	NA	2
SVUza-bzv	-0.5	NA	NA	NA	2	NA	NA	2
SVUza-bzv	0.5	NA	NA	NA	1	NA	NA	2
SVUza-bzv	0.5	NA	NA	NA	2	NA	NA	2
SVUza-baz	-0.5	NA	NA	NA	1	NA	NA	2
SVUza-baz	0.5	NA	NA	NA	1	NA	NA	2
SVUza-baa	-0.5	NA	NA	NA	1	NA	NA	2
SVUza-baa	0.5	NA	NA	NA	1	NA	NA	2
SVUza-bbe	-0.5	NA	NA	NA	1	NA	NA	2
SVUza-bbe	0.5	NA	NA	NA	1	NA	NA	2
SVUza-byx	-0.5	NA	NA	NA	1	NA	NA	2
SVUza-byx	0.5	NA	NA	NA	1	NA	NA	2
SVUza-bca	-0.5	NA	NA	NA	1	NA	NA	2
SVUza-bca	0.5	NA	NA	NA	1	NA	NA	2
SVUza-bcc	-0.5	NA	NA	NA	1	NA	NA	2
SVUza-bcc	0.5	NA	NA	NA	1	NA	NA	2
SVUza-bcw	-0.5	NA	NA	NA	1	NA	NA	2
SVUza-bcw	0.5	NA	NA	NA	1	NA	NA	2
SVUza-bcv	-0.5	NA	NA	NA	1	NA	NA	2
SVUza-bcv	0.5	NA	NA	NA	1	NA	NA	2
SVUza-bda	-0.5	NA	NA	NA	1	NA	NA	2
SVUza-bda	0.5	NA	NA	NA	1	NA	NA	2
SVUza-bwa	-0.5	NA	NA	NA	1	NA	NA	2
SVUza-bwa	0.5	NA	NA	NA	1	NA	NA	2
SVUza-bvx	-0.5	NA	NA	NA	1	NA	NA	2
SVUza-bvx	0.5	NA	NA	NA	1	NA	NA	2
SVUza-bvw	-0.5	NA	NA	NA	1	NA	NA	2
SVUza-bvw	-0.5	NA	NA	NA	1	NA	NA	2
SVUza-bvw	0.5	NA	NA	NA	1	NA	NA	2
SVUza-bvw	0.5	NA	NA	NA	1	NA	NA	2
SVUza-yzz	-0.5	NA	NA	NA	1	NA	NA	2
SVUza-yzz	0.5	NA	NA	NA	1	NA	NA	2
SVUza-yza	-0.5	NA	NA	NA	1	NA	NA	2
SVUza-yza	-0.5	NA	NA	NA	2	NA	NA	2
SVUza-yza	0.5	NA	NA	NA	1	NA	NA	2
SVUza-yza	0.5	NA	NA	NA	2	NA	NA	2
SVUza-yzw	-0.5	NA	NA	NA	1	NA	NA	2
SVUza-yzw	0.5	NA	NA	NA	1	NA	NA	2
SVUza-yab	-0.5	NA	NA	NA	1	NA	NA	2
SVUza-yab	0.5	NA	NA	NA	1	NA	NA	2
SVUza-yay	-0.5	NA	NA	NA	1	NA	NA	2
SVUza-yay	-0.5	NA	NA	NA	2	NA	NA	2
SVUza-yay	0.5	NA	NA	NA	1	NA	NA	2
SVUza-yay	0.5	NA	NA	NA	2	NA	NA	2
SVUza-yav	-0.5	NA	NA	NA	1	NA	NA	2
SVUza-yav	0.5	NA	NA	NA	1	NA	NA	2
SVUza-ybz	-0.5	2.4	2.4	1	1	1	1	2
SVUza-ybz	-0.5	NA	NA	NA	2	NA	NA	2
SVUza-ybz	0.5	2.405	2.405	1	1	1	1	2
SVUza-ybz	0.5	NA	NA	NA	2	NA	NA	2
SVUza-yyz	-0.5	NA	NA	NA	1	NA	NA	2
SVUza-yyz	-0.5	NA	NA	NA	2	NA	NA	2
SVUza-yyz	0.5	NA	NA	NA	1	NA	NA	2
SVUza-yyz	0.5	NA	NA	NA	2	NA	NA	2
SVUza-yyb	-0.5	NA	NA	NA	1	NA	NA	2
SVUza-yyb	0.5	NA	NA	NA	1	NA	NA	2
SVUzb-zzw	-0.5	NA	NA	NA	1	NA	NA	2
SVUzb-zzw	0.5	NA	NA	NA	1	NA	NA	2
SVUzb-zax	-0.5	NA	NA	NA	1	NA	NA	2
SVUzb-zax	0.5	NA	NA	NA	1	NA	NA	2
SVUzb-zyy	-0.5	NA	NA	NA	1	NA	NA	2
SVUzb-zyy	-0.5	NA	NA	NA	1	NA	NA	2
SVUzb-zyy	0.5	NA	NA	NA	1	NA	NA	2
SVUzb-zyy	0.5	NA	NA	NA	1	NA	NA	2
SVUzb-zyv	-0.5	NA	NA	NA	1	NA	NA	2
SVUzb-zyv	-0.5	NA	NA	NA	2	NA	NA	2
SVUzb-zyv	0.5	NA	NA	NA	1	NA	NA	2
SVUzb-zyv	0.5	NA	NA	NA	2	NA	NA	2
SVUzb-zxz	-0.5	NA	NA	NA	1	NA	NA	2
SVUzb-zxz	-0.5	NA	NA	NA	2	NA	NA	2
SVUzb-zxz	0.5	NA	NA	NA	1	NA	NA	2
SVUzb-zxz	0.5	NA	NA	NA	2	NA	NA	2
SVUzb-zxc	-0.5	NA	NA	NA	1	NA	NA	2
SVUzb-zxc	0.5	NA	NA	NA	1	NA	NA	2
SVUzb-zcv	-0.5	1.92	1.92	1	1	1	1	2
SVUzb-zcv	0.5	1.933	1.933	1	1	1	1	2
SVUzb-zda	-0.5	NA	NA	NA	1	NA	NA	2
SVUzb-zda	-0.5	NA	NA	1	2	1	1	2
SVUzb-zda	0.5	NA	NA	NA	1	NA	NA	2
SVUzb-zda	0.5	NA	NA	1	2	1	1	2
SVUzb-zdb	-0.5	NA	NA	NA	1	NA	NA	2
SVUzb-zdb	0.5	NA	NA	NA	1	NA	NA	2
SVUzb-zvb	-0.5	NA	NA	NA	1	NA	NA	2
SVUzb-zvb	0.5	NA	NA	NA	1	NA	NA	2
SVUzb-zvy	-0.5	NA	NA	NA	1	NA	NA	2
SVUzb-zvy	0.5	NA	NA	NA	1	NA	NA	2
SVUzb-zvc	-0.5	NA	NA	NA	1	NA	NA	2
SVUzb-zvc	-0.5	NA	NA	NA	2	NA	NA	2
SVUzb-zvc	0.5	NA	NA	NA	1	NA	NA	2
SVUzb-zvc	0.5	NA	NA	NA	2	NA	NA	2
SVUzb-azy	-0.5	NA	NA	NA	1	NA	NA	2
SVUzb-azy	0.5	NA	NA	NA	1	NA	NA	2
SVUzb-azx	-0.5	NA	NA	NA	1	NA	NA	2
SVUzb-azx	0.5	NA	NA	NA	1	NA	NA	2
SVUzb-aaa	-0.5	NA	NA	NA	1	NA	NA	2
SVUzb-aaa	0.5	NA	NA	NA	1	NA	NA	2
SVUzb-aaw	-0.5	NA	NA	NA	1	NA	NA	2
SVUzb-aaw	0.5	NA	NA	NA	1	NA	NA	2
SVUzb-abw	-0.5	NA	NA	NA	1	NA	NA	2
SVUzb-abw	0.5	NA	NA	NA	1	NA	NA	2
SVUzb-ayx	-0.5	NA	NA	NA	1	NA	NA	2
SVUzb-ayx	0.5	NA	NA	NA	1	NA	NA	2
SVUzb-ayc	-0.5	NA	NA	NA	1	NA	NA	2
SVUzb-ayc	0.5	NA	NA	NA	1	NA	NA	2
SVUzb-axz	-0.5	NA	NA	NA	1	NA	NA	2
SVUzb-axz	0.5	NA	NA	NA	1	NA	NA	2
SVUzb-axx	-0.5	NA	NA	NA	1	NA	NA	2
SVUzb-axx	0.5	NA	NA	NA	1	NA	NA	2
SVUzb-axc	-0.5	NA	NA	NA	1	NA	NA	2
SVUzb-axc	-0.5	NA	NA	NA	1	NA	NA	2
SVUzb-axc	0.5	NA	NA	NA	1	NA	NA	2
SVUzb-axc	0.5	NA	NA	NA	1	NA	NA	2
SVUzb-ace	-0.5	NA	NA	NA	1	NA	NA	2
SVUzb-ace	0.5	NA	NA	NA	1	NA	NA	2
SVUzb-awz	-0.5	NA	NA	NA	1	NA	NA	2
SVUzb-awz	0.5	NA	NA	NA	1	NA	NA	2
SVUzb-awa	-0.5	NA	NA	NA	1	NA	NA	2
SVUzb-awa	0.5	NA	NA	NA	1	NA	NA	2
SVUzb-awe	-0.5	NA	NA	NA	1	NA	NA	2
SVUzb-awe	0.5	NA	NA	NA	1	NA	NA	2
SVUzb-avz	-0.5	NA	NA	NA	1	NA	NA	2
SVUzb-avz	0.5	NA	NA	NA	1	NA	NA	2
SVUzb-avb	-0.5	NA	NA	NA	1	NA	NA	2
SVUzb-avb	0.5	NA	NA	NA	1	NA	NA	2
SVUzb-aez	-0.5	NA	NA	NA	1	NA	NA	2
SVUzb-aez	0.5	NA	NA	NA	1	NA	NA	2
SVUzb-bzz	-0.5	NA	NA	NA	1	NA	NA	2
SVUzb-bzz	-0.5	NA	NA	NA	2	NA	NA	2
SVUzb-bzz	0.5	NA	NA	NA	1	NA	NA	2
SVUzb-bzz	0.5	NA	NA	NA	2	NA	NA	2
SVUzb-bza	-0.5	NA	NA	NA	1	NA	NA	2
SVUzb-bza	0.5	NA	NA	NA	1	NA	NA	2
SVUzb-bzv	-0.5	NA	NA	NA	1	NA	NA	2
SVUzb-bzv	-0.5	NA	NA	NA	2	NA	NA	2
SVUzb-bzv	0.5	NA	NA	NA	1	NA	NA	2
SVUzb-bzv	0.5	NA	NA	NA	2	NA	NA	2
SVUzb-baw	-0.5	NA	NA	NA	1	NA	NA	2
SVUzb-baw	0.5	NA	NA	NA	1	NA	NA	2
SVUzb-bae	-0.5	NA	NA	NA	1	NA	NA	2
SVUzb-bae	0.5	NA	NA	NA	1	NA	NA	2
SVUzb-bbx	-0.5	NA	NA	NA	1	NA	NA	2
SVUzb-bbx	0.5	NA	NA	NA	.	NA	NA	2
SVUzb-bbw	-0.5	1.398	1.398	1	1	1	1	2
SVUzb-bbw	0.5	1.414	1.414	1	1	1	1	2
SVUzb-byz	-0.5	NA	NA	NA	1	NA	NA	2
SVUzb-byz	0.5	NA	NA	NA	1	NA	NA	2
SVUzb-byy	-0.5	NA	NA	NA	1	NA	NA	2
SVUzb-byy	0.5	NA	NA	NA	1	NA	NA	2
SVUzb-byc	-0.5	NA	NA	NA	1	NA	NA	2
SVUzb-byc	0.5	NA	NA	NA	1	NA	NA	2
SVUzb-byd	-0.5	NA	NA	NA	1	NA	NA	2
SVUzb-byd	0.5	NA	NA	NA	1	NA	NA	2
SVUzb-bye	-0.5	NA	NA	NA	1	NA	NA	2
SVUzb-bye	0.5	NA	NA	NA	1	NA	NA	2
SVUzb-bxw	-0.5	NA	NA	NA	1	NA	NA	2
SVUzb-bxw	-0.5	NA	NA	NA	2	NA	NA	2
SVUzb-bxw	0.5	NA	NA	NA	1	NA	NA	2
SVUzb-bxw	0.5	NA	NA	NA	2	NA	NA	2
SVUzb-bcz	-0.5	NA	NA	NA	1	NA	NA	2
SVUzb-bcz	-0.5	NA	NA	1	2	1	1	2
SVUzb-bcz	0.5	NA	NA	NA	1	NA	NA	2
SVUzb-bcz	0.5	NA	NA	1	2	1	1	2
SVUzb-bcx	-0.5	NA	NA	NA	1	NA	NA	2
SVUzb-bcx	0.5	NA	NA	NA	1	NA	NA	2
SVUzb-bcc	-0.5	NA	NA	NA	1	NA	NA	2
SVUzb-bcc	0.5	NA	NA	NA	1	NA	NA	2
SVUzb-bdy	-0.5	2.661	2.661	1	1	1	1	2
SVUzb-bdy	-0.5	NA	NA	NA	2	NA	NA	2
SVUzb-bdy	0.5	2.549	2.549	1	1	1	1	2
SVUzb-bdy	0.5	NA	NA	NA	2	NA	NA	2
SVUzb-bwy	-0.5	NA	NA	NA	1	NA	NA	2
SVUzb-bwy	-0.5	NA	NA	NA	2	NA	NA	2
SVUzb-bwy	0.5	NA	NA	NA	1	NA	NA	2
SVUzb-bwy	0.5	NA	NA	NA	2	NA	NA	2
SVUzb-bww	-0.5	NA	NA	NA	1	NA	NA	2
SVUzb-bww	0.5	NA	NA	NA	1	NA	NA	2
SVUzb-bwe	-0.5	NA	NA	NA	1	NA	NA	2
SVUzb-bwe	0.5	NA	NA	NA	1	NA	NA	2
SVUzb-bvw	-0.5	NA	NA	NA	1	NA	NA	2
SVUzb-bvw	0.5	NA	NA	NA	1	NA	NA	2
SVUzb-bey	-0.5	NA	NA	NA	1	NA	NA	2
SVUzb-bey	-0.5	2.899	2.899	1	2	1	1	2
SVUzb-bey	0.5	NA	NA	NA	1	NA	NA	2
SVUzb-bey	0.5	2.811	2.811	1	2	1	1	2
SVUzb-yzx	-0.5	NA	NA	NA	1	NA	NA	2
SVUzb-yzx	0.5	NA	NA	NA	1	NA	NA	2
SVUzb-yaz	-0.5	NA	NA	NA	1	NA	NA	2
SVUzb-yaz	0.5	NA	NA	NA	1	NA	NA	2
SVUzb-ybc	-0.5	NA	NA	NA	1	NA	NA	2
SVUzb-ybc	0.5	NA	NA	NA	1	NA	NA	2
SVUzb-yyb	-0.5	NA	NA	NA	1	NA	NA	2
SVUzb-yyb	0.5	NA	NA	NA	1	NA	NA	2
SVUzy-zza	-0.5	2.619	2.619	1	1	1	1	2
SVUzy-zza	-0.5	NA	NA	NA	2	NA	NA	2
SVUzy-zza	0.5	2.662	2.662	1	1	1	1	2
SVUzy-zza	0.5	NA	NA	NA	2	NA	NA	2
SVUzy-zzy	-0.5	NA	NA	NA	1	NA	NA	2
SVUzy-zzy	0.5	NA	NA	NA	1	NA	NA	2
SVUzy-zzx	-0.5	NA	NA	NA	1	NA	NA	2
SVUzy-zzx	-0.5	NA	NA	NA	2	NA	NA	2
SVUzy-zzx	0.5	NA	NA	NA	1	NA	NA	2
SVUzy-zzx	0.5	NA	NA	NA	2	NA	NA	2
SVUzy-zaz	-0.5	NA	NA	NA	1	NA	NA	2
SVUzy-zaz	0.5	NA	NA	NA	1	NA	NA	2
SVUzy-zab	-0.5	NA	NA	NA	1	NA	NA	2
SVUzy-zab	0.5	NA	NA	NA	1	NA	NA	2
SVUzy-zax	-0.5	NA	NA	NA	1	NA	NA	2
SVUzy-zax	0.5	NA	NA	NA	1	NA	NA	2
SVUzy-zba	-0.5	NA	NA	NA	1	NA	NA	2
SVUzy-zba	0.5	NA	NA	NA	1	NA	NA	2
SVUzy-zbb	-0.5	NA	NA	NA	1	NA	NA	2
SVUzy-zbb	-0.5	NA	NA	NA	2	NA	NA	2
SVUzy-zbb	0.5	NA	NA	NA	1	NA	NA	2
SVUzy-zbb	0.5	NA	NA	NA	2	NA	NA	2
SVUzy-zya	-0.5	NA	NA	NA	1	NA	NA	2
SVUzy-zya	0.5	NA	NA	NA	1	NA	NA	2
SVUzy-zyy	-0.5	NA	NA	NA	1	NA	NA	2
SVUzy-zyy	0.5	NA	NA	NA	1	NA	NA	2
SVUzy-zye	-0.5	NA	NA	NA	1	NA	NA	2
SVUzy-zye	-0.5	NA	NA	NA	2	NA	NA	2
SVUzy-zye	0.5	NA	NA	NA	1	NA	NA	2
SVUzy-zye	0.5	NA	NA	NA	2	NA	NA	2
SVUzy-zcy	-0.5	NA	NA	NA	1	NA	NA	2
SVUzy-zcy	0.5	NA	NA	NA	1	NA	NA	2
SVUzy-zwc	-0.5	NA	NA	NA	1	NA	NA	2
SVUzy-zwc	-0.5	NA	NA	NA	2	NA	NA	2
SVUzy-zwc	-0.5	NA	NA	NA	3	NA	NA	2
SVUzy-zwc	-0.5	NA	NA	NA	4	NA	NA	2
SVUzy-zwc	0.5	NA	NA	NA	1	NA	NA	2
SVUzy-zwc	0.5	NA	NA	NA	2	NA	NA	2
SVUzy-zwc	0.5	NA	NA	NA	3	NA	NA	2
SVUzy-zwc	0.5	NA	NA	NA	4	NA	NA	2
SVUzy-zvb	-0.5	NA	NA	NA	1	NA	NA	2
SVUzy-zvb	0.5	NA	NA	NA	1	NA	NA	2
SVUzy-zve	-0.5	NA	NA	NA	1	NA	NA	2
SVUzy-zve	0.5	NA	NA	NA	1	NA	NA	2
SVUzy-zey	-0.5	NA	NA	NA	1	NA	NA	2
SVUzy-zey	0.5	NA	NA	NA	1	NA	NA	2
SVUzy-zee	-0.5	NA	NA	NA	1	NA	NA	2
SVUzy-zee	0.5	NA	NA	NA	1	NA	NA	2
SVUzy-azx	-0.5	NA	NA	NA	1	NA	NA	2
SVUzy-azx	0.5	NA	NA	NA	1	NA	NA	2
SVUzy-azc	-0.5	NA	NA	NA	1	NA	NA	2
SVUzy-azc	0.5	NA	NA	NA	1	NA	NA	2
SVUzy-azd	-0.5	NA	NA	NA	1	NA	NA	2
SVUzy-azd	0.5	NA	NA	NA	1	NA	NA	2
SVUzy-aac	-0.5	NA	NA	NA	1	NA	NA	2
SVUzy-aac	0.5	NA	NA	NA	1	NA	NA	2
SVUzy-abc	-0.5	NA	NA	NA	1	NA	NA	2
SVUzy-abc	0.5	NA	NA	NA	1	NA	NA	2
SVUzy-ayz	-0.5	NA	NA	NA	1	NA	NA	2
SVUzy-ayz	0.5	NA	NA	NA	1	NA	NA	2
SVUzy-aya	-0.5	2.276	2.276	1	1	1	1	2
SVUzy-aya	0.5	2.263	2.263	1	1	1	1	2
SVUzy-ayd	-0.5	NA	NA	NA	1	NA	NA	2
SVUzy-ayd	0.5	NA	NA	NA	1	NA	NA	2
SVUzy-acx	-0.5	NA	NA	NA	1	NA	NA	2
SVUzy-acx	0.5	NA	NA	NA	1	NA	NA	2
SVUzy-acd	-0.5	NA	NA	NA	1	NA	NA	5
SVUzy-acd	-0.5	NA	NA	NA	1	NA	NA	2
SVUzy-acd	0.5	NA	NA	NA	1	NA	NA	5
SVUzy-acd	0.5	NA	NA	NA	1	NA	NA	2
SVUzy-acw	-0.5	NA	NA	NA	1	NA	NA	2
SVUzy-acw	0.5	NA	NA	NA	1	NA	NA	2
SVUzy-ace	-0.5	NA	NA	NA	1	NA	NA	2
SVUzy-ace	0.5	NA	NA	NA	1	NA	NA	2
SVUzy-adz	-0.5	NA	NA	NA	1	NA	NA	2
SVUzy-adz	0.5	NA	NA	NA	1	NA	NA	2
SVUzy-adc	-0.5	NA	NA	NA	1	NA	NA	2
SVUzy-adc	0.5	NA	NA	NA	1	NA	NA	2
SVUzy-adv	-0.5	NA	NA	NA	1	NA	NA	2
SVUzy-adv	0.5	NA	NA	NA	1	NA	NA	2
SVUzy-ade	-0.5	NA	NA	NA	1	NA	NA	2
SVUzy-ade	0.5	NA	NA	NA	1	NA	NA	2
SVUzy-awa	-0.5	NA	NA	NA	1	NA	NA	2
SVUzy-awa	-0.5	NA	NA	NA	2	NA	NA	2
SVUzy-awa	-0.5	NA	NA	NA	3	NA	NA	2
SVUzy-awa	0.5	NA	NA	NA	1	NA	NA	2
SVUzy-awa	0.5	NA	NA	NA	2	NA	NA	2
SVUzy-awa	0.5	NA	NA	NA	3	NA	NA	2
SVUzy-awx	-0.5	1.09	1.09	1	1	1	1	5
SVUzy-awx	-0.5	NA	NA	NA	1	NA	NA	2
SVUzy-awx	0.5	1.1	1.1	1	1	1	1	5
SVUzy-awx	0.5	NA	NA	NA	1	NA	NA	2
SVUzy-awc	-0.5	NA	NA	NA	1	NA	NA	2
SVUzy-awc	0.5	NA	NA	NA	1	NA	NA	2
SVUzy-awd	-0.5	NA	NA	NA	1	NA	NA	2
SVUzy-awd	0.5	NA	NA	NA	1	NA	NA	2
SVUzy-aww	-0.5	NA	NA	NA	1	NA	NA	2
SVUzy-aww	-0.5	NA	NA	NA	1	NA	NA	2
SVUzy-aww	-0.5	NA	NA	NA	2	NA	NA	2
SVUzy-aww	0.5	NA	NA	NA	1	NA	NA	2
SVUzy-aww	0.5	NA	NA	NA	1	NA	NA	2
SVUzy-aww	0.5	NA	NA	NA	2	NA	NA	2
SVUzy-aea	-0.5	NA	NA	NA	1	NA	NA	2
SVUzy-aea	0.5	NA	NA	NA	1	NA	NA	2
SVUzy-bza	-0.5	NA	NA	NA	1	NA	NA	2
SVUzy-bza	0.5	NA	NA	NA	1	NA	NA	2
SVUzy-baz	-0.5	NA	NA	NA	1	NA	NA	2
SVUzy-baz	0.5	NA	NA	NA	1	NA	NA	2
SVUzy-bax	-0.5	NA	NA	NA	1	NA	NA	2
SVUzy-bax	-0.5	NA	NA	NA	2	NA	NA	2
SVUzy-bax	0.5	NA	NA	NA	1	NA	NA	2
SVUzy-bax	0.5	NA	NA	NA	2	NA	NA	2
SVUzy-bac	-0.5	NA	NA	NA	1	NA	NA	2
SVUzy-bac	0.5	NA	NA	NA	1	NA	NA	2
SVUzy-bae	-0.5	NA	NA	NA	1	NA	NA	2
SVUzy-bae	0.5	NA	NA	NA	1	NA	NA	2
SVUzy-bbv	-0.5	NA	NA	NA	1	NA	NA	5
SVUzy-bbv	-0.5	NA	NA	NA	1	NA	NA	2
SVUzy-bbv	0.5	NA	NA	NA	1	NA	NA	5
SVUzy-bbv	0.5	NA	NA	NA	1	NA	NA	2
SVUzy-byc	-0.5	NA	NA	NA	1	NA	NA	2
SVUzy-byc	-0.5	NA	NA	NA	2	NA	NA	2
SVUzy-byc	0.5	NA	NA	NA	1	NA	NA	2
SVUzy-byc	0.5	NA	NA	NA	2	NA	NA	2
SVUzy-bxb	-0.5	NA	NA	NA	1	NA	NA	2
SVUzy-bxb	0.5	NA	NA	NA	1	NA	NA	2
SVUzy-bxe	-0.5	NA	NA	NA	1	NA	NA	2
SVUzy-bxe	0.5	NA	NA	NA	1	NA	NA	2
SVUzy-bcw	-0.5	NA	NA	NA	1	NA	NA	2
SVUzy-bcw	0.5	NA	NA	NA	1	NA	NA	2
SVUzy-bde	-0.5	NA	NA	NA	1	NA	NA	2
SVUzy-bde	0.5	NA	NA	NA	1	NA	NA	2
SVUzy-bwx	-0.5	NA	NA	NA	1	NA	NA	2
SVUzy-bwx	0.5	NA	NA	NA	1	NA	NA	2
SVUzy-bww	-0.5	NA	NA	NA	1	NA	NA	2
SVUzy-bww	0.5	NA	NA	NA	1	NA	NA	2
SVUzy-bvy	-0.5	NA	NA	NA	1	NA	NA	2
SVUzy-bvy	0.5	NA	NA	NA	1	NA	NA	2
SVUzy-bvw	-0.5	NA	NA	NA	1	NA	NA	2
SVUzy-bvw	0.5	NA	NA	NA	1	NA	NA	2
SVUzy-bea	-0.5	NA	NA	NA	1	NA	NA	2
SVUzy-bea	0.5	NA	NA	NA	1	NA	NA	2
SVUzy-bex	-0.5	NA	NA	NA	1	NA	NA	2
SVUzy-bex	0.5	NA	NA	NA	1	NA	NA	2
SVUzy-yaz	-0.5	NA	NA	NA	1	NA	NA	2
SVUzy-yaz	0.5	NA	NA	NA	1	NA	NA	2
SVUzy-yad	-0.5	NA	NA	NA	1	NA	NA	2
SVUzy-yad	-0.5	NA	NA	NA	2	NA	NA	2
SVUzy-yad	0.5	NA	NA	NA	1	NA	NA	2
SVUzy-yad	0.5	NA	NA	NA	2	NA	NA	2
SVUzx-zzx	-0.5	NA	NA	NA	1	NA	NA	2
SVUzx-zzx	-0.5	NA	NA	NA	2	NA	NA	2
SVUzx-zzx	-0.5	NA	NA	NA	3	NA	NA	2
SVUzx-zzx	0.5	NA	NA	NA	1	NA	NA	2
SVUzx-zzx	0.5	NA	NA	NA	2	NA	NA	2
SVUzx-zzx	0.5	NA	NA	NA	3	NA	NA	2
SVUzx-zze	-0.5	NA	NA	NA	1	NA	NA	2
SVUzx-zze	0.5	NA	NA	NA	1	NA	NA	2
SVUzx-zaz	-0.5	NA	NA	NA	1	NA	NA	2
SVUzx-zaz	0.5	NA	NA	NA	1	NA	NA	2
SVUzx-zav	-0.5	NA	NA	NA	1	NA	NA	5
SVUzx-zav	-0.5	NA	NA	NA	1	NA	NA	2
SVUzx-zav	0.5	NA	NA	NA	1	NA	NA	5
SVUzx-zav	0.5	NA	NA	NA	1	NA	NA	2
SVUzx-zby	-0.5	NA	NA	NA	1	NA	NA	2
SVUzx-zby	-0.5	NA	NA	NA	2	NA	NA	2
SVUzx-zby	0.5	NA	NA	NA	1	NA	NA	2
SVUzx-zby	0.5	NA	NA	NA	2	NA	NA	2
SVUzx-zbc	-0.5	NA	NA	NA	1	NA	NA	2
SVUzx-zbc	0.5	NA	NA	NA	1	NA	NA	2
SVUzx-zxv	-0.5	NA	NA	NA	1	NA	NA	2
SVUzx-zxv	0.5	NA	NA	NA	1	NA	NA	2
SVUzx-zcb	-0.5	NA	NA	NA	1	NA	NA	2
SVUzx-zcb	0.5	NA	NA	NA	1	NA	NA	2
SVUzx-zda	-0.5	NA	NA	NA	1	NA	NA	2
SVUzx-zda	-0.5	NA	NA	NA	2	NA	NA	2
SVUzx-zda	-0.5	NA	NA	NA	3	NA	NA	2
SVUzx-zda	0.5	NA	NA	NA	1	NA	NA	2
SVUzx-zda	0.5	NA	NA	NA	2	NA	NA	2
SVUzx-zda	0.5	NA	NA	NA	3	NA	NA	2
SVUzx-zwa	-0.5	NA	NA	NA	1	NA	NA	2
SVUzx-zwa	0.5	NA	NA	NA	1	NA	NA	2
SVUzx-zwc	-0.5	NA	NA	NA	1	NA	NA	2
SVUzx-zwc	0.5	NA	NA	NA	1	NA	NA	2
SVUzx-zvz	-0.5	NA	NA	NA	1	NA	NA	2
SVUzx-zvz	-0.5	2.985	2.985	1	2	1	1	2
SVUzx-zvz	0.5	NA	NA	NA	1	NA	NA	2
SVUzx-zvz	0.5	2.975	2.975	1	2	1	1	2
SVUzx-zve	-0.5	NA	NA	NA	1	NA	NA	2
SVUzx-zve	-0.5	NA	NA	NA	1	NA	NA	5
SVUzx-zve	0.5	NA	NA	NA	1	NA	NA	2
SVUzx-zve	0.5	NA	NA	NA	1	NA	NA	5
SVUzx-zex	-0.5	NA	NA	NA	1	NA	NA	5
SVUzx-zex	-0.5	NA	NA	NA	2	NA	NA	5
SVUzx-zex	0.5	NA	NA	NA	1	NA	NA	5
SVUzx-zex	0.5	NA	NA	NA	2	NA	NA	5
SVUzx-zew	-0.5	NA	NA	NA	1	NA	NA	5
SVUzx-zew	0.5	NA	NA	NA	1	NA	NA	5
SVUzx-azz	-0.5	NA	NA	NA	1	NA	NA	5
SVUzx-azz	-0.5	NA	NA	NA	3	NA	NA	5
SVUzx-azz	0.5	NA	NA	NA	1	NA	NA	5
SVUzx-azz	0.5	NA	NA	NA	3	NA	NA	5
SVUzx-azb	-0.5	2.524	2.524	1	1	1	1	5
SVUzx-azb	-0.5	2.449	2.449	2	2	1	1	5
SVUzx-azb	0.5	2.405	2.405	1	1	1	1	5
SVUzx-azb	0.5	2.297	2.297	2	2	1	1	5
SVUzx-azw	-0.5	NA	NA	NA	1	NA	NA	5
SVUzx-azw	0.5	NA	NA	NA	1	NA	NA	5
SVUzx-aab	-0.5	NA	NA	NA	1	NA	NA	5
SVUzx-aab	0.5	NA	NA	NA	1	NA	NA	5
SVUzx-aay	-0.5	NA	NA	NA	1	NA	NA	5
SVUzx-aay	0.5	NA	NA	NA	1	NA	NA	5
SVUzx-abx	-0.5	NA	NA	1	1	1	1	5
SVUzx-abx	0.5	NA	NA	1	1	1	1	5
SVUzx-abc	-0.5	NA	NA	NA	1	NA	NA	5
SVUzx-abc	0.5	NA	NA	NA	1	NA	NA	5
SVUzx-abd	-0.5	NA	NA	NA	1	NA	NA	5
SVUzx-abd	0.5	NA	NA	NA	1	NA	NA	5
SVUzx-abv	-0.5	NA	NA	NA	1	NA	NA	5
SVUzx-abv	0.5	NA	NA	NA	1	NA	NA	5
SVUzx-axx	-0.5	NA	NA	NA	1	NA	NA	5
SVUzx-axx	0.5	NA	NA	NA	1	NA	NA	5
SVUzx-acz	-0.5	NA	NA	NA	1	NA	NA	5
SVUzx-acz	0.5	NA	NA	NA	1	NA	NA	5
SVUzx-aca	-0.5	NA	NA	NA	1	NA	NA	5
SVUzx-aca	0.5	NA	NA	NA	1	NA	NA	5
SVUzx-awc	-0.5	NA	NA	NA	1	NA	NA	5
SVUzx-awc	0.5	NA	NA	NA	1	NA	NA	5
SVUzx-aww	-0.5	NA	NA	NA	1	NA	NA	5
SVUzx-aww	-0.5	NA	NA	NA	2	NA	NA	5
SVUzx-aww	-0.5	NA	NA	NA	3	NA	NA	5
SVUzx-aww	0.5	NA	NA	NA	1	NA	NA	5
SVUzx-aww	0.5	NA	NA	NA	2	NA	NA	5
SVUzx-aww	0.5	NA	NA	NA	3	NA	NA	5
SVUzx-awv	-0.5	NA	NA	NA	1	NA	NA	5
SVUzx-awv	0.5	NA	NA	NA	1	NA	NA	5
SVUzx-ava	-0.5	NA	NA	NA	1	NA	NA	5
SVUzx-ava	0.5	NA	NA	NA	1	NA	NA	5
SVUzx-avb	-0.5	1.613	1.613	1	1	1	1	5
SVUzx-avb	0.5	1.541	1.541	1	1	1	1	5
SVUzx-avw	-0.5	NA	NA	NA	1	NA	NA	5
SVUzx-avw	0.5	NA	NA	NA	1	NA	NA	5
SVUzx-aey	-0.5	NA	NA	NA	1	NA	NA	5
SVUzx-aey	0.5	NA	NA	NA	1	NA	NA	5
SVUzx-aew	-0.5	NA	NA	NA	1	NA	NA	5
SVUzx-aew	0.5	NA	NA	NA	1	NA	NA	5
SVUzx-bzz	-0.5	NA	NA	NA	1	NA	NA	5
SVUzx-bzz	0.5	NA	NA	NA	1	NA	NA	5
SVUzx-bza	-0.5	NA	NA	1	1	1	1	5
SVUzx-bza	-0.5	NA	NA	NA	2	NA	NA	5
SVUzx-bza	0.5	NA	NA	1	1	1	1	5
SVUzx-bza	0.5	NA	NA	NA	2	NA	NA	5
SVUzx-bzb	-0.5	NA	NA	1	1	1	1	5
SVUzx-bzb	-0.5	NA	NA	NA	2	NA	NA	5
SVUzx-bzb	0.5	NA	NA	1	1	1	1	5
SVUzx-bzb	0.5	NA	NA	NA	2	NA	NA	5
SVUzx-bad	-0.5	NA	NA	NA	1	NA	NA	5
SVUzx-bad	0.5	NA	NA	NA	1	NA	NA	5
SVUzx-bav	-0.5	NA	NA	NA	1	NA	NA	5
SVUzx-bav	0.5	NA	NA	NA	1	NA	NA	5
SVUzx-bbd	-0.5	NA	NA	NA	1	NA	NA	5
SVUzx-bbd	0.5	NA	NA	NA	1	NA	NA	5
SVUzx-bbw	-0.5	NA	NA	NA	1	NA	NA	5
SVUzx-bbw	0.5	NA	NA	NA	1	NA	NA	5
SVUzx-bbe	-0.5	2.896	2.896	1	1	1	1	5
SVUzx-bbe	-0.5	2.911	2.911	2	2	1	1	5
SVUzx-bbe	0.5	2.894	2.894	1	1	1	1	5
SVUzx-bbe	0.5	2.861	2.861	2	2	1	1	5
SVUzx-bya	-0.5	NA	NA	NA	1	NA	NA	5
SVUzx-bya	0.5	NA	NA	NA	1	NA	NA	5
SVUzx-bye	-0.5	NA	NA	NA	1	NA	NA	5
SVUzx-bye	0.5	NA	NA	NA	1	NA	NA	5
SVUzx-bxe	-0.5	NA	NA	NA	1	NA	NA	5
SVUzx-bxe	-0.5	NA	NA	NA	2	NA	NA	5
SVUzx-bxe	0.5	NA	NA	NA	1	NA	NA	5
SVUzx-bxe	0.5	NA	NA	NA	2	NA	NA	5
SVUzx-bcc	-0.5	NA	NA	NA	1	NA	NA	5
SVUzx-bcc	0.5	NA	NA	NA	1	NA	NA	5
SVUzx-bcd	-0.5	NA	NA	NA	1	NA	NA	5
SVUzx-bcd	0.5	NA	NA	NA	1	NA	NA	5
SVUzx-bcw	-0.5	NA	NA	NA	1	NA	NA	5
SVUzx-bcw	0.5	NA	NA	NA	1	NA	NA	5
SVUzx-bww	-0.5	NA	NA	NA	1	NA	NA	5
SVUzx-bww	0.5	NA	NA	NA	1	NA	NA	5
SVUzx-bvy	-0.5	NA	NA	NA	2	NA	NA	5
SVUzx-bvy	0.5	NA	NA	NA	2	NA	NA	5
SVUzx-bvc	-0.5	1.495	1.495	1	1	1	1	5
SVUzx-bvc	0.5	1.457	1.457	1	1	1	1	5
SVUzc-zaz	-0.5	NA	NA	NA	2	NA	NA	5
SVUzc-zaz	0.5	NA	NA	NA	2	NA	NA	5
SVUzc-zaa	-0.5	NA	NA	NA	1	NA	NA	5
SVUzc-zaa	0.5	NA	NA	NA	1	NA	NA	5
SVUzc-zab	-0.5	NA	NA	NA	1	NA	NA	5
SVUzc-zab	0.5	NA	NA	NA	1	NA	NA	5
SVUzc-zae	-0.5	NA	NA	NA	1	NA	NA	5
SVUzc-zae	0.5	NA	NA	NA	1	NA	NA	5
SVUzc-zba	-0.5	NA	NA	NA	1	NA	NA	5
SVUzc-zba	0.5	NA	NA	NA	1	NA	NA	5
SVUzc-zbx	-0.5	NA	NA	NA	1	NA	NA	5
SVUzc-zbx	0.5	NA	NA	NA	1	NA	NA	5
SVUzc-zyz	-0.5	NA	NA	NA	1	NA	NA	5
SVUzc-zyz	0.5	NA	NA	NA	1	NA	NA	5
SVUzc-zyy	-0.5	NA	NA	NA	1	NA	NA	5
SVUzc-zyy	-0.5	NA	NA	NA	2	NA	NA	5
SVUzc-zyy	0.5	NA	NA	NA	1	NA	NA	5
SVUzc-zyy	0.5	NA	NA	NA	2	NA	NA	5
SVUzc-zyv	-0.5	NA	NA	NA	1	NA	NA	5
SVUzc-zyv	0.5	NA	NA	NA	1	NA	NA	5
SVUzc-zxa	-0.5	NA	NA	NA	1	NA	NA	5
SVUzc-zxa	0.5	NA	NA	NA	1	NA	NA	5
SVUzc-zxb	-0.5	NA	NA	NA	1	NA	NA	5
SVUzc-zxb	0.5	NA	NA	NA	1	NA	NA	5
SVUzc-zxd	-0.5	NA	NA	NA	1	NA	NA	5
SVUzc-zxd	0.5	NA	NA	NA	1	NA	NA	5
SVUzc-zcv	-0.5	NA	NA	NA	1	NA	NA	5
SVUzc-zcv	0.5	NA	NA	NA	1	NA	NA	5
SVUzc-zdx	-0.5	2.774	2.774	1	1	1	1	5
SVUzc-zdx	-0.5	NA	NA	NA	2	NA	NA	5
SVUzc-zdx	0.5	2.56	2.56	1	1	1	1	5
SVUzc-zdx	0.5	NA	NA	NA	2	NA	NA	5
SVUzc-zdd	-0.5	NA	NA	NA	1	NA	NA	5
SVUzc-zdd	0.5	NA	NA	NA	1	NA	NA	5
SVUzc-zdv	-0.5	NA	NA	NA	1	NA	NA	5
SVUzc-zdv	0.5	NA	NA	NA	1	NA	NA	5
SVUzc-zvz	-0.5	2.929	2.929	1	1	1	1	5
SVUzc-zvz	-0.5	NA	NA	NA	2	NA	NA	5
SVUzc-zvz	0.5	2.912	2.912	1	1	1	1	5
SVUzc-zvz	0.5	NA	NA	NA	2	NA	NA	5
SVUzc-zea	-0.5	NA	NA	NA	1	NA	NA	5
SVUzc-zea	0.5	NA	NA	NA	1	NA	NA	5
SVUzc-zeb	-0.5	NA	NA	NA	1	NA	NA	5
SVUzc-zeb	0.5	NA	NA	NA	1	NA	NA	5
SVUzc-azx	-0.5	NA	NA	NA	1	NA	NA	5
SVUzc-azx	0.5	NA	NA	NA	1	NA	NA	5
SVUzc-azc	-0.5	NA	NA	1	1	1	1	5
SVUzc-azc	0.5	NA	NA	1	1	1	1	5
SVUzc-aze	-0.5	NA	NA	NA	1	NA	NA	5
SVUzc-aze	-0.5	NA	NA	NA	2	NA	NA	5
SVUzc-aze	0.5	NA	NA	NA	1	NA	NA	5
SVUzc-aze	0.5	NA	NA	NA	2	NA	NA	5
SVUzc-aae	-0.5	NA	NA	NA	1	NA	NA	5
SVUzc-aae	-0.5	NA	NA	NA	2	NA	NA	5
SVUzc-aae	0.5	NA	NA	NA	1	NA	NA	5
SVUzc-aae	0.5	NA	NA	NA	2	NA	NA	5
SVUzc-abw	-0.5	NA	NA	NA	3	NA	NA	5
SVUzc-abw	0.5	NA	NA	NA	3	NA	NA	5
SVUzc-abv	-0.5	NA	NA	NA	1	NA	NA	5
SVUzc-abv	0.5	NA	NA	NA	1	NA	NA	5
SVUzc-aya	-0.5	NA	NA	NA	1	NA	NA	5
SVUzc-aya	0.5	NA	NA	NA	1	NA	NA	5
SVUzc-ayx	-0.5	NA	NA	NA	1	NA	NA	5
SVUzc-ayx	0.5	NA	NA	NA	1	NA	NA	5
SVUzc-aye	-0.5	NA	NA	1	1	1	1	5
SVUzc-aye	-0.5	NA	NA	2	2	1	1	5
SVUzc-aye	0.5	NA	NA	1	1	1	1	5
SVUzc-aye	0.5	NA	NA	2	2	1	1	5
SVUzc-axa	-0.5	NA	NA	NA	1	NA	NA	5
SVUzc-axa	-0.5	NA	NA	NA	2	NA	NA	5
SVUzc-axa	0.5	NA	NA	NA	1	NA	NA	5
SVUzc-axa	0.5	NA	NA	NA	2	NA	NA	5
SVUzc-ady	-0.5	NA	NA	NA	1	NA	NA	5
SVUzc-ady	0.5	NA	NA	NA	1	NA	NA	5
SVUzc-add	-0.5	NA	NA	NA	1	NA	NA	5
SVUzc-add	0.5	NA	NA	NA	1	NA	NA	5
SVUzc-ade	-0.5	NA	NA	NA	1	NA	NA	5
SVUzc-ade	0.5	NA	NA	NA	1	NA	NA	5
SVUzc-awz	-0.5	NA	NA	NA	1	NA	NA	5
SVUzc-awz	-0.5	NA	NA	NA	2	NA	NA	5
SVUzc-awz	0.5	NA	NA	NA	1	NA	NA	5
SVUzc-awz	0.5	NA	NA	NA	2	NA	NA	5
SVUzc-awa	-0.5	NA	NA	NA	1	NA	NA	5
SVUzc-awa	0.5	NA	NA	NA	1	NA	NA	5
SVUzc-awd	-0.5	NA	NA	1	1	1	1	5
SVUzc-awd	0.5	NA	NA	1	1	1	1	5
SVUzc-avv	-0.5	NA	NA	NA	1	NA	NA	5
SVUzc-avv	0.5	NA	NA	NA	1	NA	NA	5
SVUzc-aea	-0.5	NA	NA	NA	1	NA	NA	5
SVUzc-aea	-0.5	NA	NA	NA	2	NA	NA	5
SVUzc-aea	0.5	NA	NA	NA	1	NA	NA	5
SVUzc-aea	0.5	NA	NA	NA	2	NA	NA	5
SVUzc-aeb	-0.5	NA	NA	NA	1	NA	NA	5
SVUzc-aeb	0.5	NA	NA	NA	1	NA	NA	5
SVUzc-aev	-0.5	NA	NA	1	1	1	1	5
SVUzc-aev	0.5	NA	NA	1	1	1	1	5
SVUzc-bzb	-0.5	NA	NA	NA	1	NA	NA	5
SVUzc-bzb	0.5	NA	NA	NA	1	NA	NA	5
SVUzc-bzx	-0.5	NA	NA	NA	1	NA	NA	5
SVUzc-bzx	0.5	NA	NA	NA	1	NA	NA	5
SVUzc-bzd	-0.5	NA	NA	NA	1	NA	NA	5
SVUzc-bzd	0.5	NA	NA	NA	1	NA	NA	5
SVUzc-baa	-0.5	1.382	1.382	1	1	1	1	5
SVUzc-baa	0.5	1.379	1.379	1	1	1	1	5
SVUzc-bba	-0.5	NA	NA	NA	1	NA	NA	5
SVUzc-bba	0.5	NA	NA	NA	1	NA	NA	5
SVUzc-bby	-0.5	1.964	1.964	1	1	1	1	5
SVUzc-bby	0.5	1.931	1.931	1	1	1	1	5
SVUzc-bbx	-0.5	NA	NA	NA	2	NA	NA	5
SVUzc-bbx	0.5	NA	NA	NA	2	NA	NA	5
SVUzc-bbv	-0.5	NA	NA	NA	1	NA	NA	5
SVUzc-bbv	0.5	NA	NA	NA	1	NA	NA	5
SVUzc-bya	-0.5	NA	NA	NA	1	NA	NA	5
SVUzc-bya	0.5	NA	NA	NA	1	NA	NA	5
SVUzc-byx	-0.5	NA	NA	NA	1	NA	NA	5
SVUzc-byx	-0.5	3.358	3.358	1	2	1	1	5
SVUzc-byx	0.5	NA	NA	NA	1	NA	NA	5
SVUzc-byx	0.5	3.342	3.342	1	2	1	1	5
SVUzc-byc	-0.5	1.389	1.389	1	1	1	1	5
SVUzc-byc	0.5	1.338	1.338	1	1	1	1	5
SVUzc-bxy	-0.5	NA	NA	NA	1	NA	NA	5
SVUzc-bxy	-0.5	NA	NA	NA	2	NA	NA	5
SVUzc-bxy	0.5	NA	NA	NA	1	NA	NA	5
SVUzc-bxy	0.5	NA	NA	NA	2	NA	NA	5
SVUzc-bxx	-0.5	NA	NA	NA	1	NA	NA	5
SVUzc-bxx	0.5	NA	NA	NA	1	NA	NA	5
SVUzc-bxc	-0.5	NA	NA	1	1	1	1	5
SVUzc-bxc	0.5	NA	NA	1	1	1	1	5
SVUzc-bxd	-0.5	NA	NA	NA	1	NA	NA	5
SVUzc-bxd	0.5	NA	NA	NA	1	NA	NA	5
SVUzc-bxv	-0.5	NA	NA	NA	1	NA	NA	5
SVUzc-bxv	0.5	NA	NA	NA	1	NA	NA	5
SVUzc-bcz	-0.5	NA	NA	NA	1	NA	NA	5
SVUzc-bcz	0.5	NA	NA	NA	1	NA	NA	5
SVUzc-bca	-0.5	NA	NA	NA	1	NA	NA	5
SVUzc-bca	0.5	NA	NA	NA	1	NA	NA	5
SVUzc-bcd	-0.5	NA	NA	NA	1	NA	NA	5
SVUzc-bcd	0.5	NA	NA	NA	1	NA	NA	5
SVUzc-bcv	-0.5	NA	NA	NA	1	NA	NA	5
SVUzc-bcv	-0.5	2.425	2.425	1	2	1	1	5
SVUzc-bcv	0.5	NA	NA	NA	1	NA	NA	5
SVUzc-bcv	0.5	2.412	2.412	1	2	1	1	5
SVUzc-bce	-0.5	NA	NA	NA	1	NA	NA	5
SVUzc-bce	0.5	NA	NA	NA	1	NA	NA	5
SVUzc-bdx	-0.5	NA	NA	1	1	1	1	5
SVUzc-bdx	0.5	NA	NA	1	1	1	1	5
SVUzc-bdw	-0.5	NA	NA	NA	1	NA	NA	5
SVUzc-bdw	0.5	NA	NA	NA	1	NA	NA	5
SVUzc-bwb	-0.5	NA	NA	NA	1	NA	NA	5
SVUzc-bwb	0.5	NA	NA	NA	1	NA	NA	5
SVUzc-beb	-0.5	2.483	2.483	1	1	1	1	5
SVUzc-beb	-0.5	2.42	2.42	2	2	1	1	5
SVUzc-beb	0.5	2.527	2.527	1	1	1	1	5
SVUzc-beb	0.5	2.53	2.53	2	2	1	1	5
SVUzc-bec	-0.5	NA	NA	NA	1	NA	NA	5
SVUzc-bec	0.5	NA	NA	NA	1	NA	NA	5
SVUzc-bed	-0.5	1.932	1.932	1	1	1	1	5
SVUzc-bed	0.5	1.906	1.906	1	1	1	1	5
SVUzc-yzz	-0.5	NA	NA	NA	1	NA	NA	5
SVUzc-yzz	-0.5	NA	NA	NA	2	NA	NA	5
SVUzc-yzz	0.5	NA	NA	NA	1	NA	NA	5
SVUzc-yzz	0.5	NA	NA	NA	2	NA	NA	5
SVUzc-yzy	-0.5	NA	NA	NA	1	NA	NA	5
SVUzc-yzy	0.5	NA	NA	NA	1	NA	NA	5
SVUzc-yzd	-0.5	NA	NA	NA	1	NA	NA	5
SVUzc-yzd	0.5	NA	NA	NA	1	NA	NA	5
SVUzc-yac	-0.5	NA	NA	NA	1	NA	NA	5
SVUzc-yac	0.5	NA	NA	NA	1	NA	NA	5
SVUzd-zaz	-0.5	NA	NA	1	1	1	1	5
SVUzd-zaz	0.5	NA	NA	1	1	1	1	5
SVUzd-zax	-0.5	NA	NA	NA	1	NA	NA	5
SVUzd-zax	-0.5	NA	NA	NA	2	NA	NA	5
SVUzd-zax	0.5	NA	NA	NA	1	NA	NA	5
SVUzd-zax	0.5	NA	NA	NA	2	NA	NA	5
SVUzd-zyz	-0.5	NA	NA	NA	1	NA	NA	5
SVUzd-zyz	0.5	NA	NA	NA	1	NA	NA	5
SVUzd-zyb	-0.5	NA	NA	NA	1	NA	NA	5
SVUzd-zyb	-0.5	NA	NA	NA	2	NA	NA	5
SVUzd-zyb	0.5	NA	NA	NA	1	NA	NA	5
SVUzd-zyb	0.5	NA	NA	NA	2	NA	NA	5
SVUzd-zyx	-0.5	NA	NA	NA	1	NA	NA	5
SVUzd-zyx	-0.5	NA	NA	NA	2	NA	NA	5
SVUzd-zyx	0.5	NA	NA	NA	1	NA	NA	5
SVUzd-zyx	0.5	NA	NA	NA	2	NA	NA	5
SVUzd-zye	-0.5	NA	NA	NA	1	NA	NA	5
SVUzd-zye	-0.5	NA	NA	NA	1	NA	NA	5
SVUzd-zye	0.5	NA	NA	NA	1	NA	NA	5
SVUzd-zye	0.5	NA	NA	NA	1	NA	NA	5
SVUzd-zxy	-0.5	NA	NA	NA	1	NA	NA	5
SVUzd-zxy	0.5	NA	NA	NA	1	NA	NA	5
SVUzd-zxv	-0.5	NA	NA	NA	1	NA	NA	5
SVUzd-zxv	0.5	NA	NA	NA	1	NA	NA	5
SVUzd-zce	-0.5	NA	NA	NA	1	NA	NA	5
SVUzd-zce	0.5	NA	NA	NA	1	NA	NA	5
SVUzd-zdz	-0.5	NA	NA	NA	1	NA	NA	5
SVUzd-zdz	0.5	NA	NA	NA	1	NA	NA	5
SVUzd-zdc	-0.5	NA	NA	NA	1	NA	NA	5
SVUzd-zdc	0.5	NA	NA	NA	1	NA	NA	5
SVUzd-zdv	-0.5	NA	NA	NA	1	NA	NA	5
SVUzd-zdv	-0.5	NA	NA	NA	2	NA	NA	5
SVUzd-zdv	0.5	NA	NA	NA	1	NA	NA	5
SVUzd-zdv	0.5	NA	NA	NA	2	NA	NA	5
SVUzd-zde	-0.5	NA	NA	1	1	1	1	5
SVUzd-zde	0.5	NA	NA	1	1	1	1	5
SVUzd-zww	-0.5	NA	NA	NA	1	NA	NA	5
SVUzd-zww	-0.5	NA	NA	NA	2	NA	NA	5
SVUzd-zww	0.5	NA	NA	NA	1	NA	NA	5
SVUzd-zww	0.5	NA	NA	NA	2	NA	NA	5
SVUzd-zvd	-0.5	1.425	1.425	1	1	1	1	5
SVUzd-zvd	0.5	1.423	1.423	1	1	1	1	5
SVUzd-zvw	-0.5	1.605	1.605	1	1	1	1	5
SVUzd-zvw	0.5	1.552	1.552	1	1	1	1	5
SVUzd-zeb	-0.5	NA	NA	1	1	1	1	5
SVUzd-zeb	0.5	NA	NA	1	1	1	1	5
SVUzd-aza	-0.5	NA	NA	NA	1	NA	NA	5
SVUzd-aza	-0.5	2.548	2.548	1	2	1	1	5
SVUzd-aza	0.5	NA	NA	NA	1	NA	NA	5
SVUzd-aza	0.5	2.542	2.542	1	2	1	1	5
SVUzd-azy	-0.5	1.228	1.228	1	1	1	1	5
SVUzd-azy	0.5	1.316	1.316	1	1	1	1	5
SVUzd-azd	-0.5	NA	NA	NA	1	NA	NA	5
SVUzd-azd	0.5	NA	NA	NA	1	NA	NA	5
SVUzd-aae	-0.5	NA	NA	NA	1	NA	NA	5
SVUzd-aae	0.5	NA	NA	NA	1	NA	NA	5
SVUzd-abb	-0.5	NA	NA	NA	1	NA	NA	5
SVUzd-abb	-0.5	NA	NA	NA	2	NA	NA	5
SVUzd-abb	-0.5	NA	NA	NA	3	NA	NA	5
SVUzd-abb	0.5	NA	NA	NA	1	NA	NA	5
SVUzd-abb	0.5	NA	NA	NA	2	NA	NA	5
SVUzd-abb	0.5	NA	NA	NA	3	NA	NA	5
SVUzd-abw	-0.5	NA	NA	NA	1	NA	NA	5
SVUzd-abw	0.5	NA	NA	NA	1	NA	NA	5
SVUzd-ayz	-0.5	NA	NA	NA	1	NA	NA	5
SVUzd-ayz	0.5	NA	NA	NA	1	NA	NA	5
SVUzd-ayd	-0.5	NA	NA	NA	2	NA	NA	5
SVUzd-ayd	0.5	NA	NA	NA	2	NA	NA	5
SVUzd-ayv	-0.5	NA	NA	NA	1	NA	NA	5
SVUzd-ayv	0.5	NA	NA	NA	1	NA	NA	5
SVUzd-acz	-0.5	1.166	1.166	1	1	1	1	5
SVUzd-acz	0.5	1.234	1.234	1	1	1	1	5
SVUzd-acx	-0.5	2.93	2.93	1	1	1	1	5
SVUzd-acx	-0.5	3.022	3.022	2	2	1	1	5
SVUzd-acx	0.5	3.031	3.031	1	1	1	1	5
SVUzd-acx	0.5	3.059	3.059	2	2	1	1	5
SVUzd-acc	-0.5	2.31	2.31	1	1	1	1	5
SVUzd-acc	0.5	2.444	2.444	1	1	1	1	5
SVUzd-adv	-0.5	NA	NA	NA	1	NA	NA	5
SVUzd-adv	0.5	NA	NA	NA	1	NA	NA	5
SVUzd-awy	-0.5	NA	NA	NA	1	NA	NA	5
SVUzd-awy	0.5	NA	NA	NA	1	NA	NA	5
SVUzd-avz	-0.5	NA	NA	NA	1	NA	NA	5
SVUzd-avz	-0.5	NA	NA	NA	2	NA	NA	5
SVUzd-avz	0.5	NA	NA	NA	1	NA	NA	5
SVUzd-avz	0.5	NA	NA	NA	2	NA	NA	5
SVUzd-ava	-0.5	1.787	1.787	1	1	1	1	5
SVUzd-ava	0.5	1.815	1.815	1	1	1	1	5
SVUzd-avd	-0.5	NA	NA	NA	1	NA	NA	5
SVUzd-avd	-0.5	NA	NA	NA	1	NA	NA	5
SVUzd-avd	0.5	NA	NA	NA	1	NA	NA	5
SVUzd-avd	0.5	NA	NA	NA	1	NA	NA	5
SVUzd-aex	-0.5	NA	NA	NA	1	NA	NA	5
SVUzd-aex	0.5	NA	NA	NA	1	NA	NA	5
SVUzd-bzz	-0.5	NA	NA	NA	1	NA	NA	5
SVUzd-bzz	0.5	NA	NA	NA	1	NA	NA	5
SVUzd-bzb	-0.5	NA	NA	NA	1	NA	NA	5
SVUzd-bzb	-0.5	2.594	2.594	1	2	1	1	5
SVUzd-bzb	0.5	NA	NA	NA	1	NA	NA	5
SVUzd-bzb	0.5	2.685	2.685	1	2	1	1	5
SVUzd-bzd	-0.5	NA	NA	NA	1	NA	NA	5
SVUzd-bzd	0.5	NA	NA	NA	1	NA	NA	5
SVUzd-bba	-0.5	NA	NA	NA	1	NA	NA	5
SVUzd-bba	-0.5	NA	NA	NA	2	NA	NA	5
SVUzd-bba	0.5	NA	NA	NA	1	NA	NA	5
SVUzd-bba	0.5	NA	NA	NA	2	NA	NA	5
SVUzd-bbd	-0.5	NA	NA	NA	1	NA	NA	5
SVUzd-bbd	-0.5	NA	NA	NA	2	NA	NA	5
SVUzd-bbd	0.5	NA	NA	NA	1	NA	NA	5
SVUzd-bbd	0.5	NA	NA	NA	2	NA	NA	5
SVUzd-byw	-0.5	NA	NA	NA	1	NA	NA	5
SVUzd-byw	0.5	NA	NA	NA	1	NA	NA	5
SVUzd-byv	-0.5	NA	NA	NA	1	NA	NA	5
SVUzd-byv	-0.5	NA	NA	NA	2	NA	NA	5
SVUzd-byv	0.5	NA	NA	NA	1	NA	NA	5
SVUzd-byv	0.5	NA	NA	NA	2	NA	NA	5
SVUzd-bxx	-0.5	NA	NA	NA	1	NA	NA	5
SVUzd-bxx	0.5	NA	NA	NA	1	NA	NA	5
SVUzd-bxw	-0.5	NA	NA	1	1	1	1	5
SVUzd-bxw	0.5	NA	NA	1	1	1	1	5
SVUzd-bcz	-0.5	NA	NA	NA	1	NA	NA	5
SVUzd-bcz	0.5	NA	NA	NA	1	NA	NA	5
SVUzd-bcw	-0.5	NA	NA	NA	1	NA	NA	5
SVUzd-bcw	0.5	NA	NA	NA	1	NA	NA	5
SVUzd-bcv	-0.5	NA	NA	NA	1	NA	NA	5
SVUzd-bcv	0.5	NA	NA	NA	1	NA	NA	5
SVUzd-bwa	-0.5	NA	NA	NA	2	NA	NA	5
SVUzd-bwa	-0.5	NA	NA	NA	3	NA	NA	5
SVUzd-bwa	-0.5	NA	NA	NA	4	NA	NA	5
SVUzd-bwa	0.5	NA	NA	NA	2	NA	NA	5
SVUzd-bwa	0.5	NA	NA	NA	3	NA	NA	5
SVUzd-bwa	0.5	NA	NA	NA	4	NA	NA	5
SVUzd-bwb	-0.5	NA	NA	NA	1	NA	NA	5
SVUzd-bwb	0.5	NA	NA	NA	1	NA	NA	5
SVUzd-bwy	-0.5	NA	NA	NA	1	NA	NA	5
SVUzd-bwy	0.5	NA	NA	NA	1	NA	NA	5
SVUzd-bwx	-0.5	NA	NA	NA	1	NA	NA	5
SVUzd-bwx	0.5	NA	NA	NA	1	NA	NA	5
SVUzd-bwc	-0.5	NA	NA	NA	1	NA	NA	5
SVUzd-bwc	0.5	NA	NA	NA	1	NA	NA	5
SVUzd-bww	-0.5	NA	NA	NA	1	NA	NA	5
SVUzd-bww	0.5	NA	NA	NA	1	NA	NA	5
SVUzd-bvz	-0.5	NA	NA	NA	1	NA	NA	5
SVUzd-bvz	0.5	NA	NA	NA	1	NA	NA	5
SVUzd-bva	-0.5	NA	NA	NA	1	NA	NA	5
SVUzd-bva	0.5	NA	NA	NA	1	NA	NA	5
SVUzd-bvc	-0.5	NA	NA	NA	1	NA	NA	5
SVUzd-bvc	0.5	NA	NA	NA	1	NA	NA	5
SVUzd-bvd	-0.5	NA	NA	NA	1	NA	NA	5
SVUzd-bvd	-0.5	NA	NA	NA	2	NA	NA	5
SVUzd-bvd	0.5	NA	NA	NA	1	NA	NA	5
SVUzd-bvd	0.5	NA	NA	NA	2	NA	NA	5
SVUzd-bez	-0.5	NA	NA	NA	1	NA	NA	5
SVUzd-bez	0.5	NA	NA	NA	1	NA	NA	5
SVUzw-zzy	-0.5	NA	NA	NA	1	NA	NA	5
SVUzw-zzy	0.5	NA	NA	NA	1	NA	NA	5
SVUzw-zac	-0.5	NA	NA	NA	1	NA	NA	5
SVUzw-zac	-0.5	NA	NA	NA	2	NA	NA	5
SVUzw-zac	0.5	NA	NA	NA	1	NA	NA	5
SVUzw-zac	0.5	NA	NA	NA	2	NA	NA	5
SVUzw-zad	-0.5	NA	NA	NA	1	NA	NA	5
SVUzw-zad	0.5	NA	NA	NA	1	NA	NA	5
SVUzw-zav	-0.5	NA	NA	NA	1	NA	NA	5
SVUzw-zav	-0.5	2.563	2.563	1	2	1	1	5
SVUzw-zav	0.5	NA	NA	NA	1	NA	NA	5
SVUzw-zav	0.5	2.601	2.601	1	2	1	1	5
SVUzw-zbz	-0.5	NA	NA	NA	1	NA	NA	5
SVUzw-zbz	0.5	NA	NA	NA	1	NA	NA	5
SVUzw-zby	-0.5	NA	NA	NA	1	NA	NA	5
SVUzw-zby	0.5	NA	NA	NA	1	NA	NA	5
SVUzw-zbd	-0.5	NA	NA	NA	1	NA	NA	5
SVUzw-zbd	0.5	NA	NA	NA	1	NA	NA	5
SVUzw-zyy	-0.5	NA	NA	1	1	1	1	5
SVUzw-zyy	0.5	NA	NA	1	1	1	1	5
SVUzw-zxz	-0.5	NA	NA	NA	1	NA	NA	5
SVUzw-zxz	0.5	NA	NA	NA	1	NA	NA	5
SVUzw-zxa	-0.5	NA	NA	1	1	1	1	5
SVUzw-zxa	0.5	NA	NA	1	1	1	1	5
SVUzw-zxb	-0.5	NA	NA	1	1	1	1	5
SVUzw-zxb	0.5	NA	NA	1	1	1	1	5
SVUzw-zxx	-0.5	NA	NA	NA	1	NA	NA	5
SVUzw-zxx	0.5	NA	NA	NA	1	NA	NA	5
SVUzw-zxd	-0.5	NA	NA	NA	1	NA	NA	5
SVUzw-zxd	0.5	NA	NA	NA	1	NA	NA	5
SVUzw-zxw	-0.5	NA	NA	NA	1	NA	NA	5
SVUzw-zxw	-0.5	NA	NA	NA	2	NA	NA	5
SVUzw-zxw	0.5	NA	NA	NA	1	NA	NA	5
SVUzw-zxw	0.5	NA	NA	NA	2	NA	NA	5
SVUzw-zcv	-0.5	NA	NA	NA	1	NA	NA	5
SVUzw-zcv	0.5	NA	NA	NA	1	NA	NA	5
SVUzw-zwb	-0.5	NA	NA	NA	1	NA	NA	5
SVUzw-zwb	-0.5	NA	NA	NA	1	NA	NA	5
SVUzw-zwb	0.5	NA	NA	NA	1	NA	NA	5
SVUzw-zwb	0.5	NA	NA	NA	1	NA	NA	5
SVUzw-zvz	-0.5	NA	NA	NA	1	NA	NA	5
SVUzw-zvz	0.5	NA	NA	NA	1	NA	NA	5
SVUzw-zva	-0.5	NA	NA	NA	1	NA	NA	5
SVUzw-zva	-0.5	NA	NA	NA	2	NA	NA	5
SVUzw-zva	0.5	NA	NA	NA	1	NA	NA	5
SVUzw-zva	0.5	NA	NA	NA	2	NA	NA	5
SVUzw-zvw	-0.5	NA	NA	1	1	1	1	5
SVUzw-zvw	0.5	NA	NA	1	1	1	1	5
SVUzw-zvv	-0.5	NA	NA	1	1	1	1	5
SVUzw-zvv	0.5	NA	NA	1	1	1	1	5
SVUzw-zew	-0.5	NA	NA	NA	1	NA	NA	5
SVUzw-zew	-0.5	NA	NA	NA	2	NA	NA	5
SVUzw-zew	0.5	NA	NA	NA	1	NA	NA	5
SVUzw-zew	0.5	NA	NA	NA	2	NA	NA	5
SVUzw-azy	-0.5	NA	NA	NA	1	NA	NA	5
SVUzw-azy	0.5	NA	NA	NA	1	NA	NA	5
SVUzw-azx	-0.5	NA	NA	NA	1	NA	NA	5
SVUzw-azx	-0.5	NA	NA	NA	2	NA	NA	5
SVUzw-azx	0.5	NA	NA	NA	1	NA	NA	5
SVUzw-azx	0.5	NA	NA	NA	2	NA	NA	5
SVUzw-aaz	-0.5	NA	NA	NA	1	NA	NA	5
SVUzw-aaz	-0.5	NA	NA	NA	2	NA	NA	5
SVUzw-aaz	0.5	NA	NA	NA	1	NA	NA	5
SVUzw-aaz	0.5	NA	NA	NA	2	NA	NA	5
SVUzw-aaa	-0.5	NA	NA	NA	1	NA	NA	5
SVUzw-aaa	0.5	NA	NA	NA	1	NA	NA	5
SVUzw-aab	-0.5	NA	NA	1	1	1	1	5
SVUzw-aab	0.5	NA	NA	1	1	1	1	5
SVUzw-aax	-0.5	NA	NA	NA	1	NA	NA	5
SVUzw-aax	0.5	NA	NA	NA	1	NA	NA	5
SVUzw-aav	-0.5	NA	NA	NA	1	NA	NA	5
SVUzw-aav	0.5	NA	NA	NA	1	NA	NA	5
SVUzw-abc	-0.5	NA	NA	NA	1	NA	NA	5
SVUzw-abc	0.5	NA	NA	NA	1	NA	NA	5
SVUzw-ayb	-0.5	NA	NA	NA	1	NA	NA	5
SVUzw-ayb	0.5	NA	NA	NA	1	NA	NA	5
SVUzw-axz	-0.5	NA	NA	NA	1	NA	NA	5
SVUzw-axz	0.5	NA	NA	NA	1	NA	NA	5
SVUzw-axa	-0.5	NA	NA	NA	1	NA	NA	5
SVUzw-axa	0.5	NA	NA	NA	1	NA	NA	5
SVUzw-axv	-0.5	NA	NA	NA	2	NA	NA	5
SVUzw-axv	0.5	NA	NA	NA	2	NA	NA	5
SVUzw-acy	-0.5	NA	NA	NA	1	NA	NA	5
SVUzw-acy	0.5	NA	NA	NA	1	NA	NA	5
SVUzw-adb	-0.5	2.75	2.75	1	1	1	1	5
SVUzw-adb	-0.5	2.815	2.815	2	2	1	1	5
SVUzw-adb	0.5	2.847	2.847	1	1	1	1	5
SVUzw-adb	0.5	2.837	2.837	2	2	1	1	5
SVUzw-avx	-0.5	NA	NA	NA	2	NA	NA	5
SVUzw-avx	-0.5	NA	NA	NA	3	NA	NA	5
SVUzw-avx	-0.5	NA	NA	NA	4	NA	NA	5
SVUzw-avx	0.5	NA	NA	NA	2	NA	NA	5
SVUzw-avx	0.5	NA	NA	NA	3	NA	NA	5
SVUzw-avx	0.5	NA	NA	NA	4	NA	NA	5
SVUzw-aeb	-0.5	NA	NA	NA	1	NA	NA	5
SVUzw-aeb	0.5	NA	NA	NA	1	NA	NA	5
SVUzw-bza	-0.5	NA	NA	NA	1	NA	NA	5
SVUzw-bza	-0.5	NA	NA	NA	1	NA	NA	5
SVUzw-bza	0.5	NA	NA	NA	1	NA	NA	5
SVUzw-bza	0.5	NA	NA	NA	1	NA	NA	5
SVUzw-bzb	-0.5	NA	NA	NA	1	NA	NA	5
SVUzw-bzb	0.5	NA	NA	NA	1	NA	NA	5
SVUzw-bzy	-0.5	NA	NA	NA	1	NA	NA	5
SVUzw-bzy	0.5	NA	NA	NA	1	NA	NA	5
SVUzw-bzc	-0.5	NA	NA	NA	1	NA	NA	5
SVUzw-bzc	-0.5	NA	NA	NA	2	NA	NA	5
SVUzw-bzc	0.5	NA	NA	NA	1	NA	NA	5
SVUzw-bzc	0.5	NA	NA	NA	2	NA	NA	5
SVUzw-baz	-0.5	NA	NA	NA	1	NA	NA	5
SVUzw-baz	0.5	NA	NA	NA	1	NA	NA	5
SVUzw-bay	-0.5	1.961	1.961	1	1	1	1	5
SVUzw-bay	0.5	2.021	2.021	1	1	1	1	5
SVUzw-bbz	-0.5	NA	NA	NA	1	NA	NA	5
SVUzw-bbz	-0.5	NA	NA	1	2	1	1	5
SVUzw-bbz	0.5	NA	NA	NA	1	NA	NA	5
SVUzw-bbz	0.5	NA	NA	1	2	1	1	5
SVUzw-bba	-0.5	NA	NA	NA	1	NA	NA	5
SVUzw-bba	0.5	NA	NA	NA	1	NA	NA	5
SVUzw-byy	-0.5	NA	NA	1	1	1	1	5
SVUzw-byy	0.5	NA	NA	1	1	1	1	5
SVUzw-byx	-0.5	NA	NA	NA	1	NA	NA	5
SVUzw-byx	-0.5	NA	NA	NA	2	NA	NA	5
SVUzw-byx	0.5	NA	NA	NA	1	NA	NA	5
SVUzw-byx	0.5	NA	NA	NA	2	NA	NA	5
SVUzw-bxd	-0.5	NA	NA	NA	1	NA	NA	5
SVUzw-bxd	-0.5	NA	NA	NA	2	NA	NA	5
SVUzw-bxd	0.5	NA	NA	NA	1	NA	NA	5
SVUzw-bxd	0.5	NA	NA	NA	2	NA	NA	5
SVUzw-bcy	-0.5	NA	NA	NA	1	NA	NA	5
SVUzw-bcy	-0.5	NA	NA	NA	2	NA	NA	5
SVUzw-bcy	0.5	NA	NA	NA	1	NA	NA	5
SVUzw-bcy	0.5	NA	NA	NA	2	NA	NA	5
SVUzw-bcv	-0.5	NA	NA	NA	1	NA	NA	5
SVUzw-bcv	0.5	NA	NA	NA	1	NA	NA	5
SVUzw-bce	-0.5	NA	NA	NA	1	NA	NA	5
SVUzw-bce	-0.5	NA	NA	NA	2	NA	NA	5
SVUzw-bce	0.5	NA	NA	NA	1	NA	NA	5
SVUzw-bce	0.5	NA	NA	NA	2	NA	NA	5
SVUzw-bda	-0.5	NA	NA	NA	1	NA	NA	5
SVUzw-bda	0.5	NA	NA	NA	1	NA	NA	5
SVUzw-bdv	-0.5	NA	NA	NA	1	NA	NA	5
SVUzw-bdv	0.5	NA	NA	NA	1	NA	NA	5
SVUzw-bvz	-0.5	NA	NA	NA	1	NA	NA	5
SVUzw-bvz	0.5	NA	NA	NA	1	NA	NA	5
SVUzw-bva	-0.5	NA	NA	NA	1	NA	NA	5
SVUzw-bva	0.5	NA	NA	NA	1	NA	NA	5
SVUzw-bvx	-0.5	1.09	1.09	1	1	1	1	5
SVUzw-bvx	0.5	1.104	1.104	1	1	1	1	5
SVUzw-bvc	-0.5	NA	NA	NA	1	NA	NA	5
SVUzw-bvc	0.5	NA	NA	NA	1	NA	NA	5
SVUzw-bvw	-0.5	NA	NA	NA	1	NA	NA	5
SVUzw-bvw	0.5	NA	NA	NA	1	NA	NA	5
SVUzw-bvv	-0.5	NA	NA	NA	1	NA	NA	5
SVUzw-bvv	0.5	NA	NA	NA	1	NA	NA	5
SVUzw-bex	-0.5	NA	NA	NA	1	NA	NA	5
SVUzw-bex	-0.5	NA	NA	NA	2	NA	NA	5
SVUzw-bex	0.5	NA	NA	NA	1	NA	NA	5
SVUzw-bex	0.5	NA	NA	NA	2	NA	NA	5
SVUzw-bee	-0.5	NA	NA	NA	1	NA	NA	5
SVUzw-bee	0.5	NA	NA	NA	1	NA	NA	5
SVUzw-yzy	-0.5	NA	NA	NA	1	NA	NA	5
SVUzw-yzy	0.5	NA	NA	NA	1	NA	NA	5
SVUzw-yzc	-0.5	NA	NA	NA	2	NA	NA	5
SVUzw-yzc	0.5	NA	NA	NA	2	NA	NA	5
SVUzw-yzw	-0.5	NA	NA	NA	1	NA	NA	5
SVUzw-yzw	0.5	NA	NA	NA	1	NA	NA	5
SVUzw-yaa	-0.5	NA	NA	NA	1	NA	NA	5
SVUzw-yaa	0.5	NA	NA	NA	1	NA	NA	5
SVUzw-yab	-0.5	NA	NA	NA	1	NA	NA	5
SVUzw-yab	0.5	NA	NA	NA	1	NA	NA	5
SVUzw-ybb	-0.5	NA	NA	NA	1	NA	NA	5
SVUzw-ybb	-0.5	NA	NA	NA	2	NA	NA	5
SVUzw-ybb	0.5	NA	NA	NA	1	NA	NA	5
SVUzw-ybb	0.5	NA	NA	NA	2	NA	NA	5
SVUzw-yby	-0.5	NA	NA	NA	1	NA	NA	5
SVUzw-yby	0.5	NA	NA	NA	1	NA	NA	5
SVUzw-yyx	-0.5	NA	NA	NA	1	NA	NA	5
SVUzw-yyx	-0.5	NA	NA	NA	1	NA	NA	5
SVUzw-yyx	0.5	NA	NA	NA	1	NA	NA	5
SVUzw-yyx	0.5	NA	NA	NA	1	NA	NA	5
SVUzw-yyc	-0.5	NA	NA	NA	1	NA	NA	5
SVUzw-yyc	0.5	NA	NA	NA	1	NA	NA	5
SVUzv-zab	-0.5	NA	NA	NA	1	NA	NA	3
SVUzv-zab	0.5	NA	NA	NA	1	NA	NA	3
SVUzv-zae	-0.5	NA	NA	NA	1	NA	NA	3
SVUzv-zae	0.5	NA	NA	NA	1	NA	NA	3
SVUzv-zby	-0.5	NA	NA	NA	1	NA	NA	3
SVUzv-zby	-0.5	NA	NA	NA	2	NA	NA	3
SVUzv-zby	0.5	NA	NA	NA	1	NA	NA	3
SVUzv-zby	0.5	NA	NA	NA	2	NA	NA	3
SVUzv-zbw	-0.5	NA	NA	NA	1	NA	NA	3
SVUzv-zbw	0.5	NA	NA	NA	1	NA	NA	3
SVUzv-zbe	-0.5	1.741	1.741	1	1	1	1	3
SVUzv-zbe	-0.5	NA	NA	NA	1	NA	NA	3
SVUzv-zbe	0.5	1.751	1.751	1	1	1	1	3
SVUzv-zbe	0.5	NA	NA	NA	1	NA	NA	3
SVUzv-zyy	-0.5	NA	NA	NA	1	NA	NA	3
SVUzv-zyy	0.5	NA	NA	NA	1	NA	NA	3
SVUzv-zyw	-0.5	NA	NA	NA	1	NA	NA	3
SVUzv-zyw	-0.5	NA	NA	NA	2	NA	NA	3
SVUzv-zyw	0.5	NA	NA	NA	1	NA	NA	3
SVUzv-zyw	0.5	NA	NA	NA	2	NA	NA	3
SVUzv-zxa	-0.5	NA	NA	NA	1	NA	NA	3
SVUzv-zxa	0.5	NA	NA	NA	1	NA	NA	3
SVUzv-zxx	-0.5	NA	NA	NA	1	NA	NA	3
SVUzv-zxx	0.5	NA	NA	NA	1	NA	NA	3
SVUzv-zcb	-0.5	NA	NA	NA	1	NA	NA	3
SVUzv-zcb	-0.5	NA	NA	NA	2	NA	NA	3
SVUzv-zcb	0.5	NA	NA	NA	1	NA	NA	3
SVUzv-zcb	0.5	NA	NA	NA	2	NA	NA	3
SVUzv-zcc	-0.5	NA	NA	NA	1	NA	NA	3
SVUzv-zcc	-0.5	NA	NA	NA	2	NA	NA	3
SVUzv-zcc	0.5	NA	NA	NA	1	NA	NA	3
SVUzv-zcc	0.5	NA	NA	NA	2	NA	NA	3
SVUzv-zcv	-0.5	NA	NA	NA	1	NA	NA	3
SVUzv-zcv	0.5	NA	NA	NA	1	NA	NA	3
SVUzv-zce	-0.5	NA	NA	NA	1	NA	NA	3
SVUzv-zce	0.5	NA	NA	NA	1	NA	NA	3
SVUzv-zdw	-0.5	NA	NA	NA	1	NA	NA	3
SVUzv-zdw	0.5	NA	NA	NA	1	NA	NA	3
SVUzv-zwb	-0.5	NA	NA	NA	1	NA	NA	3
SVUzv-zwb	-0.5	NA	NA	NA	2	NA	NA	3
SVUzv-zwb	0.5	NA	NA	NA	1	NA	NA	3
SVUzv-zwb	0.5	NA	NA	NA	2	NA	NA	3
SVUzv-zvb	-0.5	NA	NA	NA	1	NA	NA	3
SVUzv-zvb	-0.5	NA	NA	NA	2	NA	NA	3
SVUzv-zvb	0.5	NA	NA	NA	1	NA	NA	3
SVUzv-zvb	0.5	NA	NA	NA	2	NA	NA	3
SVUzv-zvd	-0.5	NA	NA	NA	1	NA	NA	3
SVUzv-zvd	0.5	NA	NA	NA	1	NA	NA	3
SVUzv-zey	-0.5	NA	NA	NA	1	NA	NA	3
SVUzv-zey	-0.5	NA	NA	NA	2	NA	NA	3
SVUzv-zey	0.5	NA	NA	NA	1	NA	NA	3
SVUzv-zey	0.5	NA	NA	NA	2	NA	NA	3
SVUzv-zex	-0.5	NA	NA	NA	1	NA	NA	3
SVUzv-zex	0.5	NA	NA	NA	1	NA	NA	3
SVUzv-azx	-0.5	NA	NA	NA	1	NA	NA	3
SVUzv-azx	0.5	NA	NA	NA	1	NA	NA	3
SVUzv-azc	-0.5	NA	NA	NA	1	NA	NA	3
SVUzv-azc	-0.5	NA	NA	NA	1	NA	NA	3
SVUzv-azc	0.5	NA	NA	NA	1	NA	NA	3
SVUzv-azc	0.5	NA	NA	NA	1	NA	NA	3
SVUzv-aax	-0.5	1.426	1.426	1	1	1	1	3
SVUzv-aax	0.5	1.376	1.376	1	1	1	1	3
SVUzv-abz	-0.5	NA	NA	NA	1	NA	NA	3
SVUzv-abz	0.5	NA	NA	NA	1	NA	NA	3
SVUzv-abb	-0.5	NA	NA	NA	1	NA	NA	3
SVUzv-abb	0.5	NA	NA	NA	1	NA	NA	3
SVUzv-ayz	-0.5	NA	NA	NA	1	NA	NA	3
SVUzv-ayz	-0.5	NA	NA	NA	2	NA	NA	3
SVUzv-ayz	0.5	NA	NA	NA	1	NA	NA	3
SVUzv-ayz	0.5	NA	NA	NA	2	NA	NA	3
SVUzv-ayc	-0.5	NA	NA	NA	1	NA	NA	3
SVUzv-ayc	0.5	NA	NA	NA	1	NA	NA	3
SVUzv-axa	-0.5	NA	NA	NA	1	NA	NA	3
SVUzv-axa	-0.5	NA	NA	NA	2	NA	NA	3
SVUzv-axa	0.5	NA	NA	NA	1	NA	NA	3
SVUzv-axa	0.5	NA	NA	NA	2	NA	NA	3
SVUzv-axd	-0.5	NA	NA	NA	1	NA	NA	3
SVUzv-axd	0.5	NA	NA	NA	1	NA	NA	3
SVUzv-axw	-0.5	NA	NA	NA	1	NA	NA	3
SVUzv-axw	0.5	NA	NA	NA	1	NA	NA	3
SVUzv-axv	-0.5	1.491	1.491	1	1	1	1	3
SVUzv-axv	0.5	1.421	1.421	1	1	1	1	3
SVUzv-adb	-0.5	NA	NA	NA	1	NA	NA	3
SVUzv-adb	0.5	NA	NA	NA	1	NA	NA	3
SVUzv-adv	-0.5	NA	NA	NA	1	NA	NA	3
SVUzv-adv	0.5	NA	NA	NA	1	NA	NA	3
SVUzv-awy	-0.5	NA	NA	NA	1	NA	NA	3
SVUzv-awy	-0.5	NA	NA	NA	1	NA	NA	3
SVUzv-awy	0.5	NA	NA	NA	1	NA	NA	3
SVUzv-awy	0.5	NA	NA	NA	1	NA	NA	3
SVUzv-awx	-0.5	NA	NA	NA	1	NA	NA	3
SVUzv-awx	0.5	NA	NA	NA	1	NA	NA	3
SVUzv-awe	-0.5	NA	NA	NA	1	NA	NA	3
SVUzv-awe	-0.5	NA	NA	1	2	1	1	3
SVUzv-awe	0.5	NA	NA	NA	1	NA	NA	3
SVUzv-awe	0.5	NA	NA	1	2	1	1	3
SVUzv-avb	-0.5	NA	NA	NA	1	NA	NA	3
SVUzv-avb	0.5	NA	NA	NA	1	NA	NA	3
SVUzv-avc	-0.5	NA	NA	NA	1	NA	NA	3
SVUzv-avc	0.5	NA	NA	NA	1	NA	NA	3
SVUzv-aev	-0.5	NA	NA	NA	1	NA	NA	3
SVUzv-aev	0.5	NA	NA	NA	1	NA	NA	3
SVUzv-bzy	-0.5	NA	NA	NA	1	NA	NA	3
SVUzv-bzy	-0.5	NA	NA	NA	2	NA	NA	3
SVUzv-bzy	0.5	NA	NA	NA	1	NA	NA	3
SVUzv-bzy	0.5	NA	NA	NA	2	NA	NA	3
SVUzv-bzd	-0.5	NA	NA	NA	1	NA	NA	3
SVUzv-bzd	0.5	NA	NA	NA	1	NA	NA	3
SVUzv-bax	-0.5	NA	NA	NA	1	NA	NA	3
SVUzv-bax	-0.5	NA	NA	NA	2	NA	NA	3
SVUzv-bax	0.5	NA	NA	NA	1	NA	NA	3
SVUzv-bax	0.5	NA	NA	NA	2	NA	NA	3
SVUzv-bad	-0.5	NA	NA	NA	1	NA	NA	3
SVUzv-bad	0.5	NA	NA	NA	1	NA	NA	3
SVUzv-baw	-0.5	NA	NA	NA	1	NA	NA	3
SVUzv-baw	0.5	NA	NA	NA	1	NA	NA	3
SVUzv-bae	-0.5	NA	NA	NA	1	NA	NA	3
SVUzv-bae	0.5	NA	NA	NA	1	NA	NA	3
SVUzv-bbb	-0.5	NA	NA	NA	1	NA	NA	3
SVUzv-bbb	0.5	NA	NA	NA	1	NA	NA	3
SVUzv-bby	-0.5	NA	NA	NA	1	NA	NA	3
SVUzv-bby	0.5	NA	NA	NA	1	NA	NA	3
SVUzv-bbx	-0.5	NA	NA	NA	1	NA	NA	3
SVUzv-bbx	0.5	NA	NA	NA	1	NA	NA	3
SVUzv-bbw	-0.5	NA	NA	NA	1	NA	NA	3
SVUzv-bbw	0.5	NA	NA	NA	1	NA	NA	3
SVUzv-bya	-0.5	NA	NA	NA	1	NA	NA	3
SVUzv-bya	0.5	NA	NA	NA	1	NA	NA	3
SVUzv-byy	-0.5	NA	NA	NA	1	NA	NA	3
SVUzv-byy	-0.5	NA	NA	NA	2	NA	NA	3
SVUzv-byy	0.5	NA	NA	NA	1	NA	NA	3
SVUzv-byy	0.5	NA	NA	NA	2	NA	NA	3
SVUzv-byw	-0.5	NA	NA	NA	1	NA	NA	3
SVUzv-byw	-0.5	NA	NA	NA	1	NA	NA	3
SVUzv-byw	0.5	NA	NA	NA	1	NA	NA	3
SVUzv-byw	0.5	NA	NA	NA	1	NA	NA	3
SVUzv-byv	-0.5	NA	NA	NA	1	NA	NA	3
SVUzv-byv	0.5	NA	NA	NA	1	NA	NA	3
SVUzv-bxe	-0.5	NA	NA	NA	1	NA	NA	3
SVUzv-bxe	0.5	NA	NA	NA	1	NA	NA	3
SVUzv-bcb	-0.5	NA	NA	NA	1	NA	NA	3
SVUzv-bcb	0.5	NA	NA	NA	1	NA	NA	3
SVUzv-bcd	-0.5	NA	NA	NA	1	NA	NA	3
SVUzv-bcd	-0.5	NA	NA	NA	2	NA	NA	3
SVUzv-bcd	0.5	NA	NA	NA	1	NA	NA	3
SVUzv-bcd	0.5	NA	NA	NA	2	NA	NA	3
SVUzv-bcw	-0.5	NA	NA	NA	1	NA	NA	3
SVUzv-bcw	-0.5	NA	NA	NA	2	NA	NA	3
SVUzv-bcw	0.5	NA	NA	NA	1	NA	NA	3
SVUzv-bcw	0.5	NA	NA	NA	2	NA	NA	3
SVUzv-bdz	-0.5	NA	NA	NA	1	NA	NA	3
SVUzv-bdz	0.5	NA	NA	NA	1	NA	NA	3
SVUzv-bdw	-0.5	NA	NA	NA	1	NA	NA	3
SVUzv-bdw	0.5	NA	NA	NA	1	NA	NA	3
SVUzv-bwx	-0.5	NA	NA	NA	1	NA	NA	3
SVUzv-bwx	0.5	NA	NA	NA	1	NA	NA	3
SVUzv-bwv	-0.5	NA	NA	NA	1	NA	NA	3
SVUzv-bwv	0.5	NA	NA	NA	1	NA	NA	3
SVUzv-bvx	-0.5	NA	NA	NA	1	NA	NA	3
SVUzv-bvx	0.5	NA	NA	NA	1	NA	NA	3
SVUzv-bvw	-0.5	NA	NA	NA	1	NA	NA	3
SVUzv-bvw	0.5	NA	NA	NA	1	NA	NA	3
SVUzv-bee	-0.5	NA	NA	NA	1	NA	NA	3
SVUzv-bee	0.5	NA	NA	NA	1	NA	NA	3
SVUzv-yzx	-0.5	NA	NA	NA	1	NA	NA	3
SVUzv-yzx	0.5	NA	NA	NA	1	NA	NA	3
SVUzv-yzd	-0.5	NA	NA	NA	1	NA	NA	3
SVUzv-yzd	0.5	NA	NA	NA	1	NA	NA	3
SVUzv-yae	-0.5	NA	NA	NA	1	NA	NA	3
SVUzv-yae	0.5	NA	NA	NA	1	NA	NA	3
SVUzv-ybz	-0.5	NA	NA	NA	1	NA	NA	3
SVUzv-ybz	0.5	NA	NA	NA	1	NA	NA	3
SVUzv-yba	-0.5	NA	NA	NA	1	NA	NA	3
SVUzv-yba	-0.5	NA	NA	NA	2	NA	NA	3
SVUzv-yba	0.5	NA	NA	NA	1	NA	NA	3
SVUzv-yba	0.5	NA	NA	NA	2	NA	NA	3
SVUzv-ybd	-0.5	NA	NA	NA	1	NA	NA	3
SVUzv-ybd	-0.5	NA	NA	NA	1	NA	NA	3
SVUzv-ybd	0.5	NA	NA	NA	1	NA	NA	3
SVUzv-ybd	0.5	NA	NA	NA	1	NA	NA	3
SVUzv-ybv	-0.5	NA	NA	NA	1	NA	NA	3
SVUzv-ybv	0.5	NA	NA	NA	1	NA	NA	3
SVUzv-ybe	-0.5	NA	NA	NA	1	NA	NA	3
SVUzv-ybe	0.5	NA	NA	NA	1	NA	NA	3
SVUzv-yyz	-0.5	NA	NA	NA	1	NA	NA	3
SVUzv-yyz	0.5	NA	NA	NA	1	NA	NA	3
SVUzv-yyd	-0.5	NA	NA	NA	1	NA	NA	3
SVUzv-yyd	0.5	NA	NA	NA	1	NA	NA	3
SVUzv-yxy	-0.5	NA	NA	NA	1	NA	NA	3
SVUzv-yxy	0.5	NA	NA	NA	1	NA	NA	3
SVUze-zzd	-0.5	NA	NA	NA	1	NA	NA	3
SVUze-zzd	-0.5	NA	NA	NA	2	NA	NA	3
SVUze-zzd	0.5	NA	NA	NA	1	NA	NA	3
SVUze-zzd	0.5	NA	NA	NA	2	NA	NA	3
SVUze-zaw	-0.5	NA	NA	NA	1	NA	NA	3
SVUze-zaw	-0.5	NA	NA	NA	2	NA	NA	3
SVUze-zaw	0.5	NA	NA	NA	1	NA	NA	3
SVUze-zaw	0.5	NA	NA	NA	2	NA	NA	3
SVUze-zbz	-0.5	NA	NA	NA	1	NA	NA	3
SVUze-zbz	0.5	NA	NA	NA	1	NA	NA	3
SVUze-zxy	-0.5	NA	NA	NA	1	NA	NA	3
SVUze-zxy	-0.5	NA	NA	NA	1	NA	NA	3
SVUze-zxy	0.5	NA	NA	NA	1	NA	NA	3
SVUze-zxy	0.5	NA	NA	NA	1	NA	NA	3
SVUze-zxd	-0.5	NA	NA	NA	1	NA	NA	3
SVUze-zxd	-0.5	NA	NA	NA	2	NA	NA	3
SVUze-zxd	0.5	NA	NA	NA	1	NA	NA	3
SVUze-zxd	0.5	NA	NA	NA	2	NA	NA	3
SVUze-zcb	-0.5	NA	NA	NA	1	NA	NA	3
SVUze-zcb	0.5	NA	NA	NA	1	NA	NA	3
SVUze-zcy	-0.5	NA	NA	NA	1	NA	NA	3
SVUze-zcy	0.5	NA	NA	NA	1	NA	NA	3
SVUze-zcd	-0.5	NA	NA	NA	1	NA	NA	3
SVUze-zcd	0.5	NA	NA	NA	1	NA	NA	3
SVUze-zdb	-0.5	NA	NA	NA	1	NA	NA	3
SVUze-zdb	0.5	NA	NA	NA	1	NA	NA	3
SVUze-zdy	-0.5	NA	NA	NA	1	NA	NA	3
SVUze-zdy	-0.5	NA	NA	NA	2	NA	NA	3
SVUze-zdy	0.5	NA	NA	NA	1	NA	NA	3
SVUze-zdy	0.5	NA	NA	NA	2	NA	NA	3
SVUze-zwa	-0.5	NA	NA	NA	1	NA	NA	3
SVUze-zwa	0.5	NA	NA	NA	1	NA	NA	3
SVUze-zwy	-0.5	NA	NA	NA	1	NA	NA	3
SVUze-zwy	-0.5	NA	NA	NA	2	NA	NA	3
SVUze-zwy	0.5	NA	NA	NA	1	NA	NA	3
SVUze-zwy	0.5	NA	NA	NA	2	NA	NA	3
SVUze-zwe	-0.5	NA	NA	NA	1	NA	NA	3
SVUze-zwe	0.5	NA	NA	NA	1	NA	NA	3
SVUze-zvx	-0.5	NA	NA	NA	1	NA	NA	3
SVUze-zvx	0.5	NA	NA	NA	1	NA	NA	3
SVUze-azb	-0.5	NA	NA	1	1	1	1	3
SVUze-azb	0.5	NA	NA	1	1	1	1	3
SVUez-zze	-0.5	2.897	2.897	1	1	1	1	3
SVUez-zze	0.5	2.792	2.792	1	1	1	1	3
SVUez-zbz	-0.5	NA	NA	NA	1	NA	NA	3
SVUez-zbz	-0.5	NA	NA	NA	2	NA	NA	3
SVUez-zbz	0.5	NA	NA	NA	1	NA	NA	3
SVUez-zbz	0.5	NA	NA	NA	2	NA	NA	3
SVUez-zyx	-0.5	NA	NA	NA	1	NA	NA	3
SVUez-zyx	0.5	NA	NA	NA	1	NA	NA	3
SVUez-zye	-0.5	1.77	1.77	1	1	1	1	3
SVUez-zye	0.5	1.846	1.846	1	1	1	1	3
SVUez-zxz	-0.5	NA	NA	NA	1	NA	NA	3
SVUez-zxz	0.5	NA	NA	NA	1	NA	NA	3
SVUez-zxe	-0.5	NA	NA	NA	1	NA	NA	3
SVUez-zxe	0.5	NA	NA	NA	1	NA	NA	3
SVUez-zca	-0.5	NA	NA	NA	1	NA	NA	3
SVUez-zca	-0.5	NA	NA	NA	2	NA	NA	3
SVUez-zca	-0.5	NA	NA	1	3	1	1	3
SVUez-zca	0.5	NA	NA	NA	1	NA	NA	3
SVUez-zca	0.5	NA	NA	NA	2	NA	NA	3
SVUez-zca	0.5	NA	NA	1	3	1	1	3
SVUez-zcw	-0.5	NA	NA	NA	1	NA	NA	3
SVUez-zcw	0.5	NA	NA	NA	1	NA	NA	3
SVUez-zdz	-0.5	2.793	2.793	1	1	1	1	3
SVUez-zdz	0.5	2.753	2.753	1	1	1	1	3
SVUez-zda	-0.5	NA	NA	NA	1	NA	NA	3
SVUez-zda	0.5	NA	NA	NA	1	NA	NA	3
SVUez-zdb	-0.5	NA	NA	NA	1	NA	NA	3
SVUez-zdb	0.5	NA	NA	NA	1	NA	NA	3
SVUez-zdy	-0.5	NA	NA	NA	1	NA	NA	3
SVUez-zdy	0.5	NA	NA	NA	1	NA	NA	3
SVUez-zwb	-0.5	NA	NA	NA	1	NA	NA	3
SVUez-zwb	0.5	NA	NA	NA	1	NA	NA	3
SVUez-zvx	-0.5	NA	NA	NA	1	NA	NA	3
SVUez-zvx	0.5	NA	NA	NA	1	NA	NA	3
SVUez-zez	-0.5	NA	NA	NA	1	NA	NA	3
SVUez-zez	0.5	NA	NA	NA	1	NA	NA	3
SVUez-zeb	-0.5	NA	NA	NA	1	NA	NA	3
SVUez-zeb	0.5	NA	NA	NA	1	NA	NA	3
SVUez-zev	-0.5	NA	NA	NA	1	NA	NA	3
SVUez-zev	0.5	NA	NA	NA	1	NA	NA	3
SVUez-zee	-0.5	NA	NA	NA	1	NA	NA	3
SVUez-zee	0.5	NA	NA	NA	1	NA	NA	3
SVUez-azx	-0.5	1.232	1.232	1	1	1	1	3
SVUez-azx	-0.5	1.234	1.234	1	1	1	2	3
SVUez-azx	0.5	1.236	1.236	1	1	1	1	3
SVUez-azx	0.5	1.235	1.226	1	1	1	2	3
SVUez-azc	-0.5	NA	NA	NA	1	NA	NA	3
SVUez-azc	0.5	NA	NA	NA	1	NA	NA	3
SVUez-abx	-0.5	NA	NA	NA	1	NA	NA	3
SVUez-abx	0.5	NA	NA	NA	1	NA	NA	3
SVUez-ayb	-0.5	NA	NA	NA	1	NA	NA	3
SVUez-ayb	0.5	NA	NA	NA	1	NA	NA	3
SVUez-axe	-0.5	NA	NA	NA	1	NA	NA	3
SVUez-axe	0.5	NA	NA	NA	1	NA	NA	3
SVUez-acz	-0.5	NA	NA	NA	1	NA	NA	3
SVUez-acz	0.5	NA	NA	NA	1	NA	NA	3
SVUez-adb	-0.5	NA	NA	NA	1	NA	NA	3
SVUez-adb	0.5	NA	NA	NA	1	NA	NA	3
SVUez-ady	-0.5	NA	NA	NA	1	NA	NA	3
SVUez-ady	0.5	NA	NA	NA	1	NA	NA	3
SVUez-add	-0.5	NA	NA	NA	1	NA	NA	3
SVUez-add	0.5	NA	NA	NA	1	NA	NA	3
SVUez-awz	-0.5	NA	NA	NA	1	NA	NA	3
SVUez-awz	0.5	NA	NA	NA	1	NA	NA	3
SVUez-awb	-0.5	NA	NA	NA	1	NA	NA	3
SVUez-awb	0.5	NA	NA	NA	1	NA	NA	3
SVUez-awy	-0.5	NA	NA	NA	1	NA	NA	3
SVUez-awy	0.5	NA	NA	NA	1	NA	NA	3
SVUez-aww	-0.5	NA	NA	NA	1	NA	NA	3
SVUez-aww	0.5	NA	NA	NA	1	NA	NA	3
SVUez-avb	-0.5	NA	NA	NA	1	NA	NA	3
SVUez-avb	-0.5	NA	NA	NA	2	NA	NA	3
SVUez-avb	0.5	NA	NA	NA	1	NA	NA	3
SVUez-avb	0.5	NA	NA	NA	2	NA	NA	3
SVUez-avy	-0.5	NA	NA	NA	1	NA	NA	3
SVUez-avy	0.5	NA	NA	NA	1	NA	NA	3
SVUez-avc	-0.5	3.08	3.08	1	1	1	1	3
SVUez-avc	-0.5	3.017	3.017	2	2	1	1	3
SVUez-avc	0.5	2.967	2.967	1	1	1	1	3
SVUez-avc	0.5	3.016	3.016	2	2	1	1	3
SVUez-avw	-0.5	NA	NA	NA	1	NA	NA	3
SVUez-avw	0.5	NA	NA	NA	1	NA	NA	3
SVUez-aed	-0.5	NA	NA	NA	1	NA	NA	3
SVUez-aed	0.5	NA	NA	NA	1	NA	NA	3
SVUez-bze	-0.5	NA	NA	NA	1	NA	NA	3
SVUez-bze	0.5	NA	NA	NA	1	NA	NA	3
SVUez-bad	-0.5	NA	NA	NA	1	NA	NA	3
SVUez-bad	0.5	NA	NA	NA	1	NA	NA	3
SVUez-baw	-0.5	2.259	2.259	1	1	1	1	3
SVUez-baw	0.5	2.327	2.327	1	1	1	1	3
SVUez-bba	-0.5	NA	NA	NA	1	NA	NA	3
SVUez-bba	0.5	NA	NA	NA	1	NA	NA	3
SVUez-bbd	-0.5	NA	NA	NA	1	NA	NA	3
SVUez-bbd	0.5	NA	NA	NA	1	NA	NA	3
SVUez-bbv	-0.5	NA	NA	NA	1	NA	NA	3
SVUez-bbv	0.5	NA	NA	NA	1	NA	NA	3
SVUez-byy	-0.5	NA	NA	NA	1	NA	NA	3
SVUez-byy	0.5	NA	NA	NA	1	NA	NA	3
SVUez-bxz	-0.5	NA	NA	NA	1	NA	NA	3
SVUez-bxz	0.5	NA	NA	NA	1	NA	NA	3
SVUez-bxa	-0.5	NA	NA	NA	1	NA	NA	3
SVUez-bxa	0.5	NA	NA	NA	1	NA	NA	3
SVUez-bxx	-0.5	NA	NA	NA	1	NA	NA	3
SVUez-bxx	-0.5	NA	NA	NA	2	NA	NA	3
SVUez-bxx	0.5	NA	NA	NA	1	NA	NA	3
SVUez-bxx	0.5	NA	NA	NA	2	NA	NA	3
SVUez-bxc	-0.5	NA	NA	NA	1	NA	NA	3
SVUez-bxc	0.5	NA	NA	NA	1	NA	NA	3
SVUez-bxv	-0.5	NA	NA	NA	1	NA	NA	3
SVUez-bxv	-0.5	NA	NA	NA	2	NA	NA	3
SVUez-bxv	-0.5	NA	NA	NA	3	NA	NA	3
SVUez-bxv	0.5	NA	NA	NA	1	NA	NA	3
SVUez-bxv	0.5	NA	NA	NA	2	NA	NA	3
SVUez-bxv	0.5	NA	NA	NA	3	NA	NA	3
SVUez-bca	-0.5	1.586	1.586	1	1	1	1	3
SVUez-bca	0.5	1.595	1.595	1	1	1	1	3
SVUez-bcy	-0.5	NA	NA	NA	1	NA	NA	3
SVUez-bcy	-0.5	NA	NA	NA	1	NA	NA	3
SVUez-bcy	0.5	NA	NA	NA	1	NA	NA	3
SVUez-bcy	0.5	NA	NA	NA	1	NA	NA	3
SVUez-bcw	-0.5	NA	NA	NA	1	NA	NA	3
SVUez-bcw	0.5	NA	NA	NA	1	NA	NA	3
SVUez-bda	-0.5	NA	NA	NA	1	NA	NA	3
SVUez-bda	0.5	NA	NA	NA	1	NA	NA	3
SVUez-bdc	-0.5	1.979	1.979	1	1	1	1	3
SVUez-bdc	0.5	1.889	1.889	1	1	1	1	3
SVUez-bdv	-0.5	NA	NA	NA	1	NA	NA	3
SVUez-bdv	0.5	NA	NA	NA	1	NA	NA	3
SVUez-bwz	-0.5	NA	NA	NA	1	NA	NA	3
SVUez-bwz	-0.5	NA	NA	NA	2	NA	NA	3
SVUez-bwz	0.5	NA	NA	NA	1	NA	NA	3
SVUez-bwz	0.5	NA	NA	NA	2	NA	NA	3
SVUez-bwy	-0.5	NA	NA	NA	1	NA	NA	3
SVUez-bwy	0.5	NA	NA	NA	1	NA	NA	3
SVUez-bwd	-0.5	NA	NA	NA	1	NA	NA	3
SVUez-bwd	-0.5	NA	NA	NA	2	NA	NA	3
SVUez-bwd	0.5	NA	NA	NA	1	NA	NA	3
SVUez-bwd	0.5	NA	NA	NA	2	NA	NA	3
SVUez-bww	-0.5	NA	NA	NA	1	NA	NA	3
SVUez-bww	0.5	NA	NA	NA	1	NA	NA	3
SVUez-bva	-0.5	NA	NA	NA	1	NA	NA	3
SVUez-bva	0.5	NA	NA	NA	1	NA	NA	3
SVUez-bvb	-0.5	NA	NA	NA	1	NA	NA	3
SVUez-bvb	0.5	NA	NA	NA	1	NA	NA	3
SVUez-bey	-0.5	NA	NA	NA	1	NA	NA	3
SVUez-bey	0.5	NA	NA	NA	1	NA	NA	3
SVUez-bex	-0.5	NA	NA	NA	1	NA	NA	3
SVUez-bex	0.5	NA	NA	NA	1	NA	NA	3
SVUez-bec	-0.5	NA	NA	NA	1	NA	NA	3
SVUez-bec	-0.5	NA	NA	NA	2	NA	NA	3
SVUez-bec	0.5	NA	NA	NA	1	NA	NA	3
SVUez-bec	0.5	NA	NA	NA	2	NA	NA	3
SVUez-bed	-0.5	NA	NA	NA	1	NA	NA	3
SVUez-bed	0.5	NA	NA	NA	1	NA	NA	3
SVUez-bee	-0.5	NA	NA	NA	1	NA	NA	3
SVUez-bee	-0.5	NA	NA	NA	2	NA	NA	3
SVUez-bee	0.5	NA	NA	NA	1	NA	NA	3
SVUez-bee	0.5	NA	NA	NA	2	NA	NA	3
SVUez-yzz	-0.5	NA	NA	NA	1	NA	NA	3
SVUez-yzz	-0.5	NA	NA	NA	3	NA	NA	3
SVUez-yzz	0.5	NA	NA	NA	1	NA	NA	3
SVUez-yzz	0.5	NA	NA	NA	3	NA	NA	3
SVUez-yzc	-0.5	NA	NA	NA	1	NA	NA	3
SVUez-yzc	0.5	NA	NA	NA	1	NA	NA	3
SVUez-yax	-0.5	NA	NA	NA	1	NA	NA	3
SVUez-yax	-0.5	2.493	2.493	1	2	1	1	3
SVUez-yax	0.5	NA	NA	NA	1	NA	NA	3
SVUez-yax	0.5	2.552	2.552	1	2	1	1	3
SVUez-ybx	-0.5	1.56	1.56	1	1	1	1	3
SVUez-ybx	0.5	1.561	1.561	1	1	1	1	3
SVUez-yyz	-0.5	NA	NA	NA	1	NA	NA	3
SVUez-yyz	0.5	NA	NA	NA	1	NA	NA	3
SVUez-yyb	-0.5	NA	NA	NA	1	NA	NA	3
SVUez-yyb	-0.5	NA	NA	NA	2	NA	NA	3
SVUez-yyb	0.5	NA	NA	NA	1	NA	NA	3
SVUez-yyb	0.5	NA	NA	NA	2	NA	NA	3
SVUez-yye	-0.5	NA	NA	NA	1	NA	NA	3
SVUez-yye	-0.5	NA	NA	NA	1	NA	NA	3
SVUez-yye	0.5	NA	NA	NA	1	NA	NA	3
SVUez-yye	0.5	NA	NA	NA	1	NA	NA	3
SVUez-yxa	-0.5	NA	NA	NA	1	NA	NA	3
SVUez-yxa	0.5	NA	NA	NA	1	NA	NA	3
SVUez-yxx	-0.5	NA	NA	NA	1	NA	NA	3
SVUez-yxx	0.5	NA	NA	NA	1	NA	NA	3
SVUez-ycz	-0.5	NA	NA	NA	1	NA	NA	3
SVUez-ycz	-0.5	NA	NA	NA	2	NA	NA	3
SVUez-ycz	0.5	NA	NA	NA	1	NA	NA	3
SVUez-ycz	0.5	NA	NA	NA	2	NA	NA	3
SVUez-yca	-0.5	NA	NA	NA	1	NA	NA	3
SVUez-yca	-0.5	2.531	2.531	1	2	1	1	3
SVUez-yca	0.5	NA	NA	NA	1	NA	NA	3
SVUez-yca	0.5	2.516	2.516	1	2	1	1	3
SVUez-ycy	-0.5	NA	NA	NA	1	NA	NA	3
SVUez-ycy	-0.5	NA	NA	NA	2	NA	NA	3
SVUez-ycy	0.5	NA	NA	NA	1	NA	NA	3
SVUez-ycy	0.5	NA	NA	NA	2	NA	NA	3
SVUez-ycw	-0.5	NA	NA	NA	1	NA	NA	3
SVUez-ycw	-0.5	NA	NA	NA	2	NA	NA	3
SVUez-ycw	0.5	NA	NA	NA	1	NA	NA	3
SVUez-ycw	0.5	NA	NA	NA	2	NA	NA	3
SVUea-zze	-0.5	NA	NA	NA	1	NA	NA	3
SVUea-zze	0.5	NA	NA	NA	1	NA	NA	3
SVUea-zac	-0.5	NA	NA	NA	1	NA	NA	3
SVUea-zac	0.5	NA	NA	NA	1	NA	NA	3
SVUea-zad	-0.5	NA	NA	NA	1	NA	NA	3
SVUea-zad	0.5	NA	NA	NA	1	NA	NA	3
SVUea-zaw	-0.5	NA	NA	NA	1	NA	NA	3
SVUea-zaw	0.5	NA	NA	NA	1	NA	NA	3
SVUea-zbc	-0.5	NA	NA	NA	1	NA	NA	3
SVUea-zbc	0.5	NA	NA	NA	1	NA	NA	3
SVUea-zya	-0.5	0.843	0.843	1	1	1	1	3
SVUea-zya	0.5	0.891	0.891	1	1	1	1	3
SVUea-zxx	-0.5	NA	NA	NA	1	NA	NA	3
SVUea-zxx	-0.5	NA	NA	NA	2	NA	NA	3
SVUea-zxx	0.5	NA	NA	NA	1	NA	NA	3
SVUea-zxx	0.5	NA	NA	NA	2	NA	NA	3
SVUea-zxe	-0.5	NA	NA	NA	1	NA	NA	3
SVUea-zxe	0.5	NA	NA	NA	1	NA	NA	3
SVUea-zcz	-0.5	NA	NA	NA	1	NA	NA	3
SVUea-zcz	0.5	NA	NA	NA	1	NA	NA	3
SVUea-zcy	-0.5	NA	NA	NA	1	NA	NA	3
SVUea-zcy	0.5	NA	NA	NA	1	NA	NA	3
SVUea-zdy	-0.5	NA	NA	NA	1	NA	NA	3
SVUea-zdy	0.5	NA	NA	NA	1	NA	NA	3
SVUea-zdw	-0.5	NA	NA	NA	1	NA	NA	3
SVUea-zdw	0.5	NA	NA	NA	1	NA	NA	3
SVUea-zvd	-0.5	NA	NA	NA	1	NA	NA	3
SVUea-zvd	0.5	NA	NA	NA	1	NA	NA	3
SVUea-zvv	-0.5	NA	NA	NA	1	NA	NA	3
SVUea-zvv	0.5	NA	NA	NA	1	NA	NA	3
SVUea-zex	-0.5	NA	NA	NA	1	NA	NA	3
SVUea-zex	0.5	NA	NA	NA	1	NA	NA	3
SVUea-zew	-0.5	NA	NA	NA	1	NA	NA	3
SVUea-zew	0.5	NA	NA	NA	1	NA	NA	3
SVUea-zev	-0.5	NA	NA	NA	1	NA	NA	3
SVUea-zev	-0.5	NA	NA	NA	1	NA	NA	3
SVUea-zev	0.5	NA	NA	NA	1	NA	NA	3
SVUea-zev	0.5	NA	NA	NA	1	NA	NA	3
SVUea-zee	-0.5	NA	NA	NA	1	NA	NA	3
SVUea-zee	0.5	NA	NA	NA	1	NA	NA	3
SVUea-azz	-0.5	NA	NA	NA	1	NA	NA	3
SVUea-azz	0.5	NA	NA	NA	1	NA	NA	3
SVUea-aza	-0.5	NA	NA	NA	1	NA	NA	3
SVUea-aza	-0.5	NA	NA	NA	2	NA	NA	3
SVUea-aza	-0.5	NA	NA	NA	3	NA	NA	3
SVUea-aza	0.5	NA	NA	NA	1	NA	NA	3
SVUea-aza	0.5	NA	NA	NA	2	NA	NA	3
SVUea-aza	0.5	NA	NA	NA	3	NA	NA	3
SVUea-azb	-0.5	NA	NA	NA	1	NA	NA	3
SVUea-azb	0.5	NA	NA	NA	1	NA	NA	3
SVUea-azd	-0.5	NA	NA	NA	1	NA	NA	3
SVUea-azd	0.5	NA	NA	NA	1	NA	NA	3
SVUea-aab	-0.5	NA	NA	NA	1	NA	NA	3
SVUea-aab	-0.5	NA	NA	NA	2	NA	NA	3
SVUea-aab	0.5	NA	NA	NA	1	NA	NA	3
SVUea-aab	0.5	NA	NA	NA	2	NA	NA	3
SVUea-aad	-0.5	NA	NA	NA	1	NA	NA	3
SVUea-aad	0.5	NA	NA	NA	1	NA	NA	3
SVUea-aba	-0.5	NA	NA	NA	1	NA	NA	3
SVUea-aba	0.5	NA	NA	NA	1	NA	NA	3
SVUea-abx	-0.5	NA	NA	NA	1	NA	NA	3
SVUea-abx	0.5	NA	NA	NA	1	NA	NA	3
SVUea-axa	-0.5	NA	NA	NA	1	NA	NA	3
SVUea-axa	0.5	NA	NA	NA	1	NA	NA	3
SVUea-axd	-0.5	NA	NA	NA	1	NA	NA	3
SVUea-axd	0.5	NA	NA	NA	1	NA	NA	3
SVUea-axw	-0.5	NA	NA	NA	1	NA	NA	3
SVUea-axw	0.5	NA	NA	NA	1	NA	NA	3
SVUea-axv	-0.5	NA	NA	NA	1	NA	NA	3
SVUea-axv	0.5	NA	NA	NA	1	NA	NA	3
SVUea-acb	-0.5	NA	NA	NA	1	NA	NA	3
SVUea-acb	0.5	NA	NA	NA	1	NA	NA	3
SVUea-acy	-0.5	NA	NA	NA	1	NA	NA	3
SVUea-acy	0.5	NA	NA	NA	1	NA	NA	3
SVUea-acw	-0.5	NA	NA	NA	1	NA	NA	3
SVUea-acw	0.5	NA	NA	NA	1	NA	NA	3
SVUea-ace	-0.5	NA	NA	NA	1	NA	NA	3
SVUea-ace	-0.5	NA	NA	NA	2	NA	NA	3
SVUea-ace	0.5	NA	NA	NA	1	NA	NA	3
SVUea-ace	0.5	NA	NA	NA	2	NA	NA	3
SVUea-adz	-0.5	NA	NA	NA	1	NA	NA	3
SVUea-adz	0.5	NA	NA	NA	1	NA	NA	3
SVUea-adb	-0.5	NA	NA	NA	1	NA	NA	3
SVUea-adb	0.5	NA	NA	NA	1	NA	NA	3
SVUea-adv	-0.5	NA	NA	NA	1	NA	NA	3
SVUea-adv	-0.5	NA	NA	NA	2	NA	NA	3
SVUea-adv	0.5	NA	NA	NA	1	NA	NA	3
SVUea-adv	0.5	NA	NA	NA	2	NA	NA	3
SVUea-awy	-0.5	NA	NA	NA	1	NA	NA	3
SVUea-awy	0.5	NA	NA	NA	1	NA	NA	3
SVUea-aww	-0.5	NA	NA	NA	1	NA	NA	3
SVUea-aww	0.5	NA	NA	NA	1	NA	NA	3
SVUea-avz	-0.5	1.917	1.917	1	1	1	1	3
SVUea-avz	0.5	1.931	1.931	1	1	1	1	3
SVUea-aez	-0.5	NA	NA	NA	1	NA	NA	3
SVUea-aez	-0.5	NA	NA	NA	2	NA	NA	3
SVUea-aez	0.5	NA	NA	NA	1	NA	NA	3
SVUea-aez	0.5	NA	NA	NA	2	NA	NA	3
SVUea-bzx	-0.5	NA	NA	NA	1	NA	NA	3
SVUea-bzx	0.5	NA	NA	NA	1	NA	NA	3
SVUea-bzd	-0.5	NA	NA	NA	1	NA	NA	3
SVUea-bzd	0.5	NA	NA	NA	1	NA	NA	3
SVUea-baa	-0.5	NA	NA	NA	1	NA	NA	3
SVUea-baa	0.5	NA	NA	NA	1	NA	NA	3
SVUea-baw	-0.5	2.29	2.29	1	1	1	1	3
SVUea-baw	0.5	2.343	2.343	1	1	1	1	3
SVUea-bby	-0.5	NA	NA	NA	1	NA	NA	3
SVUea-bby	0.5	NA	NA	NA	1	NA	NA	3
SVUea-bbc	-0.5	NA	NA	NA	1	NA	NA	3
SVUea-bbc	0.5	NA	NA	NA	1	NA	NA	3
SVUea-byd	-0.5	2.849	2.849	1	1	1	1	3
SVUea-byd	-0.5	NA	NA	NA	1	NA	NA	3
SVUea-byd	0.5	2.839	2.839	1	1	1	1	3
SVUea-byd	0.5	NA	NA	NA	1	NA	NA	3
SVUea-bxz	-0.5	NA	NA	NA	1	NA	NA	3
SVUea-bxz	0.5	NA	NA	NA	1	NA	NA	3
SVUea-bxe	-0.5	NA	NA	NA	1	NA	NA	3
SVUea-bxe	0.5	NA	NA	NA	1	NA	NA	3
SVUea-bca	-0.5	NA	NA	NA	1	NA	NA	3
SVUea-bca	0.5	NA	NA	NA	1	NA	NA	3
SVUea-bcb	-0.5	NA	NA	NA	1	NA	NA	3
SVUea-bcb	0.5	NA	NA	NA	1	NA	NA	3
SVUea-bcc	-0.5	NA	NA	NA	1	NA	NA	3
SVUea-bcc	0.5	NA	NA	NA	1	NA	NA	3
SVUea-bcd	-0.5	NA	NA	NA	1	NA	NA	3
SVUea-bcd	0.5	NA	NA	NA	1	NA	NA	3
SVUea-bce	-0.5	NA	NA	NA	1	NA	NA	3
SVUea-bce	0.5	NA	NA	NA	1	NA	NA	3
SVUea-bdy	-0.5	NA	NA	NA	1	NA	NA	3
SVUea-bdy	0.5	NA	NA	NA	1	NA	NA	3
SVUea-bdd	-0.5	NA	NA	NA	1	NA	NA	3
SVUea-bdd	0.5	NA	NA	NA	1	NA	NA	3
SVUea-bde	-0.5	NA	NA	NA	1	NA	NA	3
SVUea-bde	-0.5	NA	NA	NA	2	NA	NA	3
SVUea-bde	0.5	NA	NA	NA	1	NA	NA	3
SVUea-bde	0.5	NA	NA	NA	2	NA	NA	3
SVUea-bwd	-0.5	NA	NA	NA	1	NA	NA	3
SVUea-bwd	0.5	NA	NA	NA	1	NA	NA	3
SVUea-bvd	-0.5	NA	NA	NA	1	NA	NA	3
SVUea-bvd	0.5	NA	NA	NA	1	NA	NA	3
SVUea-bvv	-0.5	NA	NA	NA	1	NA	NA	3
SVUea-bvv	0.5	NA	NA	NA	1	NA	NA	3
SVUea-bea	-0.5	2.562	2.562	1	1	1	1	3
SVUea-bea	0.5	2.598	2.598	1	1	1	1	3
SVUea-bex	-0.5	NA	NA	NA	1	NA	NA	3
SVUea-bex	0.5	NA	NA	NA	1	NA	NA	3
SVUea-yzz	-0.5	NA	NA	NA	1	NA	NA	3
SVUea-yzz	-0.5	NA	NA	NA	2	NA	NA	3
SVUea-yzz	0.5	NA	NA	NA	1	NA	NA	3
SVUea-yzz	0.5	NA	NA	NA	2	NA	NA	3
SVUea-yzd	-0.5	NA	NA	NA	1	NA	NA	3
SVUea-yzd	0.5	NA	NA	NA	1	NA	NA	3
SVUea-yzv	-0.5	NA	NA	NA	1	NA	NA	3
SVUea-yzv	-0.5	NA	NA	NA	2	NA	NA	3
SVUea-yzv	0.5	NA	NA	NA	1	NA	NA	3
SVUea-yzv	0.5	NA	NA	NA	2	NA	NA	3
SVUea-yaz	-0.5	NA	NA	NA	1	NA	NA	3
SVUea-yaz	0.5	NA	NA	NA	1	NA	NA	3
SVUea-yaa	-0.5	NA	NA	NA	1	NA	NA	3
SVUea-yaa	0.5	NA	NA	NA	1	NA	NA	3
SVUea-ybb	-0.5	NA	NA	NA	1	NA	NA	3
SVUea-ybb	-0.5	NA	NA	NA	2	NA	NA	3
SVUea-ybb	-0.5	NA	NA	NA	2	NA	NA	3
SVUea-ybb	0.5	NA	NA	NA	1	NA	NA	3
SVUea-ybb	0.5	NA	NA	NA	2	NA	NA	3
SVUea-ybb	0.5	NA	NA	NA	2	NA	NA	3
SVUea-ybx	-0.5	NA	NA	NA	1	NA	NA	3
SVUea-ybx	0.5	NA	NA	NA	1	NA	NA	3
SVUea-ybd	-0.5	NA	NA	NA	1	NA	NA	3
SVUea-ybd	-0.5	NA	NA	NA	2	NA	NA	3
SVUea-ybd	0.5	NA	NA	NA	1	NA	NA	3
SVUea-ybd	0.5	NA	NA	NA	2	NA	NA	3
SVUea-yya	-0.5	NA	NA	NA	1	NA	NA	3
SVUea-yya	0.5	NA	NA	NA	1	NA	NA	3
SVUea-yyb	-0.5	NA	NA	NA	1	NA	NA	3
SVUea-yyb	0.5	NA	NA	NA	1	NA	NA	3
SVUea-yyc	-0.5	NA	NA	NA	1	NA	NA	3
SVUea-yyc	0.5	NA	NA	NA	1	NA	NA	3
SVUea-yye	-0.5	NA	NA	NA	1	NA	NA	3
SVUea-yye	0.5	NA	NA	NA	1	NA	NA	3
SVUea-yxy	-0.5	NA	NA	NA	1	NA	NA	3
SVUea-yxy	0.5	NA	NA	NA	1	NA	NA	3
SVUeb-zab	-0.5	0.82	0.82	1	1	1	1	1
SVUeb-zab	0.5	0.88	0.88	1	1	1	1	1
SVUeb-zax	-0.5	NA	NA	NA	1	NA	NA	1
SVUeb-zax	0.5	NA	NA	NA	1	NA	NA	1
SVUeb-zyv	-0.5	NA	NA	NA	1	NA	NA	1
SVUeb-zyv	0.5	NA	NA	NA	1	NA	NA	1
SVUeb-zxz	-0.5	NA	NA	NA	1	NA	NA	1
SVUeb-zxz	0.5	NA	NA	NA	1	NA	NA	1
SVUeb-zxc	-0.5	NA	NA	NA	1	NA	NA	1
SVUeb-zxc	0.5	NA	NA	NA	1	NA	NA	1
SVUeb-zxd	-0.5	NA	NA	NA	1	NA	NA	1
SVUeb-zxd	0.5	NA	NA	NA	1	NA	NA	1
SVUeb-zxe	-0.5	NA	NA	NA	1	NA	NA	1
SVUeb-zxe	0.5	NA	NA	NA	1	NA	NA	1
SVUeb-zcv	-0.5	0.72	0.72	1	1	1	1	1
SVUeb-zcv	0.5	0.72	0.72	1	1	1	1	1
SVUeb-zdz	-0.5	NA	NA	NA	1	NA	NA	1
SVUeb-zdz	0.5	NA	NA	NA	1	NA	NA	1
SVUeb-zwa	-0.5	NA	NA	NA	1	NA	NA	1
SVUeb-zwa	-0.5	2.8	2.8	1	2	1	1	1
SVUeb-zwa	0.5	NA	NA	NA	1	NA	NA	1
SVUeb-zwa	0.5	2.9	2.9	1	2	1	1	1
SVUeb-zwb	-0.5	NA	NA	NA	1	NA	NA	1
SVUeb-zwb	-0.5	NA	NA	NA	2	NA	NA	1
SVUeb-zwb	0.5	NA	NA	NA	1	NA	NA	1
SVUeb-zwb	0.5	NA	NA	NA	2	NA	NA	1
SVUeb-zvb	-0.5	NA	NA	NA	1	NA	NA	1
SVUeb-zvb	0.5	NA	NA	NA	1	NA	NA	1
SVUeb-zvy	-0.5	0.71	0.71	1	1	1	1	1
SVUeb-zvy	0.5	0.7	0.7	1	1	1	1	1
SVUeb-zvw	-0.5	NA	NA	1	1	1	1	1
SVUeb-zvw	0.5	NA	NA	1	1	1	1	1
SVUeb-zey	-0.5	NA	NA	NA	1	NA	NA	1
SVUeb-zey	-0.5	NA	NA	NA	2	NA	NA	1
SVUeb-zey	0.5	NA	NA	NA	1	NA	NA	1
SVUeb-zey	0.5	NA	NA	NA	2	NA	NA	1
SVUeb-azz	-0.5	3.8	3.8	1	3	1	1	1
SVUeb-azz	-0.5	NA	NA	NA	4	NA	NA	1
SVUeb-azz	0.5	3.78	3.78	1	3	1	1	1
SVUeb-azz	0.5	NA	NA	NA	4	NA	NA	1
SVUeb-aze	-0.5	NA	NA	NA	1	NA	NA	1
SVUeb-aze	0.5	NA	NA	NA	1	NA	NA	1
SVUeb-aab	-0.5	NA	NA	NA	1	NA	NA	1
SVUeb-aab	0.5	NA	NA	NA	1	NA	NA	1
SVUeb-aae	-0.5	NA	NA	NA	1	NA	NA	1
SVUeb-aae	0.5	NA	NA	NA	1	NA	NA	1
SVUeb-abc	-0.5	0.59	0.59	1	1	1	1	1
SVUeb-abc	0.5	0.6	0.6	1	1	1	1	1
SVUeb-ayc	-0.5	NA	NA	NA	1	NA	NA	1
SVUeb-ayc	0.5	NA	NA	NA	1	NA	NA	1
SVUeb-ayw	-0.5	NA	NA	NA	1	NA	NA	1
SVUeb-ayw	0.5	NA	NA	NA	1	NA	NA	1
SVUeb-aye	-0.5	1.82	1.82	1	1	1	1	1
SVUeb-aye	0.5	1.82	1.82	1	1	1	1	1
SVUeb-axe	-0.5	0.54	0.54	1	1	1	1	1
SVUeb-axe	0.5	0.52	0.52	1	1	1	1	1
SVUeb-acz	-0.5	1.76	1.76	1	1	1	1	1
SVUeb-acz	0.5	1.73	1.73	1	1	1	1	1
SVUeb-ada	-0.5	1.5	1.5	1	1	1	1	1
SVUeb-ada	0.5	1.5	1.5	1	1	1	1	1
SVUeb-aww	-0.5	NA	NA	NA	1	NA	NA	1
SVUeb-aww	0.5	NA	NA	NA	1	NA	NA	1
SVUeb-avz	-0.5	NA	NA	NA	1	NA	NA	1
SVUeb-avz	0.5	NA	NA	NA	1	NA	NA	1
SVUeb-ava	-0.5	NA	NA	NA	1	NA	NA	1
SVUeb-ava	0.5	NA	NA	NA	1	NA	NA	1
SVUeb-avx	-0.5	NA	NA	NA	1	NA	NA	1
SVUeb-avx	0.5	NA	NA	NA	1	NA	NA	1
SVUeb-avc	-0.5	NA	NA	NA	1	NA	NA	1
SVUeb-avc	0.5	NA	NA	NA	1	NA	NA	1
SVUeb-avd	-0.5	NA	NA	NA	1	NA	NA	1
SVUeb-avd	0.5	NA	NA	NA	1	NA	NA	1
SVUeb-ave	-0.5	1.55	1.55	1	1	1	1	1
SVUeb-ave	0.5	1.58	1.58	1	1	1	1	1
SVUeb-aex	-0.5	NA	NA	NA	2	NA	NA	1
SVUeb-aex	-0.5	NA	NA	NA	3	NA	NA	1
SVUeb-aex	0.5	NA	NA	NA	2	NA	NA	1
SVUeb-aex	0.5	NA	NA	NA	3	NA	NA	1
SVUeb-bzb	-0.5	2.25	2.25	1	1	1	1	1
SVUeb-bzb	0.5	2.28	2.28	1	1	1	1	1
SVUeb-bzd	-0.5	NA	NA	NA	1	NA	NA	1
SVUeb-bzd	0.5	NA	NA	NA	1	NA	NA	1
SVUeb-bzw	-0.5	NA	NA	NA	1	NA	NA	1
SVUeb-bzw	0.5	NA	NA	NA	1	NA	NA	1
SVUeb-bzv	-0.5	NA	NA	1	1	1	1	1
SVUeb-bzv	0.5	NA	NA	1	1	1	1	1
SVUeb-bze	-0.5	NA	NA	NA	1	NA	NA	1
SVUeb-bze	0.5	NA	NA	NA	1	NA	NA	1
SVUeb-baz	-0.5	2.75	2.75	1	1	1	1	1
SVUeb-baz	0.5	2.72	2.72	1	1	1	1	1
SVUeb-bax	-0.5	NA	NA	NA	1	NA	NA	1
SVUeb-bax	0.5	NA	NA	NA	1	NA	NA	1
SVUeb-baw	-0.5	NA	NA	NA	1	NA	NA	1
SVUeb-baw	0.5	NA	NA	NA	1	NA	NA	1
SVUeb-bbd	-0.5	0.71	0.71	1	1	1	1	1
SVUeb-bbd	0.5	0.7	0.7	1	1	1	1	1
SVUeb-bbw	-0.5	0.78	0.78	1	1	1	1	1
SVUeb-bbw	0.5	0.75	0.75	1	1	1	1	1
SVUeb-bbe	-0.5	NA	NA	NA	1	NA	NA	1
SVUeb-bbe	0.5	NA	NA	NA	1	NA	NA	1
SVUeb-byc	-0.5	NA	NA	NA	1	NA	NA	1
SVUeb-byc	0.5	NA	NA	NA	1	NA	NA	1
SVUeb-bye	-0.5	NA	NA	NA	1	NA	NA	1
SVUeb-bye	0.5	NA	NA	NA	1	NA	NA	1
SVUeb-bxz	-0.5	1.75	1.75	1	1	1	1	1
SVUeb-bxz	0.5	1.71	1.71	1	1	1	1	1
SVUeb-bxc	-0.5	NA	NA	NA	1	NA	NA	1
SVUeb-bxc	0.5	NA	NA	NA	1	NA	NA	1
SVUeb-bxd	-0.5	2.19	2.19	1	1	1	1	1
SVUeb-bxd	0.5	2.11	2.11	1	1	1	1	1
SVUeb-bcd	-0.5	NA	NA	NA	1	NA	NA	1
SVUeb-bcd	0.5	NA	NA	NA	1	NA	NA	1
SVUeb-bdz	-0.5	NA	NA	NA	1	NA	NA	1
SVUeb-bdz	0.5	NA	NA	NA	1	NA	NA	1
SVUeb-bdv	-0.5	NA	NA	NA	1	NA	NA	1
SVUeb-bdv	0.5	NA	NA	NA	1	NA	NA	1
SVUeb-bde	-0.5	2.12	2.12	1	1	1	1	1
SVUeb-bde	0.5	2.12	2.12	1	1	1	1	1
SVUeb-bwc	-0.5	NA	NA	NA	1	NA	NA	1
SVUeb-bwc	0.5	NA	NA	NA	1	NA	NA	1
SVUeb-bvc	-0.5	NA	NA	NA	1	NA	NA	1
SVUeb-bvc	0.5	NA	NA	NA	1	NA	NA	1
SVUeb-bez	-0.5	NA	NA	NA	1	NA	NA	1
SVUeb-bez	0.5	NA	NA	NA	1	NA	NA	1
SVUeb-beb	-0.5	NA	NA	NA	1	NA	NA	1
SVUeb-beb	0.5	NA	NA	NA	1	NA	NA	1
SVUeb-bex	-0.5	NA	NA	NA	1	NA	NA	1
SVUeb-bex	0.5	NA	NA	NA	1	NA	NA	1
SVUeb-yzz	-0.5	NA	NA	NA	1	NA	NA	1
SVUeb-yzz	0.5	NA	NA	NA	1	NA	NA	1
SVUeb-yza	-0.5	NA	NA	NA	1	NA	NA	1
SVUeb-yza	0.5	NA	NA	NA	1	NA	NA	1
SVUeb-yzy	-0.5	NA	NA	NA	1	NA	NA	3
SVUeb-yzy	-0.5	NA	NA	NA	2	NA	NA	3
SVUeb-yzy	0.5	NA	NA	NA	1	NA	NA	3
SVUeb-yzy	0.5	NA	NA	NA	2	NA	NA	3
SVUeb-yzv	-0.5	0.88	0.88	1	1	1	1	1
SVUeb-yzv	0.5	0.86	0.86	1	1	1	1	1
SVUeb-yaz	-0.5	2.85	2.85	1	1	1	1	1
SVUeb-yaz	-0.5	2.85	2.85	2	2	1	1	1
SVUeb-yaz	0.5	2.85	2.85	1	1	1	1	1
SVUeb-yaz	0.5	2.85	2.85	2	2	1	1	1
SVUeb-yaa	-0.5	1.9	1.9	1	1	1	1	1
SVUeb-yaa	0.5	1.9	1.9	1	1	1	1	1
SVUeb-yad	-0.5	NA	NA	NA	1	NA	NA	1
SVUeb-yad	0.5	NA	NA	NA	1	NA	NA	1
SVUeb-yby	-0.5	NA	NA	1	1	1	1	1
SVUeb-yby	0.5	NA	NA	1	1	1	1	1
SVUeb-ybc	-0.5	NA	NA	NA	1	NA	NA	1
SVUeb-ybc	0.5	NA	NA	NA	1	NA	NA	1
SVUeb-ybw	-0.5	NA	NA	NA	1	NA	NA	1
SVUeb-ybw	0.5	NA	NA	NA	1	NA	NA	1
SVUeb-ybv	-0.5	NA	NA	NA	1	NA	NA	1
SVUeb-ybv	0.5	NA	NA	NA	1	NA	NA	1
SVUeb-yyc	-0.5	1.28	1.28	1	1	1	1	1
SVUeb-yyc	0.5	1.27	1.27	1	1	1	1	1
SVUeb-yye	-0.5	NA	NA	NA	1	NA	NA	1
SVUeb-yye	0.5	NA	NA	NA	1	NA	NA	1
SVUeb-yxv	-0.5	NA	NA	NA	1	NA	NA	1
SVUeb-yxv	0.5	NA	NA	NA	1	NA	NA	1
SVUeb-yxe	-0.5	NA	NA	NA	1	NA	NA	1
SVUeb-yxe	0.5	NA	NA	NA	1	NA	NA	1
SVUeb-ycb	-0.5	2.33	2.33	1	1	1	1	1
SVUeb-ycb	0.5	2.32	2.32	1	1	1	1	1
SVUeb-ycy	-0.5	NA	NA	NA	1	NA	NA	1
SVUeb-ycy	0.5	NA	NA	NA	1	NA	NA	1
SVUey-zzx	-0.5	1.38	1.38	1	1	1	1	1
SVUey-zzx	0.5	1.38	1.38	1	1	1	1	1
SVUey-zbv	-0.5	NA	NA	NA	1	NA	NA	1
SVUey-zbv	-0.5	NA	NA	NA	2	NA	NA	1
SVUey-zbv	0.5	NA	NA	NA	1	NA	NA	1
SVUey-zbv	0.5	NA	NA	NA	2	NA	NA	1
SVUey-zbe	-0.5	2	2	1	1	1	1	1
SVUey-zbe	0.5	2	2	1	1	1	1	1
SVUey-zxz	-0.5	1.75	1.75	1	1	1	1	1
SVUey-zxz	0.5	1.8	1.8	1	1	1	1	1
SVUey-zxb	-0.5	NA	NA	NA	1	NA	NA	1
SVUey-zxb	0.5	NA	NA	NA	1	NA	NA	1
SVUey-zxx	-0.5	4	4	1	2	1	1	1
SVUey-zxx	-0.5	NA	NA	NA	3	NA	NA	1
SVUey-zxx	0.5	4	4	1	2	1	1	1
SVUey-zxx	0.5	NA	NA	NA	3	NA	NA	1
SVUey-zxc	-0.5	NA	NA	1	1	1	1	1
SVUey-zxc	0.5	NA	NA	1	1	1	1	1
SVUey-zcx	-0.5	NA	NA	NA	1	NA	NA	1
SVUey-zcx	0.5	NA	NA	NA	1	NA	NA	1
SVUey-zcd	-0.5	NA	NA	NA	1	NA	NA	1
SVUey-zcd	0.5	NA	NA	NA	1	NA	NA	1
SVUey-zdz	-0.5	NA	NA	NA	1	NA	NA	1
SVUey-zdz	-0.5	2.73	2.73	1	2	1	1	1
SVUey-zdz	0.5	NA	NA	NA	1	NA	NA	1
[truncated: 1,191 more rows]

## Sheet: femur_mf
SVU	side	femur	trait	photo2	photo	repeated measure	digphoto	measurer
SVUzz-zzd	-0.5	NA	NA	NA	1	NA	NA	2
SVUzz-zzd	0.5	NA	NA	NA	1	NA	NA	2
SVUzz-zax	-0.5	3.253	3.253	1	1	1	1	2
SVUzz-zax	0.5	3.269	3.269	1	1	1	1	2
SVUzz-zac	-0.5	3.911	3.911	1	1	1	1	2
SVUzz-zac	0.5	3.885	3.885	1	1	1	1	2
SVUzz-zbz	-0.5	3.939	3.939	1	1	1	1	2
SVUzz-zbz	0.5	3.9	3.9	1	1	1	1	2
SVUzz-zbw	-0.5	4.228	4.228	1	1	1	1	2
SVUzz-zbw	0.5	4.221	4.221	1	1	1	1	2
SVUzz-zyz	-0.5	3.218	3.218	1	1	1	1	2
SVUzz-zyz	0.5	3.237	3.237	1	1	1	1	2
SVUzz-zya	-0.5	4.513	4.513	1	1	1	1	2
SVUzz-zya	0.5	4.514	4.514	1	1	1	1	2
SVUzz-zcd	-0.5	3.817	3.817	1	1	1	1	2
SVUzz-zcd	0.5	3.804	3.804	1	1	1	1	2
SVUzz-zda	-0.5	NA	NA	NA	1	NA	NA	2
SVUzz-zda	-0.5	NA	NA	1	2	1	1	2
SVUzz-zda	0.5	NA	NA	NA	1	NA	NA	2
SVUzz-zda	0.5	NA	NA	1	2	1	1	2
SVUzz-zww	-0.5	NA	NA	NA	1	NA	NA	2
SVUzz-zww	0.5	NA	NA	NA	1	NA	NA	2
SVUzz-zez	-0.5	NA	NA	1	1	1	1	2
SVUzz-zez	0.5	NA	NA	1	1	1	1	2
SVUzz-zec	-0.5	3.444	3.444	1	1	1	1	2
SVUzz-zec	0.5	3.434	3.434	1	1	1	1	2
SVUzz-zed	-0.5	3.52	3.52	1	1	1	1	2
SVUzz-zed	0.5	3.562	3.562	1	1	1	1	2
SVUzz-zee	-0.5	4.776	4.776	1	1	1	1	2
SVUzz-zee	0.5	4.872	4.872	1	1	1	1	2
SVUzz-azd	-0.5	NA	NA	NA	1	NA	NA	2
SVUzz-azd	-0.5	NA	NA	NA	2	NA	NA	2
SVUzz-azd	-0.5	NA	NA	NA	3	NA	NA	2
SVUzz-azd	-0.5	NA	NA	NA	4	NA	NA	2
SVUzz-azd	0.5	NA	NA	NA	1	NA	NA	2
SVUzz-azd	0.5	NA	NA	NA	2	NA	NA	2
SVUzz-azd	0.5	NA	NA	NA	3	NA	NA	2
SVUzz-azd	0.5	NA	NA	NA	4	NA	NA	2
SVUzz-aaw	-0.5	4.877	4.877	1	1	1	1	2
SVUzz-aaw	0.5	4.912	4.912	1	1	1	1	2
SVUzz-ayb	-0.5	NA	NA	NA	1	NA	NA	2
SVUzz-ayb	-0.5	NA	NA	NA	2	NA	NA	2
SVUzz-ayb	0.5	NA	NA	NA	1	NA	NA	2
SVUzz-ayb	0.5	NA	NA	NA	2	NA	NA	2
SVUzz-axw	-0.5	3.07	3.07	1	1	1	1	2
SVUzz-axw	0.5	3.082	3.082	1	1	1	1	2
SVUzz-acc	-0.5	2.922	2.922	1	1	1	1	2
SVUzz-acc	0.5	2.833	2.833	1	1	1	1	2
SVUzz-acv	-0.5	NA	NA	NA	1	NA	NA	2
SVUzz-acv	-0.5	7.828	7.828	1	2	1	1	2
SVUzz-acv	0.5	NA	NA	NA	1	NA	NA	2
SVUzz-acv	0.5	7.673	7.673	1	2	1	1	2
SVUzz-ade	-0.5	NA	NA	1	1	1	1	2
SVUzz-ade	0.5	NA	NA	1	1	1	1	2
SVUzz-awd	-0.5	7.621	7.621	1	1	1	1	2
SVUzz-awd	-0.5	7.478	7.478	2	2	1	1	2
SVUzz-awd	0.5	7.522	7.522	1	1	1	1	2
SVUzz-awd	0.5	7.516	7.516	2	2	1	1	2
SVUzz-awv	-0.5	6.428	6.428	1	1	1	1	2
SVUzz-awv	-0.5	6.417	6.417	2	2	1	1	2
SVUzz-awv	0.5	6.441	6.441	1	1	1	1	2
SVUzz-awv	0.5	6.403	6.403	2	2	1	1	2
SVUzz-ava	-0.5	3.445	3.445	1	1	1	1	2
SVUzz-ava	0.5	3.401	3.401	1	1	1	1	2
SVUzz-avd	-0.5	NA	NA	NA	1	NA	NA	2
SVUzz-avd	-0.5	6.339	6.339	1	2	1	1	2
SVUzz-avd	0.5	NA	NA	NA	1	NA	NA	2
SVUzz-avd	0.5	6.349	6.349	1	2	1	1	2
SVUzz-aea	-0.5	6.526	6.526	1	1	1	1	2
SVUzz-aea	-0.5	6.415	6.415	2	2	1	1	2
SVUzz-aea	0.5	6.382	6.382	1	1	1	1	2
SVUzz-aea	0.5	6.377	6.377	2	2	1	1	2
SVUzz-aev	-0.5	NA	NA	NA	1	NA	NA	2
SVUzz-aev	-0.5	NA	NA	NA	2	NA	NA	2
SVUzz-aev	0.5	NA	NA	NA	1	NA	NA	2
SVUzz-aev	0.5	NA	NA	NA	2	NA	NA	2
SVUzz-aee	-0.5	2.741	2.741	1	1	1	1	2
SVUzz-aee	0.5	2.76	2.76	1	1	1	1	2
SVUzz-bzb	-0.5	5.249	5.249	1	1	1	1	2
SVUzz-bzb	-0.5	5.221	5.221	2	2	1	1	2
SVUzz-bzb	0.5	5.261	5.261	1	1	1	1	2
SVUzz-bzb	0.5	5.247	5.247	2	2	1	1	2
SVUzz-bzv	-0.5	3.381	3.381	1	1	1	1	2
SVUzz-bzv	0.5	3.338	3.338	1	1	1	1	2
SVUzz-bby	-0.5	NA	NA	1	1	1	1	2
SVUzz-bby	0.5	NA	NA	1	1	1	1	2
SVUzz-bbx	-0.5	2.745	2.745	1	1	1	1	2
SVUzz-bbx	0.5	2.767	2.767	1	1	1	1	2
SVUzz-bbv	-0.5	4.177	4.177	1	1	1	1	2
SVUzz-bbv	0.5	4.153	4.153	1	1	1	1	2
SVUzz-bya	-0.5	2.239	2.239	1	1	1	1	2
SVUzz-bya	0.5	2.272	2.272	1	1	1	1	2
SVUzz-byy	-0.5	3.879	3.879	1	1	1	1	2
SVUzz-byy	0.5	3.876	3.876	1	1	1	1	2
SVUzz-bxy	-0.5	3.937	3.937	1	1	1	1	2
SVUzz-bxy	0.5	3.922	3.922	1	1	1	1	2
SVUzz-bcv	-0.5	3.781	3.781	1	1	1	1	2
SVUzz-bcv	0.5	3.777	3.777	1	1	1	1	2
SVUzz-bdb	-0.5	NA	NA	NA	1	NA	NA	2
SVUzz-bdb	-0.5	6.854	6.854	1	2	1	1	2
SVUzz-bdb	0.5	NA	NA	NA	1	NA	NA	2
SVUzz-bdb	0.5	6.899	6.899	1	2	1	1	2
SVUzz-bdw	-0.5	NA	NA	1	1	1	1	2
SVUzz-bdw	0.5	NA	NA	1	1	1	1	2
SVUzz-bww	-0.5	5.121	5.121	1	1	1	1	2
SVUzz-bww	0.5	5.157	5.157	1	1	1	1	2
SVUzz-bvz	-0.5	7.638	7.638	1	1	1	1	2
SVUzz-bvz	-0.5	7.633	7.633	2	2	1	1	2
SVUzz-bvz	0.5	7.634	7.634	1	1	1	1	2
SVUzz-bvz	0.5	7.579	7.579	2	2	1	1	2
SVUzz-bed	-0.5	3.606	3.606	1	1	1	1	2
SVUzz-bed	0.5	3.731	3.731	1	1	1	1	2
SVUzz-yzd	-0.5	NA	NA	NA	1	NA	NA	2
SVUzz-yzd	0.5	NA	NA	NA	1	NA	NA	2
SVUzz-yaw	-0.5	6.56	6.56	1	1	1	1	2
SVUzz-yaw	-0.5	6.582	6.582	2	2	1	1	2
SVUzz-yaw	0.5	6.611	6.611	1	1	1	1	2
SVUzz-yaw	0.5	6.628	6.628	2	2	1	1	2
SVUza-zaz	-0.5	6.19	6.19	1	1	1	1	2
SVUza-zaz	0.5	6.18	6.18	1	1	1	1	2
SVUza-zab	-0.5	2.966	2.966	1	1	1	1	2
SVUza-zab	0.5	3.052	3.052	1	1	1	1	2
SVUza-zav	-0.5	3.829	3.829	1	1	1	1	2
SVUza-zav	0.5	3.804	3.804	1	1	1	1	2
SVUza-zae	-0.5	1.983	1.983	1	1	1	1	2
SVUza-zae	0.5	1.968	1.968	1	1	1	1	2
SVUza-zbz	-0.5	3.207	3.207	1	1	1	1	2
SVUza-zbz	0.5	3.131	3.131	1	1	1	1	2
SVUza-zba	-0.5	3.296	3.296	1	1	1	1	2
SVUza-zba	0.5	3.139	3.139	1	1	1	1	2
SVUza-zbd	-0.5	2.395	2.395	1	1	1	1	2
SVUza-zbd	0.5	2.409	2.409	1	1	1	1	2
SVUza-zya	-0.5	NA	NA	NA	1	NA	NA	2
SVUza-zya	0.5	NA	NA	NA	1	NA	NA	2
SVUza-zyx	-0.5	2.725	2.725	1	1	1	1	2
SVUza-zyx	0.5	2.727	2.727	1	1	1	1	2
SVUza-zyv	-0.5	NA	NA	NA	1	NA	NA	2
SVUza-zyv	-0.5	10.069	10.069	1	2	1	1	2
SVUza-zyv	0.5	NA	NA	NA	1	NA	NA	2
SVUza-zyv	0.5	9.71	9.71	1	2	1	1	2
SVUza-zxc	-0.5	7.719	7.719	1	1	1	1	2
SVUza-zxc	-0.5	7.643	7.643	2	2	1	1	2
SVUza-zxc	0.5	7.681	7.681	1	1	1	1	2
SVUza-zxc	0.5	7.628	7.628	2	2	1	1	2
SVUza-zcb	-0.5	5.535	5.535	1	1	1	1	2
SVUza-zcb	0.5	5.484	5.484	1	1	1	1	2
SVUza-zwz	-0.5	1.733	1.733	1	1	1	1	2
SVUza-zwz	0.5	1.789	1.789	1	1	1	1	2
SVUza-zwa	-0.5	3.441	3.441	1	1	1	1	2
SVUza-zwa	0.5	3.431	3.431	1	1	1	1	2
SVUza-zwb	-0.5	3.412	3.412	1	1	1	1	2
SVUza-zwb	0.5	3.435	3.435	1	1	1	1	2
SVUza-zvb	-0.5	3.234	3.234	1	1	1	1	2
SVUza-zvb	0.5	3.245	3.245	1	1	1	1	2
SVUza-zvy	-0.5	3.984	3.984	1	1	1	1	2
SVUza-zvy	0.5	3.966	3.966	1	1	1	1	2
SVUza-zvd	-0.5	NA	NA	1	1	1	1	2
SVUza-zvd	0.5	NA	NA	1	1	1	1	2
SVUza-azd	-0.5	3.476	3.476	1	1	1	1	2
SVUza-azd	0.5	3.521	3.521	1	1	1	1	2
SVUza-azv	-0.5	4.378	4.378	1	1	1	1	2
SVUza-azv	0.5	4.392	4.392	1	1	1	1	2
SVUza-aad	-0.5	3.045	3.045	1	1	1	1	2
SVUza-aad	0.5	3.115	3.115	1	1	1	1	2
SVUza-abz	-0.5	4.479	4.479	1	1	1	1	2
SVUza-abz	0.5	4.536	4.536	1	1	1	1	2
SVUza-abb	-0.5	2.795	2.795	1	1	1	1	2
SVUza-abb	0.5	2.806	2.806	1	1	1	1	2
SVUza-abd	-0.5	2.97	2.97	1	1	1	1	2
SVUza-abd	0.5	3.028	3.028	1	1	1	1	2
SVUza-ayz	-0.5	4.01	4.01	1	1	1	1	2
SVUza-ayz	0.5	3.966	3.966	1	1	1	1	2
SVUza-ayy	-0.5	3.136	3.136	1	1	1	1	2
SVUza-ayy	0.5	3.196	3.196	1	1	1	1	2
SVUza-axd	-0.5	NA	NA	1	1	1	1	2
SVUza-axd	0.5	NA	NA	1	1	1	1	2
SVUza-axw	-0.5	NA	NA	NA	1	NA	NA	2
SVUza-axw	-0.5	NA	NA	NA	2	NA	NA	2
SVUza-axw	-0.5	NA	NA	NA	3	NA	NA	2
SVUza-axw	-0.5	NA	NA	NA	4	NA	NA	2
SVUza-axw	-0.5	17.05	17.05	1	5	1	1	2
SVUza-axw	-0.5	NA	NA	NA	6	NA	NA	2
SVUza-axw	-0.5	NA	NA	NA	7	NA	NA	2
SVUza-axw	0.5	NA	NA	NA	1	NA	NA	2
SVUza-axw	0.5	NA	NA	NA	2	NA	NA	2
SVUza-axw	0.5	NA	NA	NA	3	NA	NA	2
SVUza-axw	0.5	NA	NA	NA	4	NA	NA	2
SVUza-axw	0.5	17.28	17.28	1	5	1	1	2
SVUza-axw	0.5	NA	NA	NA	6	NA	NA	2
SVUza-axw	0.5	NA	NA	NA	7	NA	NA	2
SVUza-axe	-0.5	3.869	3.869	1	1	1	1	2
SVUza-axe	0.5	3.88	3.88	1	1	1	1	2
SVUza-acx	-0.5	3.839	3.839	1	1	1	1	2
SVUza-acx	0.5	3.846	3.846	1	1	1	1	2
SVUza-adz	-0.5	4.247	4.247	1	1	1	1	2
SVUza-adz	0.5	4.23	4.23	1	1	1	1	2
SVUza-adb	-0.5	NA	NA	NA	1	NA	NA	2
SVUza-adb	0.5	NA	NA	NA	1	NA	NA	2
SVUza-avb	-0.5	3.836	3.836	1	1	1	1	2
SVUza-avb	0.5	3.844	3.844	1	1	1	1	2
SVUza-avy	-0.5	6.077	6.077	1	1	1	1	2
SVUza-avy	0.5	6.005	6.005	1	1	1	1	2
SVUza-aee	-0.5	7.908	7.908	1	1	1	1	2
SVUza-aee	-0.5	7.866	7.866	2	2	1	1	2
SVUza-aee	0.5	7.797	7.797	1	1	1	1	2
SVUza-aee	0.5	7.839	7.839	2	2	1	1	2
SVUza-bza	-0.5	NA	NA	NA	1	NA	NA	2
SVUza-bza	0.5	NA	NA	NA	1	NA	NA	2
SVUza-bzc	-0.5	3.783	3.783	1	1	1	1	2
SVUza-bzc	0.5	3.631	3.631	1	1	1	1	2
SVUza-bzv	-0.5	4.763	4.763	1	1	1	1	2
SVUza-bzv	-0.5	4.745	4.745	2	2	1	1	2
SVUza-bzv	0.5	4.697	4.697	1	1	1	1	2
SVUza-bzv	0.5	4.707	4.707	2	2	1	1	2
SVUza-baz	-0.5	NA	NA	NA	1	NA	NA	2
SVUza-baz	0.5	NA	NA	NA	1	NA	NA	2
SVUza-baa	-0.5	2.848	2.848	1	1	1	1	2
SVUza-baa	0.5	2.84	2.84	1	1	1	1	2
SVUza-bbe	-0.5	NA	NA	NA	1	NA	NA	2
SVUza-bbe	0.5	NA	NA	NA	1	NA	NA	2
SVUza-byx	-0.5	3.541	3.541	1	1	1	1	2
SVUza-byx	0.5	3.579	3.579	1	1	1	1	2
SVUza-bca	-0.5	6.402	6.402	1	1	1	1	2
SVUza-bca	0.5	6.386	6.386	1	1	1	1	2
SVUza-bcc	-0.5	6.135	6.135	1	1	1	1	2
SVUza-bcc	0.5	6.096	6.096	1	1	1	1	2
SVUza-bcw	-0.5	3.607	3.607	1	1	1	1	2
SVUza-bcw	0.5	3.61	3.61	1	1	1	1	2
SVUza-bcv	-0.5	4.166	4.166	1	1	1	1	2
SVUza-bcv	0.5	4.127	4.127	1	1	1	1	2
SVUza-bda	-0.5	6.652	6.652	1	1	1	1	2
SVUza-bda	0.5	6.682	6.682	1	1	1	1	2
SVUza-bwa	-0.5	NA	NA	NA	1	NA	NA	2
SVUza-bwa	0.5	NA	NA	NA	1	NA	NA	2
SVUza-bvx	-0.5	6.357	6.357	1	1	1	1	2
SVUza-bvx	0.5	6.359	6.359	1	1	1	1	2
SVUza-bvw	-0.5	NA	NA	NA	1	NA	NA	2
SVUza-bvw	-0.5	7.483	7.483	1	1	1	1	2
SVUza-bvw	0.5	NA	NA	NA	1	NA	NA	2
SVUza-bvw	0.5	7.374	7.374	1	1	1	1	2
SVUza-yzz	-0.5	3.334	3.334	1	1	1	1	2
SVUza-yzz	0.5	3.344	3.344	1	1	1	1	2
SVUza-yza	-0.5	NA	NA	NA	1	NA	NA	2
SVUza-yza	-0.5	NA	NA	NA	2	NA	NA	2
SVUza-yza	0.5	NA	NA	NA	1	NA	NA	2
SVUza-yza	0.5	NA	NA	NA	2	NA	NA	2
SVUza-yzw	-0.5	4.276	4.276	1	1	1	1	2
SVUza-yzw	0.5	4.289	4.289	1	1	1	1	2
SVUza-yab	-0.5	NA	NA	NA	1	NA	NA	2
SVUza-yab	0.5	NA	NA	NA	1	NA	NA	2
SVUza-yay	-0.5	NA	NA	NA	1	NA	NA	2
SVUza-yay	-0.5	7.857	7.857	1	2	1	1	2
SVUza-yay	0.5	NA	NA	NA	1	NA	NA	2
SVUza-yay	0.5	7.91	7.91	1	2	1	1	2
SVUza-yav	-0.5	2.211	2.211	1	1	1	1	2
SVUza-yav	0.5	2.224	2.224	1	1	1	1	2
SVUza-ybz	-0.5	NA	NA	NA	1	NA	NA	2
SVUza-ybz	-0.5	NA	NA	NA	2	NA	NA	2
SVUza-ybz	0.5	NA	NA	NA	1	NA	NA	2
SVUza-ybz	0.5	NA	NA	NA	2	NA	NA	2
SVUza-yyz	-0.5	5.282	5.282	1	1	1	1	2
SVUza-yyz	-0.5	5.256	5.256	2	2	1	1	2
SVUza-yyz	0.5	5.229	5.229	1	1	1	1	2
SVUza-yyz	0.5	5.207	5.207	2	2	1	1	2
SVUza-yyb	-0.5	NA	NA	NA	1	NA	NA	2
SVUza-yyb	0.5	NA	NA	NA	1	NA	NA	2
SVUzb-zzw	-0.5	3.587	3.587	1	1	1	1	2
SVUzb-zzw	0.5	3.571	3.571	1	1	1	1	2
SVUzb-zax	-0.5	3.684	3.684	1	1	1	1	2
SVUzb-zax	0.5	3.644	3.644	1	1	1	1	2
SVUzb-zyy	-0.5	NA	NA	NA	1	NA	NA	2
SVUzb-zyy	-0.5	7.993	7.993	1	1	1	1	2
SVUzb-zyy	0.5	NA	NA	NA	1	NA	NA	2
SVUzb-zyy	0.5	7.988	7.988	1	1	1	1	2
SVUzb-zyv	-0.5	NA	NA	NA	1	NA	NA	2
SVUzb-zyv	-0.5	9.099	9.099	1	2	1	1	2
SVUzb-zyv	0.5	NA	NA	NA	1	NA	NA	2
SVUzb-zyv	0.5	9.148	9.148	1	2	1	1	2
SVUzb-zxz	-0.5	NA	NA	NA	1	NA	NA	2
SVUzb-zxz	-0.5	NA	NA	NA	2	NA	NA	2
SVUzb-zxz	0.5	NA	NA	NA	1	NA	NA	2
SVUzb-zxz	0.5	NA	NA	NA	2	NA	NA	2
SVUzb-zxc	-0.5	4.473	4.473	1	1	1	1	2
SVUzb-zxc	0.5	4.457	4.457	1	1	1	1	2
SVUzb-zcv	-0.5	NA	NA	1	1	1	1	2
SVUzb-zcv	0.5	NA	NA	1	1	1	1	2
SVUzb-zda	-0.5	7.301	7.301	1	1	1	1	2
SVUzb-zda	-0.5	7.227	7.227	2	2	1	1	2
SVUzb-zda	0.5	7.208	7.208	1	1	1	1	2
SVUzb-zda	0.5	7.178	7.178	2	2	1	1	2
SVUzb-zdb	-0.5	NA	NA	NA	1	NA	NA	2
SVUzb-zdb	0.5	NA	NA	NA	1	NA	NA	2
SVUzb-zvb	-0.5	5.859	5.859	1	1	1	1	2
SVUzb-zvb	0.5	5.841	5.841	1	1	1	1	2
SVUzb-zvy	-0.5	NA	NA	NA	1	NA	NA	2
SVUzb-zvy	0.5	NA	NA	NA	1	NA	NA	2
SVUzb-zvc	-0.5	7.027	7.027	1	1	1	1	2
SVUzb-zvc	-0.5	6.913	6.913	2	2	1	1	2
SVUzb-zvc	0.5	6.974	6.974	1	1	1	1	2
SVUzb-zvc	0.5	6.845	6.845	2	2	1	1	2
SVUzb-azy	-0.5	NA	NA	NA	1	NA	NA	2
SVUzb-azy	0.5	NA	NA	NA	1	NA	NA	2
SVUzb-azx	-0.5	3.413	3.413	1	1	1	1	2
SVUzb-azx	0.5	3.37	3.37	1	1	1	1	2
SVUzb-aaa	-0.5	NA	NA	1	1	1	1	2
SVUzb-aaa	0.5	NA	NA	1	1	1	1	2
SVUzb-aaw	-0.5	1.542	1.542	1	1	1	1	2
SVUzb-aaw	0.5	1.531	1.531	1	1	1	1	2
SVUzb-abw	-0.5	2.572	2.572	1	1	1	1	2
SVUzb-abw	0.5	2.565	2.565	1	1	1	1	2
SVUzb-ayx	-0.5	NA	NA	NA	1	NA	NA	2
SVUzb-ayx	0.5	NA	NA	NA	1	NA	NA	2
SVUzb-ayc	-0.5	NA	NA	NA	1	NA	NA	2
SVUzb-ayc	0.5	NA	NA	NA	1	NA	NA	2
SVUzb-axz	-0.5	NA	NA	NA	1	NA	NA	2
SVUzb-axz	0.5	NA	NA	NA	1	NA	NA	2
SVUzb-axx	-0.5	NA	NA	NA	1	NA	NA	2
SVUzb-axx	0.5	NA	NA	NA	1	NA	NA	2
SVUzb-axc	-0.5	NA	NA	NA	1	NA	NA	2
SVUzb-axc	-0.5	NA	NA	1	1	1	1	2
SVUzb-axc	0.5	NA	NA	NA	1	NA	NA	2
SVUzb-axc	0.5	NA	NA	1	1	1	1	2
SVUzb-ace	-0.5	2.226	2.226	1	1	1	1	2
SVUzb-ace	0.5	2.167	2.167	1	1	1	1	2
SVUzb-awz	-0.5	3.428	3.428	1	1	1	1	2
SVUzb-awz	0.5	3.436	3.436	1	1	1	1	2
SVUzb-awa	-0.5	5.064	5.064	1	1	1	1	2
SVUzb-awa	0.5	5.03	5.03	1	1	1	1	2
SVUzb-awe	-0.5	6.437	6.437	1	1	1	1	2
SVUzb-awe	0.5	6.387	6.387	1	1	1	1	2
SVUzb-avz	-0.5	NA	NA	NA	1	NA	NA	2
SVUzb-avz	0.5	NA	NA	NA	1	NA	NA	2
SVUzb-avb	-0.5	3.84	3.84	1	1	1	1	2
SVUzb-avb	0.5	3.913	3.913	1	1	1	1	2
SVUzb-aez	-0.5	4.327	4.327	1	1	1	1	2
SVUzb-aez	0.5	4.286	4.286	1	1	1	1	2
SVUzb-bzz	-0.5	NA	NA	NA	1	NA	NA	2
SVUzb-bzz	-0.5	7.16	7.16	2	2	1	1	2
SVUzb-bzz	0.5	NA	NA	NA	1	NA	NA	2
SVUzb-bzz	0.5	7.179	7.179	2	2	1	1	2
SVUzb-bza	-0.5	NA	NA	1	1	1	1	2
SVUzb-bza	0.5	NA	NA	1	1	1	1	2
SVUzb-bzv	-0.5	NA	NA	NA	1	NA	NA	2
SVUzb-bzv	-0.5	NA	NA	NA	2	NA	NA	2
SVUzb-bzv	0.5	NA	NA	NA	1	NA	NA	2
SVUzb-bzv	0.5	NA	NA	NA	2	NA	NA	2
SVUzb-baw	-0.5	2.564	2.564	1	1	1	1	2
SVUzb-baw	0.5	2.585	2.585	1	1	1	1	2
SVUzb-bae	-0.5	2.885	2.885	1	1	1	1	2
SVUzb-bae	0.5	2.844	2.844	1	1	1	1	2
SVUzb-bbx	-0.5	3.928	3.928	1	1	1	1	2
SVUzb-bbx	0.5	3.93	3.93	1	1	1	1	2
SVUzb-bbw	-0.5	NA	NA	NA	1	NA	NA	2
SVUzb-bbw	0.5	NA	NA	NA	1	NA	NA	2
SVUzb-byz	-0.5	3.314	3.314	1	1	1	1	2
SVUzb-byz	0.5	3.282	3.282	1	1	1	1	2
SVUzb-byy	-0.5	3.351	3.351	1	1	1	1	2
SVUzb-byy	0.5	3.394	3.394	1	1	1	1	2
SVUzb-byc	-0.5	4.803	4.803	1	1	1	1	2
SVUzb-byc	0.5	4.777	4.777	1	1	1	1	2
SVUzb-byd	-0.5	4.401	4.401	1	1	1	1	2
SVUzb-byd	0.5	4.495	4.495	1	1	1	1	2
SVUzb-bye	-0.5	3.175	3.175	1	1	1	1	2
SVUzb-bye	0.5	3.159	3.159	1	1	1	1	2
SVUzb-bxw	-0.5	NA	NA	NA	1	NA	NA	2
SVUzb-bxw	-0.5	8.784	8.784	1	2	1	1	2
SVUzb-bxw	0.5	NA	NA	NA	1	NA	NA	2
SVUzb-bxw	0.5	8.766	8.766	1	2	1	1	2
SVUzb-bcz	-0.5	NA	NA	NA	1	NA	NA	2
SVUzb-bcz	-0.5	NA	NA	NA	2	NA	NA	2
SVUzb-bcz	0.5	NA	NA	NA	1	NA	NA	2
SVUzb-bcz	0.5	NA	NA	NA	2	NA	NA	2
SVUzb-bcx	-0.5	4.112	4.112	1	1	1	1	2
SVUzb-bcx	0.5	4.144	4.144	1	1	1	1	2
SVUzb-bcc	-0.5	3.05	3.05	1	1	1	1	2
SVUzb-bcc	0.5	3.083	3.083	1	1	1	1	2
SVUzb-bdy	-0.5	NA	NA	NA	1	NA	NA	2
SVUzb-bdy	-0.5	6.248	6.248	1	2	1	1	2
SVUzb-bdy	0.5	NA	NA	NA	1	NA	NA	2
SVUzb-bdy	0.5	6.405	6.405	1	2	1	1	2
SVUzb-bwy	-0.5	7.308	7.308	1	1	1	1	2
SVUzb-bwy	-0.5	7.252	7.252	2	2	1	1	2
SVUzb-bwy	0.5	7.348	7.348	1	1	1	1	2
SVUzb-bwy	0.5	7.339	7.339	2	2	1	1	2
SVUzb-bww	-0.5	3.974	3.974	1	1	1	1	2
SVUzb-bww	0.5	3.992	3.992	1	1	1	1	2
SVUzb-bwe	-0.5	3.818	3.818	1	1	1	1	2
SVUzb-bwe	0.5	3.704	3.704	1	1	1	1	2
SVUzb-bvw	-0.5	NA	NA	NA	1	NA	NA	2
SVUzb-bvw	0.5	NA	NA	NA	1	NA	NA	2
SVUzb-bey	-0.5	7.269	7.269	1	1	1	1	2
SVUzb-bey	-0.5	7.165	7.165	2	2	1	1	2
SVUzb-bey	0.5	7.145	7.145	1	1	1	1	2
SVUzb-bey	0.5	7.092	7.092	2	2	1	1	2
SVUzb-yzx	-0.5	NA	NA	1	1	1	1	2
SVUzb-yzx	0.5	NA	NA	1	1	1	1	2
SVUzb-yaz	-0.5	NA	NA	NA	1	NA	NA	2
SVUzb-yaz	0.5	NA	NA	NA	1	NA	NA	2
SVUzb-ybc	-0.5	3.774	3.774	1	1	1	1	2
SVUzb-ybc	0.5	3.798	3.798	1	1	1	1	2
SVUzb-yyb	-0.5	NA	NA	1	1	1	1	2
SVUzb-yyb	0.5	NA	NA	1	1	1	1	2
SVUzy-zza	-0.5	7.47	7.47	1	1	1	1	2
SVUzy-zza	-0.5	7.456	7.456	2	2	1	1	2
SVUzy-zza	0.5	7.492	7.492	1	1	1	1	2
SVUzy-zza	0.5	7.423	7.423	2	2	1	1	2
SVUzy-zzy	-0.5	NA	NA	NA	1	NA	NA	2
SVUzy-zzy	0.5	NA	NA	NA	1	NA	NA	2
SVUzy-zzx	-0.5	10.962	10.962	1	1	1	1	2
SVUzy-zzx	-0.5	10.983	10.983	2	2	1	1	2
SVUzy-zzx	0.5	11	11	1	1	1	1	2
SVUzy-zzx	0.5	11.035	11.035	2	2	1	1	2
SVUzy-zaz	-0.5	5.614	5.614	1	1	1	1	2
SVUzy-zaz	0.5	5.549	5.549	1	1	1	1	2
SVUzy-zab	-0.5	NA	NA	NA	1	NA	NA	2
SVUzy-zab	0.5	NA	NA	NA	1	NA	NA	2
SVUzy-zax	-0.5	3.043	3.043	1	1	1	1	2
SVUzy-zax	0.5	3.052	3.052	1	1	1	1	2
SVUzy-zba	-0.5	NA	NA	NA	1	NA	NA	2
SVUzy-zba	0.5	NA	NA	NA	1	NA	NA	2
SVUzy-zbb	-0.5	NA	NA	1	1	1	1	2
SVUzy-zbb	-0.5	NA	NA	2	2	1	1	2
SVUzy-zbb	0.5	NA	NA	1	1	1	1	2
SVUzy-zbb	0.5	NA	NA	2	2	1	1	2
SVUzy-zya	-0.5	NA	NA	NA	1	NA	NA	2
SVUzy-zya	0.5	NA	NA	NA	1	NA	NA	2
SVUzy-zyy	-0.5	NA	NA	1	1	1	1	2
SVUzy-zyy	0.5	NA	NA	1	1	1	1	2
SVUzy-zye	-0.5	7.636	7.636	1	1	1	1	2
SVUzy-zye	-0.5	7.555	7.555	2	2	1	1	2
SVUzy-zye	0.5	7.647	7.647	1	1	1	1	2
SVUzy-zye	0.5	7.586	7.586	2	2	1	1	2
SVUzy-zcy	-0.5	2.992	2.992	1	1	1	1	2
SVUzy-zcy	0.5	2.998	2.998	1	1	1	1	2
SVUzy-zwc	-0.5	NA	NA	NA	1	NA	NA	2
SVUzy-zwc	-0.5	NA	NA	NA	2	NA	NA	2
SVUzy-zwc	-0.5	NA	NA	NA	3	NA	NA	2
SVUzy-zwc	-0.5	NA	NA	NA	4	NA	NA	2
SVUzy-zwc	0.5	NA	NA	NA	1	NA	NA	2
SVUzy-zwc	0.5	NA	NA	NA	2	NA	NA	2
SVUzy-zwc	0.5	NA	NA	NA	3	NA	NA	2
SVUzy-zwc	0.5	NA	NA	NA	4	NA	NA	2
SVUzy-zvb	-0.5	NA	NA	NA	1	NA	NA	2
SVUzy-zvb	0.5	NA	NA	NA	1	NA	NA	2
SVUzy-zve	-0.5	NA	NA	NA	1	NA	NA	2
SVUzy-zve	0.5	NA	NA	NA	1	NA	NA	2
SVUzy-zey	-0.5	NA	NA	NA	1	NA	NA	2
SVUzy-zey	0.5	NA	NA	NA	1	NA	NA	2
SVUzy-zee	-0.5	2.599	2.599	1	1	1	1	2
SVUzy-zee	0.5	2.572	2.572	1	1	1	1	2
SVUzy-azx	-0.5	1.528	1.528	1	1	1	1	2
SVUzy-azx	0.5	1.513	1.513	1	1	1	1	2
SVUzy-azc	-0.5	3.785	3.785	1	1	1	1	2
SVUzy-azc	0.5	3.711	3.711	1	1	1	1	2
SVUzy-azd	-0.5	NA	NA	NA	1	NA	NA	2
SVUzy-azd	0.5	NA	NA	NA	1	NA	NA	2
SVUzy-aac	-0.5	1.393	1.393	1	1	1	1	2
SVUzy-aac	0.5	1.405	1.405	1	1	1	1	2
SVUzy-abc	-0.5	3.396	3.396	1	1	1	1	2
SVUzy-abc	0.5	3.446	3.446	1	1	1	1	2
SVUzy-ayz	-0.5	6.25	6.25	1	1	1	1	2
SVUzy-ayz	0.5	6.255	6.255	1	1	1	1	2
SVUzy-aya	-0.5	5.656	5.656	1	1	1	1	2
SVUzy-aya	0.5	5.605	5.605	1	1	1	1	2
SVUzy-ayd	-0.5	3.088	3.088	1	1	1	1	2
SVUzy-ayd	0.5	3.097	3.097	1	1	1	1	2
SVUzy-acx	-0.5	2.82	2.82	1	1	1	1	2
SVUzy-acx	0.5	2.923	2.923	1	1	1	1	2
SVUzy-acd	-0.5	NA	NA	NA	.	NA	NA	5
SVUzy-acd	-0.5	6.269	6.269	1	1	1	1	2
SVUzy-acd	0.5	NA	NA	NA	1	NA	NA	5
SVUzy-acd	0.5	6.322	6.322	1	1	1	1	2
SVUzy-acw	-0.5	2.552	2.552	1	1	1	1	2
SVUzy-acw	0.5	2.574	2.574	1	1	1	1	2
SVUzy-ace	-0.5	3.936	3.936	1	1	1	1	2
SVUzy-ace	0.5	3.948	3.948	1	1	1	1	2
SVUzy-adz	-0.5	4.06	4.06	1	1	1	1	2
SVUzy-adz	0.5	4.045	4.045	1	1	1	1	2
SVUzy-adc	-0.5	NA	NA	NA	1	NA	NA	2
SVUzy-adc	0.5	NA	NA	NA	1	NA	NA	2
SVUzy-adv	-0.5	NA	NA	1	1	1	1	2
SVUzy-adv	0.5	NA	NA	1	1	1	1	2
SVUzy-ade	-0.5	1.585	1.585	1	1	1	1	2
SVUzy-ade	0.5	1.58	1.58	1	1	1	1	2
SVUzy-awa	-0.5	NA	NA	NA	1	NA	NA	2
SVUzy-awa	-0.5	NA	NA	NA	2	NA	NA	2
SVUzy-awa	-0.5	NA	NA	NA	3	NA	NA	2
SVUzy-awa	0.5	NA	NA	NA	1	NA	NA	2
SVUzy-awa	0.5	NA	NA	NA	2	NA	NA	2
SVUzy-awa	0.5	NA	NA	NA	3	NA	NA	2
SVUzy-awx	-0.5	NA	NA	NA	1	NA	NA	NA
SVUzy-awx	-0.5	NA	NA	1	1	1	1	2
SVUzy-awx	0.5	NA	NA	NA	1	NA	NA	NA
SVUzy-awx	0.5	NA	NA	1	1	1	1	2
SVUzy-awc	-0.5	3.478	3.478	1	1	1	1	2
SVUzy-awc	0.5	3.42	3.42	1	1	1	1	2
SVUzy-awd	-0.5	NA	NA	NA	1	NA	NA	2
SVUzy-awd	0.5	NA	NA	NA	1	NA	NA	2
SVUzy-aww	-0.5	1.35	1.35	1	1	1	1	2
SVUzy-aww	-0.5	1.372	1.372	1	1	2	1	2
SVUzy-aww	-0.5	1.368	1.368	2	2	1	1	2
SVUzy-aww	0.5	1.381	1.381	1	1	1	1	2
SVUzy-aww	0.5	1.376	1.376	1	1	2	1	2
SVUzy-aww	0.5	1.381	1.381	2	2	1	1	2
SVUzy-aea	-0.5	NA	NA	NA	1	NA	NA	2
SVUzy-aea	0.5	NA	NA	NA	1	NA	NA	2
SVUzy-bza	-0.5	NA	NA	1	1	1	1	2
SVUzy-bza	0.5	NA	NA	1	1	1	1	2
SVUzy-baz	-0.5	4.229	4.229	1	1	1	1	2
SVUzy-baz	0.5	4.187	4.187	1	1	1	1	2
SVUzy-bax	-0.5	NA	NA	NA	1	NA	NA	2
SVUzy-bax	-0.5	7.592	7.592	1	2	1	1	2
SVUzy-bax	0.5	NA	NA	NA	1	NA	NA	2
SVUzy-bax	0.5	7.548	7.548	1	2	1	1	2
SVUzy-bac	-0.5	NA	NA	NA	1	NA	NA	2
SVUzy-bac	0.5	NA	NA	NA	1	NA	NA	2
SVUzy-bae	-0.5	3.826	3.826	1	1	1	1	2
SVUzy-bae	0.5	3.784	3.784	1	1	1	1	2
SVUzy-bbv	-0.5	NA	NA	NA	1	NA	NA	5
SVUzy-bbv	-0.5	3.204	3.204	1	1	1	1	2
SVUzy-bbv	0.5	NA	NA	NA	1	NA	NA	5
SVUzy-bbv	0.5	3.262	3.262	1	1	1	1	2
SVUzy-byc	-0.5	NA	NA	NA	1	NA	NA	2
SVUzy-byc	-0.5	8.109	8.109	1	2	1	1	2
SVUzy-byc	0.5	NA	NA	NA	1	NA	NA	2
SVUzy-byc	0.5	8.173	8.173	1	2	1	1	2
SVUzy-bxb	-0.5	3.145	3.145	1	1	1	1	2
SVUzy-bxb	0.5	3.235	3.235	1	1	1	1	2
SVUzy-bxe	-0.5	2.188	2.188	1	1	1	1	2
SVUzy-bxe	0.5	2.23	2.23	1	1	1	1	2
SVUzy-bcw	-0.5	NA	NA	NA	1	NA	NA	2
SVUzy-bcw	0.5	NA	NA	NA	1	NA	NA	2
SVUzy-bde	-0.5	2.596	2.596	1	1	1	1	2
SVUzy-bde	0.5	2.641	2.641	1	1	1	1	2
SVUzy-bwx	-0.5	2.95	2.95	1	1	1	1	2
SVUzy-bwx	0.5	2.973	2.973	1	1	1	1	2
SVUzy-bww	-0.5	3.498	3.498	1	1	1	1	2
SVUzy-bww	0.5	3.54	3.54	1	1	1	1	2
SVUzy-bvy	-0.5	5.312	5.312	1	1	1	1	2
SVUzy-bvy	0.5	5.297	5.297	1	1	1	1	2
SVUzy-bvw	-0.5	4.075	4.075	1	1	1	1	2
SVUzy-bvw	0.5	4.03	4.03	1	1	1	1	2
SVUzy-bea	-0.5	NA	NA	NA	1	NA	NA	2
SVUzy-bea	0.5	NA	NA	NA	1	NA	NA	2
SVUzy-bex	-0.5	2.706	2.706	1	1	1	1	2
SVUzy-bex	0.5	2.719	2.719	1	1	1	1	2
SVUzy-yaz	-0.5	2.888	2.888	1	1	1	1	2
SVUzy-yaz	0.5	2.92	2.92	1	1	1	1	2
SVUzy-yad	-0.5	NA	NA	NA	1	NA	NA	2
SVUzy-yad	-0.5	9.421	9.421	1	2	1	1	2
SVUzy-yad	0.5	NA	NA	NA	1	NA	NA	2
SVUzy-yad	0.5	9.432	9.432	1	2	1	1	2
SVUzx-zzx	-0.5	NA	NA	NA	1	NA	NA	2
SVUzx-zzx	-0.5	8.152	8.152	1	2	1	1	2
SVUzx-zzx	-0.5	NA	NA	NA	3	NA	NA	2
SVUzx-zzx	0.5	NA	NA	NA	1	NA	NA	2
SVUzx-zzx	0.5	8.146	8.146	1	2	1	1	2
SVUzx-zzx	0.5	NA	NA	NA	3	NA	NA	2
SVUzx-zze	-0.5	4.543	4.543	1	1	1	1	2
SVUzx-zze	0.5	4.683	4.683	1	1	1	1	2
SVUzx-zaz	-0.5	4.581	4.581	1	1	1	1	2
SVUzx-zaz	0.5	4.576	4.576	1	1	1	1	2
SVUzx-zav	-0.5	NA	NA	NA	1	NA	NA	5
SVUzx-zav	-0.5	5.414	5.414	1	1	1	1	2
SVUzx-zav	0.5	NA	NA	NA	1	NA	NA	5
SVUzx-zav	0.5	5.478	5.478	1	1	1	1	2
SVUzx-zby	-0.5	NA	NA	NA	1	NA	NA	2
SVUzx-zby	-0.5	8.564	8.564	1	2	1	1	2
SVUzx-zby	0.5	NA	NA	NA	1	NA	NA	2
SVUzx-zby	0.5	8.579	8.579	1	2	1	1	2
SVUzx-zbc	-0.5	NA	NA	1	1	1	1	2
SVUzx-zbc	0.5	NA	NA	1	1	1	1	2
SVUzx-zxv	-0.5	1.828	1.828	1	1	1	1	2
SVUzx-zxv	0.5	1.851	1.851	1	1	1	1	2
SVUzx-zcb	-0.5	4.987	4.987	1	1	1	1	2
SVUzx-zcb	0.5	5.02	5.02	1	1	1	1	2
SVUzx-zda	-0.5	NA	NA	NA	1	NA	NA	2
SVUzx-zda	-0.5	NA	NA	NA	2	NA	NA	2
SVUzx-zda	-0.5	NA	NA	NA	3	NA	NA	2
SVUzx-zda	0.5	NA	NA	NA	1	NA	NA	2
SVUzx-zda	0.5	NA	NA	NA	2	NA	NA	2
SVUzx-zda	0.5	NA	NA	NA	3	NA	NA	2
SVUzx-zwa	-0.5	4.533	4.533	1	1	1	1	2
SVUzx-zwa	0.5	4.489	4.489	1	1	1	1	2
SVUzx-zwc	-0.5	4.087	4.087	1	1	1	1	2
SVUzx-zwc	0.5	4.127	4.127	1	1	1	1	2
SVUzx-zvz	-0.5	NA	NA	NA	1	NA	NA	2
SVUzx-zvz	-0.5	8.091	8.091	1	2	1	1	2
SVUzx-zvz	0.5	NA	NA	NA	1	NA	NA	2
SVUzx-zvz	0.5	8.076	8.076	1	2	1	1	2
SVUzx-zve	-0.5	5.624	NA	NA	1	NA	NA	2
SVUzx-zve	-0.5	NA	NA	NA	1	NA	NA	5
SVUzx-zve	0.5	5.648	NA	NA	1	NA	NA	2
SVUzx-zve	0.5	NA	NA	NA	1	NA	NA	5
SVUzx-zex	-0.5	NA	NA	NA	1	NA	NA	5
SVUzx-zex	-0.5	7.289	7.289	1	2	1	1	5
SVUzx-zex	0.5	NA	NA	NA	1	NA	NA	5
SVUzx-zex	0.5	7.22	7.22	1	2	1	1	5
SVUzx-zew	-0.5	NA	NA	NA	1	NA	NA	5
SVUzx-zew	0.5	NA	NA	NA	1	NA	NA	5
SVUzx-azz	-0.5	NA	NA	NA	1	NA	NA	5
SVUzx-azz	-0.5	7.154	7.154	1	3	1	1	5
SVUzx-azz	0.5	NA	NA	NA	1	NA	NA	5
SVUzx-azz	0.5	7.22	7.22	1	3	1	1	5
SVUzx-azb	-0.5	6.191	6.191	1	1	1	1	5
SVUzx-azb	-0.5	6.076	6.076	2	2	1	1	5
SVUzx-azb	0.5	6.137	6.137	1	1	1	1	5
SVUzx-azb	0.5	6.145	6.145	2	2	1	1	5
SVUzx-azw	-0.5	NA	NA	NA	1	NA	NA	5
SVUzx-azw	0.5	NA	NA	NA	1	NA	NA	5
SVUzx-aab	-0.5	0.906	0.906	1	1	1	1	5
SVUzx-aab	0.5	0.894	0.894	1	1	1	1	5
SVUzx-aay	-0.5	NA	NA	1	1	1	1	5
SVUzx-aay	0.5	NA	NA	1	1	1	1	5
SVUzx-abx	-0.5	4.694	4.694	1	1	1	1	5
SVUzx-abx	0.5	4.724	4.724	1	1	1	1	5
SVUzx-abc	-0.5	4.008	4.008	1	1	1	1	5
SVUzx-abc	0.5	4.02	4.02	1	1	1	1	5
SVUzx-abd	-0.5	3.015	3.015	1	1	1	1	5
SVUzx-abd	0.5	3.019	3.019	1	1	1	1	5
SVUzx-abv	-0.5	NA	NA	NA	1	NA	NA	5
SVUzx-abv	0.5	NA	NA	NA	1	NA	NA	5
SVUzx-axx	-0.5	1.709	1.709	1	1	1	1	5
SVUzx-axx	0.5	1.683	1.683	1	1	1	1	5
SVUzx-acz	-0.5	NA	NA	1	1	1	1	5
SVUzx-acz	0.5	NA	NA	1	1	1	1	5
SVUzx-aca	-0.5	6.073	6.073	1	1	1	1	5
SVUzx-aca	0.5	6.07	6.07	1	1	1	1	5
SVUzx-awc	-0.5	NA	NA	1	1	1	1	5
SVUzx-awc	0.5	NA	NA	1	1	1	1	5
SVUzx-aww	-0.5	NA	NA	NA	1	NA	NA	5
SVUzx-aww	-0.5	NA	NA	NA	2	NA	NA	5
SVUzx-aww	-0.5	NA	NA	NA	3	NA	NA	5
SVUzx-aww	0.5	NA	NA	NA	1	NA	NA	5
SVUzx-aww	0.5	NA	NA	NA	2	NA	NA	5
SVUzx-aww	0.5	NA	NA	NA	3	NA	NA	5
SVUzx-awv	-0.5	NA	NA	1	1	1	1	5
SVUzx-awv	0.5	NA	NA	1	1	1	1	5
SVUzx-ava	-0.5	4.002	4.002	1	1	1	1	5
SVUzx-ava	0.5	3.954	3.954	1	1	1	1	5
SVUzx-avb	-0.5	4.163	4.163	1	1	1	1	5
SVUzx-avb	0.5	4.147	4.147	1	1	1	1	5
SVUzx-avw	-0.5	4.286	4.286	1	1	1	1	5
SVUzx-avw	0.5	4.333	4.333	1	1	1	1	5
SVUzx-aey	-0.5	4.258	4.258	1	1	1	1	5
SVUzx-aey	0.5	4.164	4.164	1	1	1	1	5
SVUzx-aew	-0.5	4.918	4.918	1	1	1	1	5
SVUzx-aew	0.5	5.003	5.003	1	1	1	1	5
SVUzx-bzz	-0.5	NA	NA	1	1	1	1	5
SVUzx-bzz	0.5	NA	NA	1	1	1	1	5
SVUzx-bza	-0.5	NA	NA	1	1	1	1	5
SVUzx-bza	-0.5	NA	NA	2	2	1	1	5
SVUzx-bza	0.5	NA	NA	1	1	1	1	5
SVUzx-bza	0.5	NA	NA	2	2	1	1	5
SVUzx-bzb	-0.5	6.05	6.05	1	1	1	1	5
SVUzx-bzb	-0.5	6.006	6.006	2	2	1	1	5
SVUzx-bzb	0.5	6.088	6.088	1	1	1	1	5
SVUzx-bzb	0.5	6.016	6.016	2	2	1	1	5
SVUzx-bad	-0.5	3.744	3.744	1	1	1	1	5
SVUzx-bad	0.5	3.639	3.639	1	1	1	1	5
SVUzx-bav	-0.5	1.66	1.66	1	1	1	1	5
SVUzx-bav	0.5	1.705	1.705	1	1	1	1	5
SVUzx-bbd	-0.5	4.179	4.179	1	1	1	1	5
SVUzx-bbd	0.5	4.189	4.189	1	1	1	1	5
SVUzx-bbw	-0.5	1.802	1.802	1	1	1	1	5
SVUzx-bbw	0.5	1.829	1.829	1	1	1	1	5
SVUzx-bbe	-0.5	7.001	7.001	1	1	1	1	5
SVUzx-bbe	-0.5	6.972	6.972	2	2	1	1	5
SVUzx-bbe	0.5	6.968	6.968	1	1	1	1	5
SVUzx-bbe	0.5	6.948	6.948	2	2	1	1	5
SVUzx-bya	-0.5	NA	NA	1	1	1	1	5
SVUzx-bya	0.5	NA	NA	1	1	1	1	5
SVUzx-bye	-0.5	1.22	1.22	1	1	1	1	5
SVUzx-bye	0.5	1.203	1.203	1	1	1	1	5
SVUzx-bxe	-0.5	NA	NA	NA	1	NA	NA	5
SVUzx-bxe	-0.5	NA	NA	1	2	1	1	5
SVUzx-bxe	0.5	NA	NA	NA	1	NA	NA	5
SVUzx-bxe	0.5	NA	NA	1	2	1	1	5
SVUzx-bcc	-0.5	NA	NA	1	1	1	1	5
SVUzx-bcc	0.5	NA	NA	1	1	1	1	5
SVUzx-bcd	-0.5	4.608	4.608	1	1	1	1	5
SVUzx-bcd	0.5	4.621	4.621	1	1	1	1	5
SVUzx-bcw	-0.5	NA	NA	1	1	1	1	5
SVUzx-bcw	0.5	NA	NA	1	1	1	1	5
SVUzx-bww	-0.5	2.769	2.769	1	1	1	1	5
SVUzx-bww	0.5	2.748	2.748	1	1	1	1	5
SVUzx-bvy	-0.5	NA	NA	NA	2	NA	NA	5
SVUzx-bvy	0.5	NA	NA	NA	2	NA	NA	5
SVUzx-bvc	-0.5	3.668	3.668	1	1	1	1	5
SVUzx-bvc	0.5	3.668	3.668	1	1	1	1	5
SVUzc-zaz	-0.5	9.314	9.314	1	2	1	1	5
SVUzc-zaz	0.5	9.217	9.217	1	2	1	1	5
SVUzc-zaa	-0.5	2.597	2.597	1	1	1	1	5
SVUzc-zaa	0.5	2.586	2.586	1	1	1	1	5
SVUzc-zab	-0.5	1.189	1.189	1	1	1	1	5
SVUzc-zab	0.5	1.165	1.165	1	1	1	1	5
SVUzc-zae	-0.5	4.243	4.243	1	1	1	1	5
SVUzc-zae	0.5	4.263	4.263	1	1	1	1	5
SVUzc-zba	-0.5	4.623	4.623	1	1	1	1	5
SVUzc-zba	0.5	4.493	4.493	1	1	1	1	5
SVUzc-zbx	-0.5	NA	NA	NA	1	NA	NA	5
SVUzc-zbx	0.5	NA	NA	NA	1	NA	NA	5
SVUzc-zyz	-0.5	2.406	2.406	1	1	1	1	5
SVUzc-zyz	0.5	2.44	2.44	1	1	1	1	5
SVUzc-zyy	-0.5	NA	NA	NA	1	NA	NA	5
SVUzc-zyy	-0.5	6.759	6.759	1	2	1	1	5
SVUzc-zyy	0.5	NA	NA	NA	1	NA	NA	5
SVUzc-zyy	0.5	6.919	6.919	1	2	1	1	5
SVUzc-zyv	-0.5	3.038	3.038	1	1	1	1	5
SVUzc-zyv	0.5	2.959	2.959	1	1	1	1	5
SVUzc-zxa	-0.5	4.013	4.013	1	1	1	1	5
SVUzc-zxa	0.5	3.906	3.906	1	1	1	1	5
SVUzc-zxb	-0.5	2.479	2.479	1	1	1	1	5
SVUzc-zxb	0.5	2.479	2.479	1	1	1	1	5
SVUzc-zxd	-0.5	4.265	4.265	1	1	1	1	5
SVUzc-zxd	0.5	4.28	4.28	1	1	1	1	5
SVUzc-zcv	-0.5	3.891	3.891	1	1	1	1	5
SVUzc-zcv	0.5	3.95	3.95	1	1	1	1	5
SVUzc-zdx	-0.5	NA	NA	NA	1	NA	NA	5
SVUzc-zdx	-0.5	7.814	7.814	1	2	1	1	5
SVUzc-zdx	0.5	NA	NA	NA	1	NA	NA	5
SVUzc-zdx	0.5	7.743	7.743	1	2	1	1	5
SVUzc-zdd	-0.5	3.807	3.807	1	1	1	1	5
SVUzc-zdd	0.5	3.797	3.797	1	1	1	1	5
SVUzc-zdv	-0.5	5.069	5.069	1	1	1	1	5
SVUzc-zdv	0.5	5.036	5.036	1	1	1	1	5
SVUzc-zvz	-0.5	NA	NA	NA	1	NA	NA	5
SVUzc-zvz	-0.5	7.383	7.383	1	2	1	1	5
SVUzc-zvz	0.5	NA	NA	NA	1	NA	NA	5
SVUzc-zvz	0.5	7.319	7.319	1	2	1	1	5
SVUzc-zea	-0.5	4.219	4.219	1	1	1	1	5
SVUzc-zea	0.5	4.134	4.134	1	1	1	1	5
SVUzc-zeb	-0.5	5.151	5.151	1	1	1	1	5
SVUzc-zeb	0.5	5.125	5.125	1	1	1	1	5
SVUzc-azx	-0.5	NA	NA	1	1	1	1	5
SVUzc-azx	0.5	NA	NA	1	1	1	1	5
SVUzc-azc	-0.5	4.419	4.419	1	1	1	1	5
SVUzc-azc	0.5	4.402	4.402	1	1	1	1	5
SVUzc-aze	-0.5	7.097	7.097	1	1	1	1	5
SVUzc-aze	-0.5	7.012	7.012	2	2	1	1	5
SVUzc-aze	0.5	7.05	7.05	1	1	1	1	5
SVUzc-aze	0.5	7.003	7.003	2	2	1	1	5
SVUzc-aae	-0.5	6.809	6.809	1	1	1	1	5
SVUzc-aae	-0.5	6.785	6.785	2	2	1	1	5
SVUzc-aae	0.5	6.776	6.776	1	1	1	1	5
SVUzc-aae	0.5	6.733	6.733	2	2	1	1	5
SVUzc-abw	-0.5	NA	NA	NA	3	NA	NA	5
SVUzc-abw	0.5	NA	NA	NA	3	NA	NA	5
SVUzc-abv	-0.5	2.671	2.671	1	1	1	1	5
SVUzc-abv	0.5	2.694	2.694	1	1	1	1	5
SVUzc-aya	-0.5	NA	NA	1	1	1	1	5
SVUzc-aya	0.5	NA	NA	1	1	1	1	5
SVUzc-ayx	-0.5	2.155	2.155	1	1	1	1	5
SVUzc-ayx	0.5	2.171	2.171	1	1	1	1	5
SVUzc-aye	-0.5	6.386	6.386	1	1	1	1	5
SVUzc-aye	-0.5	6.384	6.384	2	2	1	1	5
SVUzc-aye	0.5	6.332	6.332	1	1	1	1	5
SVUzc-aye	0.5	6.355	6.355	2	2	1	1	5
SVUzc-axa	-0.5	6.457	6.457	1	1	1	1	5
SVUzc-axa	-0.5	6.398	6.398	2	2	1	1	5
SVUzc-axa	0.5	6.366	6.366	1	1	1	1	5
SVUzc-axa	0.5	6.332	6.332	2	2	1	1	5
SVUzc-ady	-0.5	3.317	3.317	1	1	1	1	5
SVUzc-ady	0.5	3.281	3.281	1	1	1	1	5
SVUzc-add	-0.5	3.502	3.502	1	1	1	1	5
SVUzc-add	0.5	3.434	3.434	1	1	1	1	5
SVUzc-ade	-0.5	3.54	3.54	1	1	1	1	5
SVUzc-ade	0.5	3.505	3.505	1	1	1	1	5
SVUzc-awz	-0.5	NA	NA	NA	1	NA	NA	5
SVUzc-awz	-0.5	7.918	7.918	1	2	1	1	5
SVUzc-awz	0.5	NA	NA	NA	1	NA	NA	5
SVUzc-awz	0.5	7.827	7.827	1	2	1	1	5
SVUzc-awa	-0.5	1.615	1.615	1	1	1	1	5
SVUzc-awa	0.5	1.624	1.624	1	1	1	1	5
SVUzc-awd	-0.5	NA	NA	1	1	1	1	5
SVUzc-awd	0.5	NA	NA	1	1	1	1	5
SVUzc-avv	-0.5	4.232	4.232	1	1	1	1	5
SVUzc-avv	0.5	4.271	4.271	1	1	1	1	5
SVUzc-aea	-0.5	NA	NA	NA	1	NA	NA	5
SVUzc-aea	-0.5	7.308	7.308	1	2	1	1	5
SVUzc-aea	0.5	NA	NA	NA	1	NA	NA	5
SVUzc-aea	0.5	7.496	7.496	1	2	1	1	5
SVUzc-aeb	-0.5	NA	NA	1	1	1	1	5
SVUzc-aeb	0.5	NA	NA	1	1	1	1	5
SVUzc-aev	-0.5	4.171	4.171	1	1	1	1	5
SVUzc-aev	0.5	4.161	4.161	1	1	1	1	5
SVUzc-bzb	-0.5	NA	NA	1	1	1	1	5
SVUzc-bzb	0.5	NA	NA	1	1	1	1	5
SVUzc-bzx	-0.5	NA	NA	1	1	1	1	5
SVUzc-bzx	0.5	NA	NA	1	1	1	1	5
SVUzc-bzd	-0.5	3.454	3.454	1	1	1	1	5
SVUzc-bzd	0.5	3.431	3.431	1	1	1	1	5
SVUzc-baa	-0.5	NA	NA	1	1	1	1	5
SVUzc-baa	0.5	NA	NA	1	1	1	1	5
SVUzc-bba	-0.5	NA	NA	1	1	1	1	5
SVUzc-bba	0.5	NA	NA	1	1	1	1	5
SVUzc-bby	-0.5	4.845	4.845	1	1	1	1	5
SVUzc-bby	0.5	4.922	4.922	1	1	1	1	5
SVUzc-bbx	-0.5	9.437	9.437	1	2	1	1	5
SVUzc-bbx	0.5	9.289	9.289	1	2	1	1	5
SVUzc-bbv	-0.5	3.326	3.326	1	1	1	1	5
SVUzc-bbv	0.5	3.31	3.31	1	1	1	1	5
SVUzc-bya	-0.5	3.314	3.314	1	1	1	1	5
SVUzc-bya	0.5	3.243	3.243	1	1	1	1	5
SVUzc-byx	-0.5	NA	NA	NA	1	NA	NA	5
SVUzc-byx	-0.5	8.687	8.687	1	2	1	1	5
SVUzc-byx	0.5	NA	NA	NA	1	NA	NA	5
SVUzc-byx	0.5	8.562	8.562	1	2	1	1	5
SVUzc-byc	-0.5	3.633	3.633	1	1	1	1	5
SVUzc-byc	0.5	3.56	3.56	1	1	1	1	5
SVUzc-bxy	-0.5	NA	NA	NA	1	NA	NA	5
SVUzc-bxy	-0.5	8.814	8.814	1	2	1	1	5
SVUzc-bxy	0.5	NA	NA	NA	1	NA	NA	5
SVUzc-bxy	0.5	8.677	8.677	1	2	1	1	5
SVUzc-bxx	-0.5	3.593	3.593	1	1	1	1	5
SVUzc-bxx	0.5	3.572	3.572	1	1	1	1	5
SVUzc-bxc	-0.5	NA	NA	1	1	1	1	5
SVUzc-bxc	0.5	NA	NA	1	1	1	1	5
SVUzc-bxd	-0.5	3.359	3.359	1	1	1	1	5
SVUzc-bxd	0.5	3.312	3.312	1	1	1	1	5
SVUzc-bxv	-0.5	4.429	4.429	1	1	1	1	5
SVUzc-bxv	0.5	4.298	4.298	1	1	1	1	5
SVUzc-bcz	-0.5	2.06	2.06	1	1	1	1	5
SVUzc-bcz	0.5	2.11	2.11	1	1	1	1	5
SVUzc-bca	-0.5	NA	NA	1	1	1	1	5
SVUzc-bca	0.5	NA	NA	1	1	1	1	5
SVUzc-bcd	-0.5	3.391	3.391	1	1	1	1	5
SVUzc-bcd	0.5	3.326	3.326	1	1	1	1	5
SVUzc-bcv	-0.5	6.334	6.334	1	1	1	1	5
SVUzc-bcv	-0.5	6.297	6.297	2	2	1	1	5
SVUzc-bcv	0.5	6.277	6.277	1	1	1	1	5
SVUzc-bcv	0.5	6.239	6.239	2	2	1	1	5
SVUzc-bce	-0.5	1.719	1.719	1	1	1	1	5
SVUzc-bce	0.5	1.768	1.768	1	1	1	1	5
SVUzc-bdx	-0.5	3.182	3.182	1	1	1	1	5
SVUzc-bdx	0.5	3.187	3.187	1	1	1	1	5
SVUzc-bdw	-0.5	5.99	5.99	1	1	1	1	5
SVUzc-bdw	0.5	5.893	5.893	1	1	1	1	5
SVUzc-bwb	-0.5	NA	NA	1	1	1	1	5
SVUzc-bwb	0.5	NA	NA	1	1	1	1	5
SVUzc-beb	-0.5	NA	NA	NA	1	NA	NA	5
SVUzc-beb	-0.5	NA	NA	NA	2	NA	NA	5
SVUzc-beb	0.5	NA	NA	NA	1	NA	NA	5
SVUzc-beb	0.5	NA	NA	NA	2	NA	NA	5
SVUzc-bec	-0.5	3.442	3.442	1	1	1	1	5
SVUzc-bec	0.5	3.443	3.443	1	1	1	1	5
SVUzc-bed	-0.5	NA	NA	1	1	1	1	5
SVUzc-bed	0.5	NA	NA	1	1	1	1	5
SVUzc-yzz	-0.5	NA	NA	NA	1	NA	NA	5
SVUzc-yzz	-0.5	NA	NA	1	2	1	1	5
SVUzc-yzz	0.5	NA	NA	NA	1	NA	NA	5
SVUzc-yzz	0.5	NA	NA	1	2	1	1	5
SVUzc-yzy	-0.5	3.438	3.438	1	1	1	1	5
SVUzc-yzy	0.5	3.425	3.425	1	1	1	1	5
SVUzc-yzd	-0.5	NA	NA	1	1	1	1	5
SVUzc-yzd	0.5	NA	NA	1	1	1	1	5
SVUzc-yac	-0.5	1.375	1.375	1	1	1	1	5
SVUzc-yac	0.5	1.339	1.339	1	1	1	1	5
SVUzd-zaz	-0.5	NA	NA	NA	1	NA	NA	5
SVUzd-zaz	0.5	NA	NA	NA	1	NA	NA	5
SVUzd-zax	-0.5	6.042	6.042	1	1	1	1	5
SVUzd-zax	-0.5	6.003	6.003	2	2	1	1	5
SVUzd-zax	0.5	5.981	5.981	1	1	1	1	5
SVUzd-zax	0.5	5.933	5.933	2	2	1	1	5
SVUzd-zyz	-0.5	4.26	4.26	1	1	1	1	5
SVUzd-zyz	0.5	4.199	4.199	1	1	1	1	5
SVUzd-zyb	-0.5	3.353	3.353	1	1	1	1	5
SVUzd-zyb	-0.5	NA	NA	NA	2	NA	NA	5
SVUzd-zyb	0.5	3.357	3.357	1	1	1	1	5
SVUzd-zyb	0.5	NA	NA	NA	2	NA	NA	5
SVUzd-zyx	-0.5	6.153	6.153	1	1	1	1	5
SVUzd-zyx	-0.5	6.088	6.088	2	2	1	1	5
SVUzd-zyx	0.5	6.051	6.051	1	1	1	1	5
SVUzd-zyx	0.5	5.994	5.994	2	2	1	1	5
SVUzd-zye	-0.5	5.916	5.928	1	1	1	1	5
SVUzd-zye	-0.5	5.876	5.876	1	1	1	2	5
SVUzd-zye	0.5	5.73	5.73	1	1	1	1	5
SVUzd-zye	0.5	5.695	5.695	1	1	1	2	5
SVUzd-zxy	-0.5	2.824	2.824	1	1	1	1	5
SVUzd-zxy	0.5	2.766	2.766	1	1	1	1	5
SVUzd-zxv	-0.5	4.973	4.973	1	1	1	1	5
SVUzd-zxv	0.5	4.845	4.845	1	1	1	1	5
SVUzd-zce	-0.5	2.278	2.278	1	1	1	1	5
SVUzd-zce	0.5	2.288	2.288	1	1	1	1	5
SVUzd-zdz	-0.5	NA	NA	1	1	1	1	5
SVUzd-zdz	0.5	NA	NA	1	1	1	1	5
SVUzd-zdc	-0.5	5.879	5.879	1	1	1	1	5
SVUzd-zdc	0.5	5.813	5.813	1	1	1	1	5
SVUzd-zdv	-0.5	NA	NA	NA	1	NA	NA	5
SVUzd-zdv	-0.5	7.174	7.174	1	2	1	1	5
SVUzd-zdv	0.5	NA	NA	NA	1	NA	NA	5
SVUzd-zdv	0.5	7.003	7.003	1	2	1	1	5
SVUzd-zde	-0.5	5.475	5.475	1	1	1	1	5
SVUzd-zde	0.5	5.64	5.64	1	1	1	1	5
SVUzd-zww	-0.5	NA	NA	1	1	1	1	5
SVUzd-zww	-0.5	NA	NA	2	2	1	1	5
SVUzd-zww	0.5	NA	NA	1	1	1	1	5
SVUzd-zww	0.5	NA	NA	2	2	1	1	5
SVUzd-zvd	-0.5	3.746	3.746	1	1	1	1	5
SVUzd-zvd	0.5	3.745	3.745	1	1	1	1	5
SVUzd-zvw	-0.5	NA	NA	1	1	1	1	5
SVUzd-zvw	0.5	NA	NA	1	1	1	1	5
SVUzd-zeb	-0.5	4.184	4.184	1	1	1	1	5
SVUzd-zeb	0.5	4.217	4.217	1	1	1	1	5
SVUzd-aza	-0.5	6.568	6.568	1	1	1	1	5
SVUzd-aza	-0.5	6.474	6.474	2	2	1	1	5
SVUzd-aza	0.5	6.446	6.446	1	1	1	1	5
SVUzd-aza	0.5	6.436	6.436	2	2	1	1	5
SVUzd-azy	-0.5	3.402	3.402	1	1	1	1	5
SVUzd-azy	0.5	3.366	3.366	1	1	1	1	5
SVUzd-azd	-0.5	1.397	1.397	1	1	1	1	5
SVUzd-azd	0.5	1.429	1.429	1	1	1	1	5
SVUzd-aae	-0.5	3.684	3.684	1	1	1	1	5
SVUzd-aae	0.5	3.628	3.628	1	1	1	1	5
SVUzd-abb	-0.5	NA	NA	NA	1	NA	NA	5
SVUzd-abb	-0.5	NA	NA	NA	2	NA	NA	5
SVUzd-abb	-0.5	7.732	7.732	1	3	1	1	5
SVUzd-abb	0.5	NA	NA	NA	1	NA	NA	5
SVUzd-abb	0.5	NA	NA	NA	2	NA	NA	5
SVUzd-abb	0.5	7.796	7.796	1	3	1	1	5
SVUzd-abw	-0.5	3.763	3.763	1	1	1	1	5
SVUzd-abw	0.5	3.713	3.713	1	1	1	1	5
SVUzd-ayz	-0.5	4.688	4.688	1	1	1	1	5
SVUzd-ayz	0.5	4.41	4.41	1	1	1	1	5
SVUzd-ayd	-0.5	7.916	7.916	1	2	1	1	5
SVUzd-ayd	0.5	7.904	7.904	1	2	1	1	5
SVUzd-ayv	-0.5	6.343	6.343	1	1	1	1	5
SVUzd-ayv	0.5	6.249	6.249	1	1	1	1	5
SVUzd-acz	-0.5	3.417	3.417	1	1	1	1	5
SVUzd-acz	0.5	3.482	3.482	1	1	1	1	5
SVUzd-acx	-0.5	NA	NA	NA	1	NA	NA	5
SVUzd-acx	-0.5	8.22	8.22	1	2	1	1	5
SVUzd-acx	0.5	NA	NA	NA	1	NA	NA	5
SVUzd-acx	0.5	8.089	8.089	1	2	1	1	5
SVUzd-acc	-0.5	6.348	6.348	1	1	1	1	5
SVUzd-acc	0.5	6.232	6.232	1	1	1	1	5
SVUzd-adv	-0.5	3.88	3.88	1	1	1	1	5
SVUzd-adv	0.5	3.835	3.835	1	1	1	1	5
SVUzd-awy	-0.5	4.014	4.014	1	1	1	1	5
SVUzd-awy	0.5	4.096	4.096	1	1	1	1	5
SVUzd-avz	-0.5	NA	NA	NA	1	NA	NA	5
SVUzd-avz	-0.5	8.331	8.331	1	2	1	1	5
SVUzd-avz	0.5	NA	NA	NA	1	NA	NA	5
SVUzd-avz	0.5	8.151	8.151	1	2	1	1	5
SVUzd-ava	-0.5	4.89	4.89	1	1	1	1	5
SVUzd-ava	0.5	4.814	4.814	1	1	1	1	5
SVUzd-avd	-0.5	5.605	5.605	1	1	1	1	5
SVUzd-avd	-0.5	5.616	5.616	1	1	1	2	5
SVUzd-avd	0.5	5.603	5.603	1	1	1	1	5
SVUzd-avd	0.5	5.574	5.574	1	1	1	2	5
SVUzd-aex	-0.5	3.58	3.58	1	1	1	1	5
SVUzd-aex	0.5	3.583	3.583	1	1	1	1	5
SVUzd-bzz	-0.5	3.532	3.532	1	1	1	1	5
SVUzd-bzz	0.5	3.54	3.54	1	1	1	1	5
SVUzd-bzb	-0.5	NA	NA	NA	1	NA	NA	5
SVUzd-bzb	-0.5	7.151	7.151	1	2	1	1	5
SVUzd-bzb	0.5	NA	NA	NA	1	NA	NA	5
SVUzd-bzb	0.5	7.128	7.128	1	2	1	1	5
SVUzd-bzd	-0.5	NA	NA	1	1	1	1	5
SVUzd-bzd	0.5	NA	NA	1	1	1	1	5
SVUzd-bba	-0.5	6.86	6.86	1	1	1	1	5
SVUzd-bba	-0.5	6.796	6.796	2	2	1	1	5
SVUzd-bba	0.5	6.759	6.759	1	1	1	1	5
SVUzd-bba	0.5	6.779	6.779	2	2	1	1	5
SVUzd-bbd	-0.5	NA	NA	NA	1	NA	NA	5
SVUzd-bbd	-0.5	7.958	7.958	1	2	1	1	5
SVUzd-bbd	0.5	NA	NA	NA	1	NA	NA	5
SVUzd-bbd	0.5	7.877	7.877	1	2	1	1	5
SVUzd-byw	-0.5	NA	NA	1	1	1	1	5
SVUzd-byw	0.5	NA	NA	1	1	1	1	5
SVUzd-byv	-0.5	6.528	6.528	1	1	1	1	5
SVUzd-byv	-0.5	6.494	6.494	2	2	1	1	5
SVUzd-byv	0.5	6.55	6.55	1	1	1	1	5
SVUzd-byv	0.5	6.521	6.521	2	2	1	1	5
SVUzd-bxx	-0.5	4.193	4.193	1	1	1	1	5
SVUzd-bxx	0.5	4.198	4.198	1	1	1	1	5
SVUzd-bxw	-0.5	2.937	2.937	1	1	1	1	5
SVUzd-bxw	0.5	2.932	2.932	1	1	1	1	5
SVUzd-bcz	-0.5	4.317	4.317	1	1	1	1	5
SVUzd-bcz	0.5	4.323	4.323	1	1	1	1	5
SVUzd-bcw	-0.5	1.718	1.718	1	1	1	1	5
SVUzd-bcw	0.5	1.714	1.714	1	1	1	1	5
SVUzd-bcv	-0.5	3.472	3.472	1	1	1	1	5
SVUzd-bcv	0.5	3.651	3.651	1	1	1	1	5
SVUzd-bwa	-0.5	NA	NA	NA	2	NA	NA	5
SVUzd-bwa	-0.5	NA	NA	NA	3	NA	NA	5
SVUzd-bwa	-0.5	NA	NA	NA	4	NA	NA	5
SVUzd-bwa	0.5	NA	NA	NA	2	NA	NA	5
SVUzd-bwa	0.5	NA	NA	NA	3	NA	NA	5
SVUzd-bwa	0.5	NA	NA	NA	4	NA	NA	5
SVUzd-bwb	-0.5	1.379	1.379	1	1	1	1	5
SVUzd-bwb	0.5	1.444	1.444	1	1	1	1	5
SVUzd-bwy	-0.5	1.128	1.128	1	1	1	1	5
SVUzd-bwy	0.5	1.131	1.131	1	1	1	1	5
SVUzd-bwx	-0.5	4.79	4.79	1	1	1	1	5
SVUzd-bwx	0.5	4.831	4.831	1	1	1	1	5
SVUzd-bwc	-0.5	3.24	3.24	1	1	1	1	5
SVUzd-bwc	0.5	3.213	3.213	1	1	1	1	5
SVUzd-bww	-0.5	NA	NA	1	1	1	1	5
SVUzd-bww	0.5	NA	NA	1	1	1	1	5
SVUzd-bvz	-0.5	NA	NA	1	1	1	1	5
SVUzd-bvz	0.5	NA	NA	1	1	1	1	5
SVUzd-bva	-0.5	NA	NA	NA	1	NA	NA	5
SVUzd-bva	0.5	NA	NA	NA	1	NA	NA	5
SVUzd-bvc	-0.5	3.417	3.417	1	1	1	1	5
SVUzd-bvc	0.5	3.414	3.414	1	1	1	1	5
SVUzd-bvd	-0.5	6.958	6.958	1	1	1	1	5
SVUzd-bvd	-0.5	6.92	6.92	2	2	1	1	5
SVUzd-bvd	0.5	6.964	6.964	1	1	1	1	5
SVUzd-bvd	0.5	6.923	6.923	2	2	1	1	5
SVUzd-bez	-0.5	NA	NA	1	1	1	1	5
SVUzd-bez	0.5	NA	NA	1	1	1	1	5
SVUzw-zzy	-0.5	1.469	1.469	1	1	1	1	5
SVUzw-zzy	0.5	1.505	1.505	1	1	1	1	5
SVUzw-zac	-0.5	6.561	6.561	1	1	1	1	5
SVUzw-zac	-0.5	6.519	6.519	2	2	1	1	5
SVUzw-zac	0.5	6.484	6.484	1	1	1	1	5
SVUzw-zac	0.5	6.474	6.474	2	2	1	1	5
SVUzw-zad	-0.5	3.225	3.225	1	1	1	1	5
SVUzw-zad	0.5	3.261	3.261	1	1	1	1	5
SVUzw-zav	-0.5	NA	NA	NA	1	NA	NA	5
SVUzw-zav	-0.5	7.438	7.438	1	2	1	1	5
SVUzw-zav	0.5	NA	NA	NA	1	NA	NA	5
SVUzw-zav	0.5	7.246	7.246	1	2	1	1	5
SVUzw-zbz	-0.5	1.356	1.356	1	1	1	1	5
SVUzw-zbz	0.5	1.354	1.354	1	1	1	1	5
SVUzw-zby	-0.5	2.417	2.417	1	1	1	1	5
SVUzw-zby	0.5	2.452	2.452	1	1	1	1	5
SVUzw-zbd	-0.5	NA	NA	1	1	1	1	5
SVUzw-zbd	0.5	NA	NA	1	1	1	1	5
SVUzw-zyy	-0.5	NA	NA	1	1	1	1	5
SVUzw-zyy	0.5	NA	NA	1	1	1	1	5
SVUzw-zxz	-0.5	1.154	1.154	1	1	1	1	5
SVUzw-zxz	0.5	1.153	1.153	1	1	1	1	5
SVUzw-zxa	-0.5	1.153	1.153	1	1	1	1	5
SVUzw-zxa	0.5	1.162	1.162	1	1	1	1	5
SVUzw-zxb	-0.5	1.158	1.158	1	1	1	1	5
SVUzw-zxb	0.5	1.163	1.163	1	1	1	1	5
SVUzw-zxx	-0.5	2.242	2.242	1	1	1	1	5
SVUzw-zxx	0.5	2.234	2.234	1	1	1	1	5
SVUzw-zxd	-0.5	1.369	1.369	1	1	1	1	5
SVUzw-zxd	0.5	1.381	1.381	1	1	1	1	5
SVUzw-zxw	-0.5	1.239	1.239	1	1	1	1	5
SVUzw-zxw	-0.5	1.268	1.268	2	2	1	1	5
SVUzw-zxw	0.5	1.219	1.219	1	1	1	1	5
SVUzw-zxw	0.5	1.296	1.296	2	2	1	1	5
SVUzw-zcv	-0.5	NA	NA	1	1	1	1	5
SVUzw-zcv	0.5	NA	NA	1	1	1	1	5
SVUzw-zwb	-0.5	3.566	3.566	1	1	1	1	5
SVUzw-zwb	-0.5	3.585	3.585	1	1	1	2	5
SVUzw-zwb	0.5	3.582	3.582	1	1	1	1	5
SVUzw-zwb	0.5	3.569	3.569	1	1	1	2	5
SVUzw-zvz	-0.5	4.084	4.084	1	1	1	1	5
SVUzw-zvz	0.5	3.988	3.988	1	1	1	1	5
SVUzw-zva	-0.5	7.82	7.82	1	1	1	1	5
SVUzw-zva	-0.5	7.732	7.732	2	2	1	1	5
SVUzw-zva	0.5	7.717	7.717	1	1	1	1	5
SVUzw-zva	0.5	7.652	7.652	2	2	1	1	5
SVUzw-zvw	-0.5	4.089	4.089	1	1	1	1	5
SVUzw-zvw	0.5	4.095	4.095	1	1	1	1	5
SVUzw-zvv	-0.5	3.877	3.877	1	1	1	1	5
SVUzw-zvv	0.5	3.805	3.805	1	1	1	1	5
SVUzw-zew	-0.5	NA	NA	NA	1	NA	NA	5
SVUzw-zew	-0.5	6.148	6.148	1	2	1	1	5
SVUzw-zew	0.5	NA	NA	NA	1	NA	NA	5
SVUzw-zew	0.5	6.449	6.449	1	2	1	1	5
SVUzw-azy	-0.5	3.946	3.946	1	1	1	1	5
SVUzw-azy	0.5	3.981	3.981	1	1	1	1	5
SVUzw-azx	-0.5	2.728	2.728	1	1	1	1	5
SVUzw-azx	-0.5	2.738	2.738	2	2	1	1	5
SVUzw-azx	0.5	2.737	2.737	1	1	1	1	5
SVUzw-azx	0.5	2.627	2.627	2	2	1	1	5
SVUzw-aaz	-0.5	2.172	2.172	1	1	1	1	5
SVUzw-aaz	-0.5	2.182	2.182	2	2	1	1	5
SVUzw-aaz	0.5	2.146	2.146	1	1	1	1	5
SVUzw-aaz	0.5	2.151	2.151	2	2	1	1	5
SVUzw-aaa	-0.5	1.684	1.684	1	1	1	1	5
SVUzw-aaa	0.5	1.742	1.742	1	1	1	1	5
SVUzw-aab	-0.5	5.497	5.497	1	1	1	1	5
SVUzw-aab	0.5	5.548	5.548	1	1	1	1	5
SVUzw-aax	-0.5	2.942	2.942	1	1	1	1	5
SVUzw-aax	0.5	2.968	2.968	1	1	1	1	5
SVUzw-aav	-0.5	4.903	4.903	1	1	1	1	5
SVUzw-aav	0.5	4.874	4.874	1	1	1	1	5
SVUzw-abc	-0.5	3.027	3.027	1	1	1	1	5
SVUzw-abc	0.5	3.027	3.027	1	1	1	1	5
SVUzw-ayb	-0.5	4.115	4.115	1	1	1	1	5
SVUzw-ayb	0.5	4.144	4.144	1	1	1	1	5
SVUzw-axz	-0.5	3.56	3.56	1	1	1	1	5
SVUzw-axz	0.5	3.514	3.514	1	1	1	1	5
SVUzw-axa	-0.5	1.046	1.046	1	1	1	1	5
SVUzw-axa	0.5	1.05	1.05	1	1	1	1	5
SVUzw-axv	-0.5	NA	NA	NA	2	NA	NA	5
SVUzw-axv	0.5	NA	NA	NA	2	NA	NA	5
SVUzw-acy	-0.5	4.427	4.427	1	1	1	1	5
SVUzw-acy	0.5	4.379	4.379	1	1	1	1	5
SVUzw-adb	-0.5	7.755	7.755	1	1	1	1	5
SVUzw-adb	-0.5	7.717	7.717	2	2	1	1	5
SVUzw-adb	0.5	7.714	7.714	1	1	1	1	5
SVUzw-adb	0.5	7.698	7.698	2	2	1	1	5
SVUzw-avx	-0.5	NA	NA	NA	2	NA	NA	5
SVUzw-avx	-0.5	NA	NA	NA	3	NA	NA	5
SVUzw-avx	-0.5	NA	NA	NA	4	NA	NA	5
SVUzw-avx	0.5	NA	NA	NA	2	NA	NA	5
SVUzw-avx	0.5	NA	NA	NA	3	NA	NA	5
SVUzw-avx	0.5	NA	NA	NA	4	NA	NA	5
SVUzw-aeb	-0.5	3.855	3.855	1	1	1	1	5
SVUzw-aeb	0.5	3.77	3.77	1	1	1	1	5
SVUzw-bza	-0.5	NA	NA	1	1	1	1	5
SVUzw-bza	-0.5	NA	NA	1	1	1	2	5
SVUzw-bza	0.5	NA	NA	1	1	1	1	5
SVUzw-bza	0.5	NA	NA	1	1	1	2	5
SVUzw-bzb	-0.5	NA	NA	1	1	1	1	5
SVUzw-bzb	0.5	NA	NA	1	1	1	1	5
SVUzw-bzy	-0.5	3.704	3.704	1	1	1	1	5
SVUzw-bzy	0.5	3.681	3.681	1	1	1	1	5
SVUzw-bzc	-0.5	NA	NA	NA	1	NA	NA	5
SVUzw-bzc	-0.5	8.788	8.788	1	2	1	1	5
SVUzw-bzc	0.5	NA	NA	NA	1	NA	NA	5
SVUzw-bzc	0.5	8.64	8.64	1	2	1	1	5
SVUzw-baz	-0.5	1.733	1.733	1	1	1	1	5
SVUzw-baz	0.5	1.793	1.793	1	1	1	1	5
SVUzw-bay	-0.5	5.454	5.454	1	1	1	1	5
SVUzw-bay	0.5	5.472	5.472	1	1	1	1	5
SVUzw-bbz	-0.5	1.22	1.22	1	1	1	1	5
SVUzw-bbz	-0.5	1.249	1.249	2	2	1	1	5
SVUzw-bbz	0.5	1.23	1.23	1	1	1	1	5
SVUzw-bbz	0.5	1.228	1.228	2	2	1	1	5
SVUzw-bba	-0.5	NA	NA	NA	1	NA	NA	5
SVUzw-bba	0.5	NA	NA	NA	1	NA	NA	5
SVUzw-byy	-0.5	4.2	4.2	1	1	1	1	5
SVUzw-byy	0.5	4.112	4.112	1	1	1	1	5
SVUzw-byx	-0.5	NA	NA	NA	1	NA	NA	5
SVUzw-byx	-0.5	7.698	7.698	1	2	1	1	5
SVUzw-byx	0.5	NA	NA	NA	1	NA	NA	5
SVUzw-byx	0.5	7.64	7.64	1	2	1	1	5
SVUzw-bxd	-0.5	7.012	7.012	1	1	1	1	5
SVUzw-bxd	-0.5	6.963	6.963	2	2	1	1	5
SVUzw-bxd	0.5	6.993	6.993	1	1	1	1	5
SVUzw-bxd	0.5	7.018	7.018	2	2	1	1	5
SVUzw-bcy	-0.5	NA	NA	NA	1	NA	NA	5
SVUzw-bcy	-0.5	7.215	7.215	1	2	1	1	5
SVUzw-bcy	0.5	NA	NA	NA	1	NA	NA	5
SVUzw-bcy	0.5	7.204	7.204	1	2	1	1	5
SVUzw-bcv	-0.5	3.69	3.69	1	1	1	1	5
SVUzw-bcv	0.5	3.659	3.659	1	1	1	1	5
SVUzw-bce	-0.5	NA	NA	NA	1	NA	NA	5
SVUzw-bce	-0.5	NA	NA	NA	2	NA	NA	5
SVUzw-bce	0.5	NA	NA	NA	1	NA	NA	5
SVUzw-bce	0.5	NA	NA	NA	2	NA	NA	5
SVUzw-bda	-0.5	3.439	3.439	1	1	1	1	5
SVUzw-bda	0.5	3.46	3.46	1	1	1	1	5
SVUzw-bdv	-0.5	NA	NA	1	1	1	1	5
SVUzw-bdv	0.5	NA	NA	1	1	1	1	5
SVUzw-bvz	-0.5	6.329	6.329	1	1	1	1	5
SVUzw-bvz	0.5	6.337	6.337	1	1	1	1	5
SVUzw-bva	-0.5	3.879	3.879	1	1	1	1	5
SVUzw-bva	0.5	3.894	3.894	1	1	1	1	5
SVUzw-bvx	-0.5	NA	NA	1	1	1	1	5
SVUzw-bvx	0.5	NA	NA	1	1	1	1	5
SVUzw-bvc	-0.5	1.44	1.44	1	1	1	1	5
SVUzw-bvc	0.5	1.415	1.415	1	1	1	1	5
SVUzw-bvw	-0.5	2.425	2.425	1	1	1	1	5
SVUzw-bvw	0.5	2.427	2.427	1	1	1	1	5
SVUzw-bvv	-0.5	NA	NA	1	1	1	1	5
SVUzw-bvv	0.5	NA	NA	1	1	1	1	5
SVUzw-bex	-0.5	7.018	7.018	1	1	1	1	5
SVUzw-bex	-0.5	6.974	6.974	2	2	1	1	5
SVUzw-bex	0.5	6.998	6.998	1	1	1	1	5
SVUzw-bex	0.5	7.008	7.008	2	2	1	1	5
SVUzw-bee	-0.5	4.799	4.799	1	1	1	1	5
SVUzw-bee	0.5	4.79	4.79	1	1	1	1	5
SVUzw-yzy	-0.5	1.912	1.912	1	1	1	1	5
SVUzw-yzy	0.5	1.951	1.951	1	1	1	1	5
SVUzw-yzc	-0.5	11.701	11.701	1	2	1	1	5
SVUzw-yzc	0.5	11.645	11.645	1	2	1	1	5
SVUzw-yzw	-0.5	1.036	1.036	1	1	1	1	5
SVUzw-yzw	0.5	1.03	1.03	1	1	1	1	5
SVUzw-yaa	-0.5	4.578	4.578	1	1	1	1	5
SVUzw-yaa	0.5	4.646	4.646	1	1	1	1	5
SVUzw-yab	-0.5	5.411	5.411	1	1	1	1	5
SVUzw-yab	0.5	5.417	5.417	1	1	1	1	5
SVUzw-ybb	-0.5	NA	NA	NA	1	NA	NA	5
SVUzw-ybb	-0.5	7.459	7.459	1	2	1	1	5
SVUzw-ybb	0.5	NA	NA	NA	1	NA	NA	5
SVUzw-ybb	0.5	7.343	7.343	1	2	1	1	5
SVUzw-yby	-0.5	NA	NA	1	1	1	1	5
SVUzw-yby	0.5	NA	NA	1	1	1	1	5
SVUzw-yyx	-0.5	2.087	2.087	1	1	1	1	5
SVUzw-yyx	-0.5	2.079	2.079	1	1	1	2	5
SVUzw-yyx	0.5	2.07	2.07	1	1	1	1	5
SVUzw-yyx	0.5	2.086	2.086	1	1	1	2	5
SVUzw-yyc	-0.5	1.275	1.275	1	1	1	1	5
SVUzw-yyc	0.5	1.314	1.314	1	1	1	1	5
SVUzv-zab	-0.5	1.451	1.451	1	1	1	1	3
SVUzv-zab	0.5	1.437	1.437	1	1	1	1	3
SVUzv-zae	-0.5	NA	NA	NA	1	NA	NA	3
SVUzv-zae	0.5	NA	NA	NA	1	NA	NA	3
SVUzv-zby	-0.5	6.33	6.33	1	1	1	1	3
SVUzv-zby	-0.5	6.361	6.361	2	2	1	1	3
SVUzv-zby	0.5	6.261	6.261	1	1	1	1	3
SVUzv-zby	0.5	6.287	6.287	2	2	1	1	3
SVUzv-zbw	-0.5	3.603	3.603	1	1	1	1	3
SVUzv-zbw	0.5	3.612	3.612	1	1	1	1	3
SVUzv-zbe	-0.5	4.271	4.271	1	1	1	1	3
SVUzv-zbe	-0.5	4.327	4.327	1	1	1	2	3
SVUzv-zbe	0.5	4.308	4.308	1	1	1	1	3
SVUzv-zbe	0.5	4.318	4.318	1	1	1	2	3
SVUzv-zyy	-0.5	NA	NA	NA	1	NA	NA	3
SVUzv-zyy	0.5	NA	NA	NA	1	NA	NA	3
SVUzv-zyw	-0.5	2.238	2.238	1	1	1	1	3
SVUzv-zyw	-0.5	2.333	2.333	2	2	1	1	3
SVUzv-zyw	0.5	2.242	2.242	1	1	1	1	3
SVUzv-zyw	0.5	2.288	2.288	2	2	1	1	3
SVUzv-zxa	-0.5	3.269	3.269	1	1	1	1	3
SVUzv-zxa	0.5	3.199	3.199	1	1	1	1	3
SVUzv-zxx	-0.5	3.262	3.262	1	1	1	1	3
SVUzv-zxx	0.5	3.296	3.296	1	1	1	1	3
SVUzv-zcb	-0.5	NA	NA	NA	1	NA	NA	3
SVUzv-zcb	-0.5	7.332	7.332	1	2	1	1	3
SVUzv-zcb	0.5	NA	NA	NA	1	NA	NA	3
SVUzv-zcb	0.5	7.396	7.396	1	2	1	1	3
SVUzv-zcc	-0.5	NA	NA	NA	1	NA	NA	3
SVUzv-zcc	-0.5	NA	NA	NA	2	NA	NA	3
SVUzv-zcc	0.5	NA	NA	NA	1	NA	NA	3
SVUzv-zcc	0.5	NA	NA	NA	2	NA	NA	3
SVUzv-zcv	-0.5	3.622	3.622	1	1	1	1	3
SVUzv-zcv	0.5	3.643	3.643	1	1	1	1	3
SVUzv-zce	-0.5	2.267	2.267	1	1	1	1	3
SVUzv-zce	0.5	2.267	2.267	1	1	1	1	3
SVUzv-zdw	-0.5	NA	NA	NA	1	NA	NA	3
SVUzv-zdw	0.5	NA	NA	NA	1	NA	NA	3
SVUzv-zwb	-0.5	NA	NA	NA	1	NA	NA	3
SVUzv-zwb	-0.5	8.19	8.19	1	2	1	1	3
SVUzv-zwb	0.5	NA	NA	NA	1	NA	NA	3
SVUzv-zwb	0.5	8.106	8.106	1	2	1	1	3
SVUzv-zvb	-0.5	NA	NA	NA	1	NA	NA	3
SVUzv-zvb	-0.5	9.242	9.242	1	2	1	1	3
SVUzv-zvb	0.5	NA	NA	NA	1	NA	NA	3
SVUzv-zvb	0.5	9.272	9.272	1	2	1	1	3
SVUzv-zvd	-0.5	4.131	4.131	1	1	1	1	3
SVUzv-zvd	0.5	4.221	4.221	1	1	1	1	3
SVUzv-zey	-0.5	NA	NA	NA	1	NA	NA	3
SVUzv-zey	-0.5	8.301	8.301	1	2	1	1	3
SVUzv-zey	0.5	NA	NA	NA	1	NA	NA	3
SVUzv-zey	0.5	8.435	8.435	1	2	1	1	3
SVUzv-zex	-0.5	3.214	3.214	1	1	1	1	3
SVUzv-zex	0.5	3.304	3.304	1	1	1	1	3
SVUzv-azx	-0.5	NA	NA	NA	1	NA	NA	3
SVUzv-azx	0.5	NA	NA	NA	1	NA	NA	3
SVUzv-azc	-0.5	4.168	4.168	1	1	1	1	3
SVUzv-azc	-0.5	4.192	4.192	1	1	1	2	3
SVUzv-azc	0.5	4.22	4.22	1	1	1	1	3
SVUzv-azc	0.5	4.253	4.253	1	1	1	2	3
SVUzv-aax	-0.5	3.957	3.957	1	1	1	1	3
SVUzv-aax	0.5	3.903	3.903	1	1	1	1	3
SVUzv-abz	-0.5	4.184	4.184	1	1	1	1	3
SVUzv-abz	0.5	4.119	4.119	1	1	1	1	3
SVUzv-abb	-0.5	1.372	1.372	1	1	1	1	3
SVUzv-abb	0.5	1.369	1.369	1	1	1	1	3
SVUzv-ayz	-0.5	NA	NA	NA	1	NA	NA	3
SVUzv-ayz	-0.5	8.16	8.16	1	2	1	1	3
SVUzv-ayz	0.5	NA	NA	NA	1	NA	NA	3
SVUzv-ayz	0.5	8.145	8.145	1	2	1	1	3
SVUzv-ayc	-0.5	NA	NA	NA	1	NA	NA	3
SVUzv-ayc	0.5	NA	NA	NA	1	NA	NA	3
SVUzv-axa	-0.5	7.489	7.489	1	1	1	1	3
SVUzv-axa	-0.5	7.394	7.394	2	2	1	1	3
SVUzv-axa	0.5	7.161	7.161	1	1	1	1	3
SVUzv-axa	0.5	7.166	7.166	2	2	1	1	3
SVUzv-axd	-0.5	1.039	1.039	1	1	1	1	3
SVUzv-axd	0.5	1.068	1.068	1	1	1	1	3
SVUzv-axw	-0.5	4.081	4.081	1	1	1	1	3
SVUzv-axw	0.5	4.014	4.014	1	1	1	1	3
SVUzv-axv	-0.5	4.013	4.013	1	1	1	1	3
SVUzv-axv	0.5	4.037	4.037	1	1	1	1	3
SVUzv-adb	-0.5	NA	NA	NA	1	NA	NA	3
SVUzv-adb	0.5	NA	NA	NA	1	NA	NA	3
SVUzv-adv	-0.5	4.145	4.145	1	1	1	1	3
SVUzv-adv	0.5	4.148	4.148	1	1	1	1	3
SVUzv-awy	-0.5	NA	NA	1	1	1	1	3
SVUzv-awy	-0.5	NA	NA	1	1	1	2	3
SVUzv-awy	0.5	NA	NA	1	1	1	1	3
SVUzv-awy	0.5	NA	NA	1	1	1	2	3
SVUzv-awx	-0.5	3.438	3.438	1	1	1	1	3
SVUzv-awx	0.5	3.416	3.416	1	1	1	1	3
SVUzv-awe	-0.5	NA	NA	NA	1	NA	NA	3
SVUzv-awe	-0.5	NA	NA	1	2	1	1	3
SVUzv-awe	0.5	NA	NA	NA	1	NA	NA	3
SVUzv-awe	0.5	NA	NA	1	2	1	1	3
SVUzv-avb	-0.5	2.733	2.733	1	1	1	1	3
SVUzv-avb	0.5	2.746	2.746	1	1	1	1	3
SVUzv-avc	-0.5	5.354	5.354	1	1	1	1	3
SVUzv-avc	0.5	5.376	5.376	1	1	1	1	3
SVUzv-aev	-0.5	1.363	1.363	1	1	1	1	3
SVUzv-aev	0.5	1.361	1.361	1	1	1	1	3
SVUzv-bzy	-0.5	NA	NA	NA	1	NA	NA	3
SVUzv-bzy	-0.5	NA	NA	1	2	1	1	3
SVUzv-bzy	0.5	NA	NA	NA	1	NA	NA	3
SVUzv-bzy	0.5	NA	NA	1	2	1	1	3
SVUzv-bzd	-0.5	6.027	6.027	1	1	1	1	3
SVUzv-bzd	0.5	5.994	5.994	1	1	1	1	3
SVUzv-bax	-0.5	7.802	7.802	1	1	1	1	3
SVUzv-bax	-0.5	7.687	7.687	2	2	1	1	3
SVUzv-bax	0.5	7.787	7.787	1	1	1	1	3
SVUzv-bax	0.5	7.678	7.678	2	2	1	1	3
SVUzv-bad	-0.5	4.325	4.325	1	1	1	1	3
SVUzv-bad	0.5	4.384	4.384	1	1	1	1	3
SVUzv-baw	-0.5	4.398	4.398	1	1	1	1	3
SVUzv-baw	0.5	4.321	4.321	1	1	1	1	3
SVUzv-bae	-0.5	3.963	3.963	1	1	1	1	3
SVUzv-bae	0.5	3.939	3.939	1	1	1	1	3
SVUzv-bbb	-0.5	1.928	1.928	1	1	1	1	3
SVUzv-bbb	0.5	1.954	1.954	1	1	1	1	3
SVUzv-bby	-0.5	NA	NA	1	1	1	1	3
SVUzv-bby	0.5	NA	NA	1	1	1	1	3
SVUzv-bbx	-0.5	NA	NA	1	1	1	1	3
SVUzv-bbx	0.5	NA	NA	1	1	1	1	3
SVUzv-bbw	-0.5	3.984	3.984	1	1	1	1	3
SVUzv-bbw	0.5	3.954	3.954	1	1	1	1	3
SVUzv-bya	-0.5	2.792	2.792	1	1	1	1	3
SVUzv-bya	0.5	2.772	2.772	1	1	1	1	3
SVUzv-byy	-0.5	7.163	7.163	1	1	1	1	3
SVUzv-byy	-0.5	7.006	7.006	2	2	1	1	3
SVUzv-byy	0.5	7.005	7.005	1	1	1	1	3
SVUzv-byy	0.5	6.945	6.945	2	2	1	1	3
SVUzv-byw	-0.5	NA	NA	NA	1	NA	NA	3
SVUzv-byw	-0.5	NA	NA	NA	1	NA	NA	3
SVUzv-byw	0.5	NA	NA	NA	1	NA	NA	3
SVUzv-byw	0.5	NA	NA	NA	1	NA	NA	3
SVUzv-byv	-0.5	2.923	2.923	1	1	1	1	3
SVUzv-byv	0.5	2.9	2.9	1	1	1	1	3
SVUzv-bxe	-0.5	3.019	3.019	1	1	1	1	3
SVUzv-bxe	0.5	2.977	2.977	1	1	1	1	3
SVUzv-bcb	-0.5	3.668	3.668	1	1	1	1	3
SVUzv-bcb	0.5	3.592	3.592	1	1	1	1	3
SVUzv-bcd	-0.5	NA	NA	NA	1	NA	NA	3
SVUzv-bcd	-0.5	7.319	7.319	1	2	1	1	3
SVUzv-bcd	0.5	NA	NA	NA	1	NA	NA	3
SVUzv-bcd	0.5	7.363	7.363	1	2	1	1	3
SVUzv-bcw	-0.5	NA	NA	NA	1	NA	NA	3
SVUzv-bcw	-0.5	NA	NA	NA	2	NA	NA	3
SVUzv-bcw	0.5	NA	NA	NA	1	NA	NA	3
SVUzv-bcw	0.5	NA	NA	NA	2	NA	NA	3
SVUzv-bdz	-0.5	2.165	2.165	1	1	1	1	3
SVUzv-bdz	0.5	2.147	2.147	1	1	1	1	3
SVUzv-bdw	-0.5	2.057	2.057	1	1	1	1	3
SVUzv-bdw	0.5	2.039	2.039	1	1	1	1	3
SVUzv-bwx	-0.5	3.418	3.418	1	1	1	1	3
SVUzv-bwx	0.5	3.399	3.399	1	1	1	1	3
SVUzv-bwv	-0.5	NA	NA	1	1	1	1	3
SVUzv-bwv	0.5	NA	NA	1	1	1	1	3
SVUzv-bvx	-0.5	3.371	3.371	1	1	1	1	3
SVUzv-bvx	0.5	3.345	3.345	1	1	1	1	3
SVUzv-bvw	-0.5	4.061	4.061	1	1	1	1	3
SVUzv-bvw	0.5	4.049	4.049	1	1	1	1	3
SVUzv-bee	-0.5	NA	NA	1	1	1	1	3
SVUzv-bee	0.5	NA	NA	1	1	1	1	3
SVUzv-yzx	-0.5	1.203	1.203	1	1	1	1	3
SVUzv-yzx	0.5	1.161	1.161	1	1	1	1	3
SVUzv-yzd	-0.5	NA	NA	NA	1	NA	NA	3
SVUzv-yzd	0.5	NA	NA	NA	1	NA	NA	3
SVUzv-yae	-0.5	2.83	2.83	1	1	1	1	3
SVUzv-yae	0.5	2.794	2.794	1	1	1	1	3
SVUzv-ybz	-0.5	NA	NA	NA	1	NA	NA	3
SVUzv-ybz	0.5	NA	NA	NA	1	NA	NA	3
SVUzv-yba	-0.5	NA	NA	NA	1	NA	NA	3
SVUzv-yba	-0.5	7.345	7.345	1	2	1	1	3
SVUzv-yba	0.5	NA	NA	NA	1	NA	NA	3
SVUzv-yba	0.5	7.359	7.359	1	2	1	1	3
SVUzv-ybd	-0.5	NA	NA	NA	1	NA	NA	3
SVUzv-ybd	-0.5	6.902	6.902	1	1	1	1	3
SVUzv-ybd	0.5	NA	NA	NA	1	NA	NA	3
SVUzv-ybd	0.5	6.926	6.926	1	1	1	1	3
SVUzv-ybv	-0.5	NA	NA	1	1	1	1	3
SVUzv-ybv	0.5	NA	NA	1	1	1	1	3
SVUzv-ybe	-0.5	3.709	3.709	1	1	1	1	3
SVUzv-ybe	0.5	3.677	3.677	1	1	1	1	3
SVUzv-yyz	-0.5	4.053	4.053	1	1	1	1	3
SVUzv-yyz	0.5	4.026	4.026	1	1	1	1	3
SVUzv-yyd	-0.5	3	3	1	1	1	1	3
SVUzv-yyd	0.5	2.998	2.998	1	1	1	1	3
SVUzv-yxy	-0.5	3.49	3.49	1	1	1	1	3
SVUzv-yxy	0.5	3.44	3.44	1	1	1	1	3
SVUze-zzd	-0.5	NA	NA	NA	1	NA	NA	3
SVUze-zzd	-0.5	6.88	6.88	1	2	1	1	3
SVUze-zzd	0.5	NA	NA	NA	1	NA	NA	3
SVUze-zzd	0.5	6.862	6.862	1	2	1	1	3
SVUze-zaw	-0.5	NA	NA	NA	1	NA	NA	3
SVUze-zaw	-0.5	7.881	7.881	1	2	1	1	3
SVUze-zaw	0.5	NA	NA	NA	1	NA	NA	3
SVUze-zaw	0.5	7.861	7.861	1	2	1	1	3
SVUze-zbz	-0.5	4.227	4.227	1	1	1	1	3
SVUze-zbz	0.5	4.199	4.199	1	1	1	1	3
SVUze-zxy	-0.5	NA	NA	NA	1	NA	NA	3
SVUze-zxy	-0.5	3.104	3.104	1	1	1	1	3
SVUze-zxy	0.5	NA	NA	NA	1	NA	NA	3
SVUze-zxy	0.5	3.103	3.103	1	1	1	1	3
SVUze-zxd	-0.5	NA	NA	NA	1	NA	NA	3
SVUze-zxd	-0.5	NA	NA	1	2	1	1	3
SVUze-zxd	0.5	NA	NA	NA	1	NA	NA	3
SVUze-zxd	0.5	NA	NA	1	2	1	1	3
SVUze-zcb	-0.5	NA	NA	NA	1	NA	NA	3
SVUze-zcb	0.5	NA	NA	NA	1	NA	NA	3
SVUze-zcy	-0.5	3.741	3.741	1	1	1	1	3
SVUze-zcy	0.5	3.668	3.668	1	1	1	1	3
SVUze-zcd	-0.5	NA	NA	NA	1	NA	NA	3
SVUze-zcd	0.5	NA	NA	NA	1	NA	NA	3
SVUze-zdb	-0.5	3.782	3.782	1	1	1	1	3
SVUze-zdb	0.5	3.743	3.743	1	1	1	1	3
SVUze-zdy	-0.5	NA	NA	NA	1	NA	NA	3
SVUze-zdy	-0.5	NA	NA	1	2	1	1	3
SVUze-zdy	0.5	NA	NA	NA	1	NA	NA	3
SVUze-zdy	0.5	NA	NA	1	2	1	1	3
SVUze-zwa	-0.5	1.015	1.015	1	1	1	1	3
SVUze-zwa	0.5	0.954	0.954	1	1	1	1	3
SVUze-zwy	-0.5	NA	NA	NA	1	NA	NA	3
SVUze-zwy	-0.5	7.028	7.028	1	2	1	1	3
SVUze-zwy	0.5	NA	NA	NA	1	NA	NA	3
SVUze-zwy	0.5	7.046	7.046	1	2	1	1	3
SVUze-zwe	-0.5	4.23	4.23	1	1	1	1	3
SVUze-zwe	0.5	4.201	4.201	1	1	1	1	3
SVUze-zvx	-0.5	5.749	5.749	1	1	1	1	3
SVUze-zvx	0.5	5.755	5.755	1	1	1	1	3
SVUze-azb	-0.5	4.957	4.957	1	1	1	1	3
SVUze-azb	0.5	4.906	4.906	1	1	1	1	3
SVUez-zze	-0.5	6.747	6.747	1	1	1	1	3
SVUez-zze	0.5	6.664	6.664	1	1	1	1	3
SVUez-zbz	-0.5	8.071	8.071	1	1	1	1	3
SVUez-zbz	-0.5	8.047	8.047	2	2	1	1	3
SVUez-zbz	0.5	8.107	8.107	1	1	1	1	3
SVUez-zbz	0.5	8.078	8.078	2	2	1	1	3
SVUez-zyx	-0.5	5.101	5.101	1	1	1	1	3
SVUez-zyx	0.5	5.067	5.067	1	1	1	1	3
SVUez-zye	-0.5	4.402	4.402	1	1	1	1	3
SVUez-zye	0.5	4.486	4.486	1	1	1	1	3
SVUez-zxz	-0.5	5.081	5.081	1	1	1	1	3
SVUez-zxz	0.5	5.069	5.069	1	1	1	1	3
SVUez-zxe	-0.5	3.099	3.099	1	1	1	1	3
SVUez-zxe	0.5	2.996	2.996	1	1	1	1	3
SVUez-zca	-0.5	7.185	7.185	1	1	1	1	3
SVUez-zca	-0.5	7.095	7.095	2	2	1	1	3
SVUez-zca	-0.5	7.051	7.051	3	3	1	1	3
SVUez-zca	0.5	6.971	6.971	1	1	1	1	3
SVUez-zca	0.5	6.999	6.999	2	2	1	1	3
SVUez-zca	0.5	6.938	6.938	3	3	1	1	3
SVUez-zcw	-0.5	NA	NA	NA	1	NA	NA	3
SVUez-zcw	0.5	NA	NA	NA	1	NA	NA	3
SVUez-zdz	-0.5	6.591	6.591	1	1	1	1	3
SVUez-zdz	0.5	6.518	6.518	1	1	1	1	3
SVUez-zda	-0.5	1.655	1.655	1	1	1	1	3
SVUez-zda	0.5	1.635	1.635	1	1	1	1	3
SVUez-zdb	-0.5	4.393	4.393	1	1	1	1	3
SVUez-zdb	0.5	4.333	4.333	1	1	1	1	3
SVUez-zdy	-0.5	NA	NA	1	1	1	1	3
SVUez-zdy	0.5	NA	NA	1	1	1	1	3
SVUez-zwb	-0.5	NA	NA	NA	1	NA	NA	3
SVUez-zwb	0.5	NA	NA	NA	1	NA	NA	3
SVUez-zvx	-0.5	3.287	3.287	1	1	1	1	3
SVUez-zvx	0.5	3.171	3.171	1	1	1	1	3
SVUez-zez	-0.5	4.075	4.075	1	1	1	1	3
SVUez-zez	0.5	4.107	4.107	1	1	1	1	3
SVUez-zeb	-0.5	4.998	4.998	1	1	1	1	3
SVUez-zeb	0.5	4.894	4.894	1	1	1	1	3
SVUez-zev	-0.5	2.99	2.99	1	1	1	1	3
SVUez-zev	0.5	2.985	2.985	1	1	1	1	3
SVUez-zee	-0.5	4.865	4.865	1	1	1	1	3
SVUez-zee	0.5	4.788	4.788	1	1	1	1	3
SVUez-azx	-0.5	2.895	2.895	1	1	1	1	3
SVUez-azx	-0.5	2.913	2.913	1	1	1	2	3
SVUez-azx	0.5	2.895	2.895	1	1	1	1	3
SVUez-azx	0.5	2.899	2.899	1	1	1	2	3
SVUez-azc	-0.5	2.487	2.487	1	1	1	1	3
SVUez-azc	0.5	2.472	2.472	1	1	1	1	3
SVUez-abx	-0.5	2.909	2.909	1	1	1	1	3
SVUez-abx	0.5	2.937	2.937	1	1	1	1	3
SVUez-ayb	-0.5	3.602	3.602	1	1	1	1	3
SVUez-ayb	0.5	3.595	3.595	1	1	1	1	3
SVUez-axe	-0.5	2.856	2.856	1	1	1	1	3
SVUez-axe	0.5	2.763	2.763	1	1	1	1	3
SVUez-acz	-0.5	2.954	2.954	1	1	1	1	3
SVUez-acz	0.5	2.911	2.911	1	1	1	1	3
SVUez-adb	-0.5	2.446	2.446	1	1	1	1	3
SVUez-adb	0.5	2.463	2.463	1	1	1	1	3
SVUez-ady	-0.5	2.477	2.477	1	1	1	1	3
SVUez-ady	0.5	2.485	2.485	1	1	1	1	3
SVUez-add	-0.5	4.12	4.12	1	1	1	1	3
SVUez-add	0.5	4.08	4.08	1	1	1	1	3
SVUez-awz	-0.5	5.373	5.373	1	1	1	1	3
SVUez-awz	0.5	5.354	5.354	1	1	1	1	3
SVUez-awb	-0.5	NA	NA	1	1	1	1	3
SVUez-awb	0.5	NA	NA	1	1	1	1	3
SVUez-awy	-0.5	4.395	4.395	1	1	1	1	3
SVUez-awy	0.5	4.386	4.386	1	1	1	1	3
SVUez-aww	-0.5	6.465	6.465	1	1	1	1	3
SVUez-aww	0.5	6.454	6.454	1	1	1	1	3
SVUez-avb	-0.5	NA	NA	NA	1	NA	NA	3
SVUez-avb	-0.5	9.84	9.84	1	2	1	1	3
SVUez-avb	0.5	NA	NA	NA	1	NA	NA	3
SVUez-avb	0.5	9.834	9.834	1	2	1	1	3
SVUez-avy	-0.5	3.638	3.638	1	1	1	1	3
SVUez-avy	0.5	3.55	3.55	1	1	1	1	3
SVUez-avc	-0.5	8.449	8.449	1	1	1	1	3
SVUez-avc	-0.5	8.279	8.279	2	2	1	1	3
SVUez-avc	0.5	8.336	8.336	1	1	1	1	3
SVUez-avc	0.5	8.264	8.264	2	2	1	1	3
SVUez-avw	-0.5	NA	NA	NA	1	NA	NA	3
SVUez-avw	0.5	NA	NA	NA	1	NA	NA	3
SVUez-aed	-0.5	6	6	1	1	1	1	3
SVUez-aed	0.5	5.962	5.962	1	1	1	1	3
SVUez-bze	-0.5	NA	NA	NA	1	NA	NA	3
SVUez-bze	0.5	NA	NA	NA	1	NA	NA	3
SVUez-bad	-0.5	3.336	3.336	1	1	1	1	3
SVUez-bad	0.5	3.38	3.38	1	1	1	1	3
SVUez-baw	-0.5	6.828	6.828	1	1	1	1	3
SVUez-baw	0.5	6.869	6.869	1	1	1	1	3
SVUez-bba	-0.5	4.571	4.571	1	1	1	1	3
SVUez-bba	0.5	4.54	4.54	1	1	1	1	3
SVUez-bbd	-0.5	5.843	5.843	1	1	1	1	3
SVUez-bbd	0.5	5.809	5.809	1	1	1	1	3
SVUez-bbv	-0.5	7.223	7.223	1	1	1	1	3
SVUez-bbv	0.5	7.045	7.045	1	1	1	1	3
SVUez-byy	-0.5	2.386	2.386	1	1	1	1	3
SVUez-byy	0.5	2.331	2.331	1	1	1	1	3
SVUez-bxz	-0.5	5.092	5.092	1	1	1	1	3
SVUez-bxz	0.5	4.996	4.996	1	1	1	1	3
SVUez-bxa	-0.5	1.747	1.747	1	1	1	1	3
SVUez-bxa	0.5	1.718	1.718	1	1	1	1	3
SVUez-bxx	-0.5	NA	NA	NA	1	NA	NA	3
SVUez-bxx	-0.5	NA	NA	NA	2	NA	NA	3
SVUez-bxx	0.5	NA	NA	NA	1	NA	NA	3
SVUez-bxx	0.5	NA	NA	NA	2	NA	NA	3
SVUez-bxc	-0.5	2.169	2.169	1	1	1	1	3
SVUez-bxc	0.5	2.148	2.148	1	1	1	1	3
SVUez-bxv	-0.5	NA	NA	NA	1	NA	NA	3
SVUez-bxv	-0.5	NA	NA	NA	2	NA	NA	3
SVUez-bxv	-0.5	7.776	7.776	1	3	1	1	3
SVUez-bxv	0.5	NA	NA	NA	1	NA	NA	3
SVUez-bxv	0.5	NA	NA	NA	2	NA	NA	3
SVUez-bxv	0.5	7.772	7.772	1	3	1	1	3
SVUez-bca	-0.5	4.19	4.19	1	1	1	1	3
SVUez-bca	0.5	4.114	4.114	1	1	1	1	3
SVUez-bcy	-0.5	2.3	2.3	1	1	1	1	3
SVUez-bcy	-0.5	2.284	2.284	1	1	1	2	3
SVUez-bcy	0.5	2.286	2.286	1	1	1	1	3
SVUez-bcy	0.5	2.278	2.278	1	1	1	2	3
SVUez-bcw	-0.5	NA	NA	1	1	1	1	3
SVUez-bcw	0.5	NA	NA	1	1	1	1	3
SVUez-bda	-0.5	2.064	2.064	1	1	1	1	3
SVUez-bda	0.5	2.107	2.107	1	1	1	1	3
SVUez-bdc	-0.5	5.085	5.085	1	1	1	1	3
SVUez-bdc	0.5	5.178	5.178	1	1	1	1	3
SVUez-bdv	-0.5	2.255	2.255	1	1	1	1	3
SVUez-bdv	0.5	2.302	2.302	1	1	1	1	3
SVUez-bwz	-0.5	NA	NA	NA	1	NA	NA	3
SVUez-bwz	-0.5	7.606	7.606	1	2	1	1	3
SVUez-bwz	0.5	NA	NA	NA	1	NA	NA	3
SVUez-bwz	0.5	7.575	7.575	1	2	1	1	3
SVUez-bwy	-0.5	NA	NA	1	1	1	1	3
SVUez-bwy	0.5	NA	NA	1	1	1	1	3
SVUez-bwd	-0.5	NA	NA	NA	1	NA	NA	3
SVUez-bwd	-0.5	10.404	10.404	1	2	1	1	3
SVUez-bwd	0.5	NA	NA	NA	1	NA	NA	3
SVUez-bwd	0.5	10.267	10.267	1	2	1	1	3
SVUez-bww	-0.5	4.856	4.856	1	1	1	1	3
SVUez-bww	0.5	4.815	4.815	1	1	1	1	3
SVUez-bva	-0.5	5.662	5.662	1	1	1	1	3
SVUez-bva	0.5	5.813	5.813	1	1	1	1	3
SVUez-bvb	-0.5	2.633	2.633	1	1	1	1	3
SVUez-bvb	0.5	2.65	2.65	1	1	1	1	3
SVUez-bey	-0.5	NA	NA	1	1	1	1	3
SVUez-bey	0.5	NA	NA	1	1	1	1	3
SVUez-bex	-0.5	1.991	1.991	1	1	1	1	3
SVUez-bex	0.5	1.995	1.995	1	1	1	1	3
SVUez-bec	-0.5	NA	NA	NA	1	NA	NA	3
SVUez-bec	-0.5	8.383	8.383	1	2	1	1	3
SVUez-bec	0.5	NA	NA	NA	1	NA	NA	3
SVUez-bec	0.5	8.326	8.326	1	2	1	1	3
SVUez-bed	-0.5	4.146	4.146	1	1	1	1	3
SVUez-bed	0.5	4.19	4.19	1	1	1	1	3
SVUez-bee	-0.5	NA	NA	NA	1	NA	NA	3
SVUez-bee	-0.5	9.321	9.321	1	2	1	1	3
SVUez-bee	0.5	NA	NA	NA	1	NA	NA	3
SVUez-bee	0.5	9.347	9.347	1	2	1	1	3
SVUez-yzz	-0.5	3.615	3.615	1	1	1	1	3
SVUez-yzz	-0.5	3.701	3.701	2	3	1	1	3
SVUez-yzz	0.5	3.593	3.593	1	1	1	1	3
SVUez-yzz	0.5	3.636	3.636	2	3	1	1	3
SVUez-yzc	-0.5	6.088	6.088	1	1	1	1	3
SVUez-yzc	0.5	5.735	5.735	1	1	1	1	3
SVUez-yax	-0.5	6.928	6.928	1	1	1	1	3
SVUez-yax	-0.5	6.907	6.907	2	2	1	1	3
SVUez-yax	0.5	6.896	6.896	1	1	1	1	3
SVUez-yax	0.5	6.926	6.926	2	2	1	1	3
SVUez-ybx	-0.5	4.221	4.221	1	1	1	1	3
SVUez-ybx	0.5	4.23	4.23	1	1	1	1	3
SVUez-yyz	-0.5	NA	NA	NA	1	NA	NA	3
SVUez-yyz	0.5	NA	NA	NA	1	NA	NA	3
SVUez-yyb	-0.5	8.218	8.218	1	1	1	1	3
SVUez-yyb	-0.5	8.185	8.185	2	2	1	1	3
SVUez-yyb	0.5	8.106	8.106	1	1	1	1	3
SVUez-yyb	0.5	8.094	8.094	2	2	1	1	3
SVUez-yye	-0.5	2.247	2.247	1	1	1	1	3
SVUez-yye	-0.5	2.228	2.228	1	1	1	2	3
SVUez-yye	0.5	2.234	2.234	1	1	1	1	3
SVUez-yye	0.5	2.234	2.234	1	1	1	2	3
SVUez-yxa	-0.5	3.182	3.182	1	1	1	1	3
SVUez-yxa	0.5	3.139	3.139	1	1	1	1	3
SVUez-yxx	-0.5	NA	NA	NA	1	NA	NA	3
SVUez-yxx	0.5	NA	NA	NA	1	NA	NA	3
SVUez-ycz	-0.5	NA	NA	NA	1	NA	NA	3
SVUez-ycz	-0.5	7.841	7.841	1	2	1	1	3
SVUez-ycz	0.5	NA	NA	NA	1	NA	NA	3
SVUez-ycz	0.5	7.819	7.819	1	2	1	1	3
SVUez-yca	-0.5	NA	NA	NA	1	NA	NA	3
SVUez-yca	-0.5	6.742	6.742	1	2	1	1	3
SVUez-yca	0.5	NA	NA	NA	1	NA	NA	3
SVUez-yca	0.5	6.555	6.555	1	2	1	1	3
SVUez-ycy	-0.5	6.953	6.953	1	1	1	1	3
SVUez-ycy	-0.5	6.91	6.91	2	2	1	1	3
SVUez-ycy	0.5	6.926	6.926	1	1	1	1	3
SVUez-ycy	0.5	6.944	6.944	2	2	1	1	3
SVUez-ycw	-0.5	7.405	7.405	1	1	1	1	3
SVUez-ycw	-0.5	7.279	7.279	2	2	1	1	3
SVUez-ycw	0.5	7.506	7.506	1	1	1	1	3
SVUez-ycw	0.5	7.422	7.422	2	2	1	1	3
SVUea-zze	-0.5	NA	NA	NA	1	NA	NA	3
SVUea-zze	0.5	NA	NA	NA	1	NA	NA	3
SVUea-zac	-0.5	2.051	2.051	1	1	1	1	3
SVUea-zac	0.5	2.036	2.036	1	1	1	1	3
SVUea-zad	-0.5	1.802	1.802	1	1	1	1	3
SVUea-zad	0.5	1.754	1.754	1	1	1	1	3
SVUea-zaw	-0.5	2.086	2.086	1	1	1	1	3
SVUea-zaw	0.5	2.072	2.072	1	1	1	1	3
SVUea-zbc	-0.5	2.137	2.137	1	1	1	1	3
SVUea-zbc	0.5	2.073	2.073	1	1	1	1	3
SVUea-zya	-0.5	2.273	2.273	1	1	1	1	3
SVUea-zya	0.5	2.303	2.303	1	1	1	1	3
SVUea-zxx	-0.5	NA	NA	1	1	1	1	3
SVUea-zxx	-0.5	NA	NA	2	2	1	1	3
SVUea-zxx	0.5	NA	NA	1	1	1	1	3
SVUea-zxx	0.5	NA	NA	2	2	1	1	3
SVUea-zxe	-0.5	NA	NA	NA	1	NA	NA	3
SVUea-zxe	0.5	NA	NA	NA	1	NA	NA	3
SVUea-zcz	-0.5	3.703	3.703	1	1	1	1	3
SVUea-zcz	0.5	3.668	3.668	1	1	1	1	3
SVUea-zcy	-0.5	4.125	4.125	1	1	1	1	3
SVUea-zcy	0.5	4.176	4.176	1	1	1	1	3
SVUea-zdy	-0.5	NA	NA	NA	1	NA	NA	3
SVUea-zdy	0.5	NA	NA	NA	1	NA	NA	3
SVUea-zdw	-0.5	3.828	3.828	1	1	1	1	3
SVUea-zdw	0.5	3.78	3.78	1	1	1	1	3
SVUea-zvd	-0.5	4.298	4.298	1	1	1	1	3
SVUea-zvd	0.5	4.237	4.237	1	1	1	1	3
SVUea-zvv	-0.5	6.083	6.083	1	1	1	1	3
SVUea-zvv	0.5	5.929	5.929	1	1	1	1	3
SVUea-zex	-0.5	NA	NA	NA	1	NA	NA	3
SVUea-zex	0.5	NA	NA	NA	1	NA	NA	3
SVUea-zew	-0.5	2.73	2.73	1	1	1	1	3
SVUea-zew	0.5	2.658	2.658	1	1	1	1	3
SVUea-zev	-0.5	2.342	2.342	1	1	1	1	3
SVUea-zev	-0.5	2.32	2.32	1	1	1	2	3
SVUea-zev	0.5	2.361	2.361	1	1	1	1	3
SVUea-zev	0.5	2.349	2.349	1	1	1	2	3
SVUea-zee	-0.5	4.002	4.002	1	1	1	1	3
SVUea-zee	0.5	4.027	4.027	1	1	1	1	3
SVUea-azz	-0.5	5.269	5.269	1	1	1	1	3
SVUea-azz	0.5	5.194	5.194	1	1	1	1	3
SVUea-aza	-0.5	NA	NA	NA	1	NA	NA	3
SVUea-aza	-0.5	12.15	12.15	1	2	1	1	3
SVUea-aza	-0.5	12.212	12.212	2	3	1	1	3
SVUea-aza	0.5	NA	NA	NA	1	NA	NA	3
SVUea-aza	0.5	12.203	12.203	1	2	1	1	3
SVUea-aza	0.5	12.298	12.298	2	3	1	1	3
SVUea-azb	-0.5	2.345	2.345	1	1	1	1	3
SVUea-azb	0.5	2.342	2.342	1	1	1	1	3
SVUea-azd	-0.5	2.692	2.692	1	1	1	1	3
SVUea-azd	0.5	2.644	2.644	1	1	1	1	3
SVUea-aab	-0.5	7.685	7.685	1	1	1	1	3
SVUea-aab	-0.5	7.531	7.531	2	2	1	1	3
SVUea-aab	0.5	7.502	7.502	1	1	1	1	3
SVUea-aab	0.5	7.467	7.467	2	2	1	1	3
SVUea-aad	-0.5	2.467	2.467	1	1	1	1	3
SVUea-aad	0.5	2.505	2.505	1	1	1	1	3
SVUea-aba	-0.5	4.155	4.155	1	1	1	1	3
SVUea-aba	0.5	4.152	4.152	1	1	1	1	3
SVUea-abx	-0.5	2.237	2.237	1	1	1	1	3
SVUea-abx	0.5	2.26	2.26	1	1	1	1	3
SVUea-axa	-0.5	3.434	3.434	1	1	1	1	3
SVUea-axa	0.5	3.416	3.416	1	1	1	1	3
SVUea-axd	-0.5	3.505	3.505	1	1	1	1	3
SVUea-axd	0.5	3.559	3.559	1	1	1	1	3
SVUea-axw	-0.5	NA	NA	1	1	1	1	3
SVUea-axw	0.5	NA	NA	1	1	1	1	3
SVUea-axv	-0.5	4.048	4.048	1	1	1	1	3
SVUea-axv	0.5	4.039	4.039	1	1	1	1	3
SVUea-acb	-0.5	3.659	3.659	1	1	1	1	3
SVUea-acb	0.5	3.534	3.534	1	1	1	1	3
SVUea-acy	-0.5	NA	NA	NA	1	NA	NA	3
SVUea-acy	0.5	NA	NA	NA	1	NA	NA	3
SVUea-acw	-0.5	5.397	5.397	1	1	1	1	3
SVUea-acw	0.5	5.508	5.508	1	1	1	1	3
SVUea-ace	-0.5	6.143	6.143	1	1	1	1	3
SVUea-ace	-0.5	6.121	6.121	2	2	1	1	3
SVUea-ace	0.5	6.105	6.105	1	1	1	1	3
SVUea-ace	0.5	6.072	6.072	2	2	1	1	3
SVUea-adz	-0.5	5.99	5.99	1	1	1	1	3
SVUea-adz	0.5	5.929	5.929	1	1	1	1	3
SVUea-adb	-0.5	3.05	3.05	1	1	1	1	3
SVUea-adb	0.5	3.045	3.045	1	1	1	1	3
SVUea-adv	-0.5	NA	NA	NA	1	NA	NA	3
SVUea-adv	-0.5	8.37	8.37	1	2	1	1	3
SVUea-adv	0.5	NA	NA	NA	1	NA	NA	3
SVUea-adv	0.5	8.232	8.232	1	2	1	1	3
SVUea-awy	-0.5	3.695	3.695	1	1	1	1	3
SVUea-awy	0.5	3.714	3.714	1	1	1	1	3
SVUea-aww	-0.5	5.848	5.848	1	1	1	1	3
SVUea-aww	0.5	5.838	5.838	1	1	1	1	3
SVUea-avz	-0.5	4.979	4.979	1	1	1	1	3
SVUea-avz	0.5	4.935	4.935	1	1	1	1	3
SVUea-aez	-0.5	NA	NA	NA	1	NA	NA	3
SVUea-aez	-0.5	8.407	8.407	1	2	1	1	3
SVUea-aez	0.5	NA	NA	NA	1	NA	NA	3
SVUea-aez	0.5	8.39	8.39	1	2	1	1	3
SVUea-bzx	-0.5	5.676	5.676	1	1	1	1	3
SVUea-bzx	0.5	5.727	5.727	1	1	1	1	3
SVUea-bzd	-0.5	3.237	3.237	1	1	1	1	3
SVUea-bzd	0.5	3.209	3.209	1	1	1	1	3
SVUea-baa	-0.5	5.924	5.924	1	1	1	1	3
SVUea-baa	0.5	5.878	5.878	1	1	1	1	3
SVUea-baw	-0.5	6.03	6.03	1	1	1	1	3
SVUea-baw	0.5	6.115	6.115	1	1	1	1	3
SVUea-bby	-0.5	5.85	5.85	1	1	1	1	3
SVUea-bby	0.5	5.83	5.83	1	1	1	1	3
SVUea-bbc	-0.5	6.692	6.692	1	1	1	1	3
SVUea-bbc	0.5	6.671	6.671	1	1	1	1	3
SVUea-byd	-0.5	7.156	7.156	1	1	1	1	3
SVUea-byd	-0.5	7.176	7.176	1	1	1	2	3
SVUea-byd	0.5	7.173	7.173	1	1	1	1	3
SVUea-byd	0.5	7.245	7.245	1	1	1	2	3
SVUea-bxz	-0.5	2.438	2.438	1	1	1	1	3
SVUea-bxz	0.5	2.45	2.45	1	1	1	1	3
SVUea-bxe	-0.5	1.789	1.789	1	1	1	1	3
SVUea-bxe	0.5	1.829	1.829	1	1	1	1	3
SVUea-bca	-0.5	3.323	3.323	1	1	1	1	3
SVUea-bca	0.5	3.28	3.28	1	1	1	1	3
SVUea-bcb	-0.5	5.258	5.258	1	1	1	1	3
SVUea-bcb	0.5	5.169	5.169	1	1	1	1	3
SVUea-bcc	-0.5	NA	NA	NA	1	NA	NA	3
SVUea-bcc	0.5	NA	NA	NA	1	NA	NA	3
SVUea-bcd	-0.5	1.905	1.905	1	1	1	1	3
SVUea-bcd	0.5	1.908	1.908	1	1	1	1	3
SVUea-bce	-0.5	NA	NA	NA	1	NA	NA	3
SVUea-bce	0.5	NA	NA	NA	1	NA	NA	3
SVUea-bdy	-0.5	4.689	4.689	1	1	1	1	3
SVUea-bdy	0.5	4.729	4.729	1	1	1	1	3
SVUea-bdd	-0.5	4.437	4.437	1	1	1	1	3
SVUea-bdd	0.5	4.424	4.424	1	1	1	1	3
SVUea-bde	-0.5	NA	NA	NA	1	NA	NA	3
SVUea-bde	-0.5	9.803	9.803	1	2	1	1	3
SVUea-bde	0.5	NA	NA	NA	1	NA	NA	3
SVUea-bde	0.5	9.876	9.876	1	2	1	1	3
SVUea-bwd	-0.5	5.875	5.875	1	1	1	1	3
SVUea-bwd	0.5	5.794	5.794	1	1	1	1	3
SVUea-bvd	-0.5	4.848	4.848	1	1	1	1	3
SVUea-bvd	0.5	4.814	4.814	1	1	1	1	3
SVUea-bvv	-0.5	4.172	4.172	1	1	1	1	3
SVUea-bvv	0.5	4.148	4.148	1	1	1	1	3
SVUea-bea	-0.5	6.48	6.48	1	1	1	1	3
SVUea-bea	0.5	6.414	6.414	1	1	1	1	3
SVUea-bex	-0.5	3.699	3.699	1	1	1	1	3
SVUea-bex	0.5	3.658	3.658	1	1	1	1	3
SVUea-yzz	-0.5	NA	NA	NA	1	NA	NA	3
SVUea-yzz	-0.5	10.378	10.378	1	2	1	1	3
SVUea-yzz	0.5	NA	NA	NA	1	NA	NA	3
SVUea-yzz	0.5	10.418	10.418	1	2	1	1	3
SVUea-yzd	-0.5	1.244	1.244	1	1	1	1	3
SVUea-yzd	0.5	1.258	1.258	1	1	1	1	3
SVUea-yzv	-0.5	NA	NA	NA	1	NA	NA	3
SVUea-yzv	-0.5	11.012	11.012	1	2	1	1	3
SVUea-yzv	0.5	NA	NA	NA	1	NA	NA	3
SVUea-yzv	0.5	10.828	10.828	1	2	1	1	3
SVUea-yaz	-0.5	4.462	4.462	1	1	1	1	3
SVUea-yaz	0.5	4.429	4.429	1	1	1	1	3
SVUea-yaa	-0.5	NA	NA	1	1	1	1	3
SVUea-yaa	0.5	NA	NA	1	1	1	1	3
SVUea-ybb	-0.5	NA	NA	NA	1	NA	NA	3
SVUea-ybb	-0.5	10.889	10.889	1	2	1	1	3
SVUea-ybb	-0.5	10.911	10.911	1	2	1	2	3
SVUea-ybb	0.5	NA	NA	NA	1	NA	NA	3
SVUea-ybb	0.5	10.877	10.877	1	2	1	1	3
SVUea-ybb	0.5	10.946	10.946	1	2	1	2	3
SVUea-ybx	-0.5	2.805	2.805	1	1	1	1	3
SVUea-ybx	0.5	2.832	2.832	1	1	1	1	3
SVUea-ybd	-0.5	NA	NA	NA	1	NA	NA	3
SVUea-ybd	-0.5	9.876	9.876	1	2	1	1	3
SVUea-ybd	0.5	NA	NA	NA	1	NA	NA	3
SVUea-ybd	0.5	9.806	9.806	1	2	1	1	3
SVUea-yya	-0.5	1.615	1.615	1	1	1	1	3
SVUea-yya	0.5	1.593	1.593	1	1	1	1	3
SVUea-yyb	-0.5	2.051	2.051	1	1	1	1	3
SVUea-yyb	0.5	2.062	2.062	1	1	1	1	3
SVUea-yyc	-0.5	5.319	5.319	1	1	1	1	3
SVUea-yyc	0.5	5.253	5.253	1	1	1	1	3
SVUea-yye	-0.5	3.989	3.989	1	1	1	1	3
SVUea-yye	0.5	3.93	3.93	1	1	1	1	3
SVUea-yxy	-0.5	NA	NA	NA	1	NA	NA	3
SVUea-yxy	0.5	NA	NA	NA	1	NA	NA	3
SVUeb-zab	-0.5	2.5	2.5	1	1	1	1	1
SVUeb-zab	0.5	2.5	2.5	1	1	1	1	1
SVUeb-zax	-0.5	NA	NA	NA	1	NA	NA	1
SVUeb-zax	0.5	NA	NA	NA	1	NA	NA	1
SVUeb-zyv	-0.5	3.2	3.2	1	1	1	1	1
SVUeb-zyv	0.5	3.2	3.2	1	1	1	1	1
SVUeb-zxz	-0.5	4.62	4.62	1	1	1	1	1
SVUeb-zxz	0.5	4.59	4.59	1	1	1	1	1
SVUeb-zxc	-0.5	5.9	5.9	1	1	1	1	1
SVUeb-zxc	0.5	5.9	5.9	1	1	1	1	1
SVUeb-zxd	-0.5	1.4	1.4	1	1	1	1	1
SVUeb-zxd	0.5	1.41	1.41	1	1	1	1	1
SVUeb-zxe	-0.5	8	8	1	1	1	1	1
SVUeb-zxe	0.5	8	8	1	1	1	1	1
SVUeb-zcv	-0.5	2	2	1	1	1	1	1
SVUeb-zcv	0.5	2	2	1	1	1	1	1
SVUeb-zdz	-0.5	8.08	8.08	1	1	1	1	1
SVUeb-zdz	0.5	8.1	8.1	1	1	1	1	1
SVUeb-zwa	-0.5	7.3	7.3	1	1	1	1	1
SVUeb-zwa	-0.5	7.3	7.3	2	2	1	1	1
SVUeb-zwa	0.5	7.27	7.27	1	1	1	1	1
SVUeb-zwa	0.5	7.27	7.27	2	2	1	1	1
SVUeb-zwb	-0.5	7.3	7.3	1	1	1	1	1
SVUeb-zwb	-0.5	7.3	7.3	2	2	1	1	1
SVUeb-zwb	0.5	7.3	7.3	1	1	1	1	1
SVUeb-zwb	0.5	7.3	7.3	2	2	1	1	1
SVUeb-zvb	-0.5	6.6	6.6	1	1	1	1	1
SVUeb-zvb	0.5	6.5	6.5	1	1	1	1	1
SVUeb-zvy	-0.5	2.06	2.06	1	1	1	1	1
SVUeb-zvy	0.5	2.05	2.05	1	1	1	1	1
SVUeb-zvw	-0.5	2.7	2.7	1	1	1	1	1
SVUeb-zvw	0.5	2.7	2.7	1	1	1	1	1
SVUeb-zey	-0.5	NA	NA	NA	1	NA	NA	1
SVUeb-zey	-0.5	8.3	8.3	1	2	1	1	1
SVUeb-zey	0.5	NA	NA	NA	1	NA	NA	1
SVUeb-zey	0.5	8.2	8.2	1	2	1	1	1
SVUeb-azz	-0.5	NA	NA	NA	3	NA	NA	1
SVUeb-azz	-0.5	12.2	12.2	1	4	1	1	1
SVUeb-azz	0.5	NA	NA	NA	3	NA	NA	1
SVUeb-azz	0.5	12.2	12.2	1	4	1	1	1
SVUeb-aze	-0.5	3.2	3.2	1	1	1	1	1
SVUeb-aze	0.5	3.2	3.2	1	1	1	1	1
SVUeb-aab	-0.5	3.7	3.7	1	1	1	1	1
SVUeb-aab	0.5	3.58	3.58	1	1	1	1	1
SVUeb-aae	-0.5	NA	NA	1	1	1	1	1
SVUeb-aae	0.5	NA	NA	1	1	1	1	1
SVUeb-abc	-0.5	1.64	1.64	1	1	1	1	1
SVUeb-abc	0.5	1.65	1.65	1	1	1	1	1
SVUeb-ayc	-0.5	5.64	5.64	1	1	1	1	1
SVUeb-ayc	0.5	5.62	5.62	1	1	1	1	1
SVUeb-ayw	-0.5	3.92	3.92	1	1	1	1	1
SVUeb-ayw	0.5	3.9	3.9	1	1	1	1	1
SVUeb-aye	-0.5	4.79	4.79	1	1	1	1	1
SVUeb-aye	0.5	4.79	4.79	1	1	1	1	1
SVUeb-axe	-0.5	1.55	1.55	1	1	1	1	1
SVUeb-axe	0.5	1.54	1.54	1	1	1	1	1
SVUeb-acz	-0.5	4.61	4.61	1	1	1	1	1
SVUeb-acz	0.5	4.59	4.59	1	1	1	1	1
SVUeb-ada	-0.5	3.88	3.88	1	1	1	1	1
SVUeb-ada	0.5	3.88	3.88	1	1	1	1	1
SVUeb-aww	-0.5	2.51	2.51	1	1	1	1	1
SVUeb-aww	0.5	2.52	2.52	1	1	1	1	1
SVUeb-avz	-0.5	4.21	4.21	1	1	1	1	1
SVUeb-avz	0.5	4.1	4.1	1	1	1	1	1
SVUeb-ava	-0.5	NA	NA	NA	1	NA	NA	1
SVUeb-ava	0.5	NA	NA	NA	1	NA	NA	1
SVUeb-avx	-0.5	4.3	4.3	1	1	1	1	1
SVUeb-avx	0.5	4.25	4.25	1	1	1	1	1
SVUeb-avc	-0.5	3.01	3.01	1	1	1	1	1
SVUeb-avc	0.5	3.01	3.01	1	1	1	1	1
SVUeb-avd	-0.5	3.871	3.871	1	1	1	1	1
SVUeb-avd	0.5	3.837	3.837	1	1	1	1	1
SVUeb-ave	-0.5	4.2	4.2	1	1	1	1	1
SVUeb-ave	0.5	4.18	4.18	1	1	1	1	1
SVUeb-aex	-0.5	NA	NA	NA	2	NA	NA	1
SVUeb-aex	-0.5	8.02	8.02	1	3	1	1	1
SVUeb-aex	0.5	NA	NA	NA	2	NA	NA	1
SVUeb-aex	0.5	8	8	1	3	1	1	1
SVUeb-bzb	-0.5	5.71	5.71	1	1	1	1	1
SVUeb-bzb	0.5	5.71	5.71	1	1	1	1	1
SVUeb-bzd	-0.5	4.3	4.3	1	1	1	1	1
SVUeb-bzd	0.5	4.32	4.32	1	1	1	1	1
SVUeb-bzw	-0.5	4.4	4.4	1	1	1	1	1
SVUeb-bzw	0.5	4.4	4.4	1	1	1	1	1
SVUeb-bzv	-0.5	3.9	3.9	1	1	1	1	1
SVUeb-bzv	0.5	3.89	3.89	1	1	1	1	1
SVUeb-bze	-0.5	2.01	2.01	1	1	1	1	1
SVUeb-bze	0.5	2.02	2.02	1	1	1	1	1
SVUeb-baz	-0.5	7.39	7.39	1	1	1	1	1
SVUeb-baz	0.5	7.3	7.3	1	1	1	1	1
SVUeb-bax	-0.5	5.39	5.39	1	1	1	1	1
SVUeb-bax	0.5	5.38	5.38	1	1	1	1	1
SVUeb-baw	-0.5	3.89	3.89	1	1	1	1	1
SVUeb-baw	0.5	3.89	3.89	1	1	1	1	1
SVUeb-bbd	-0.5	1.8	1.8	1	1	1	1	1
SVUeb-bbd	0.5	1.8	1.8	1	1	1	1	1
SVUeb-bbw	-0.5	2.05	2.05	1	1	1	1	1
SVUeb-bbw	0.5	2.05	2.05	1	1	1	1	1
SVUeb-bbe	-0.5	4.8	4.8	1	1	1	1	1
SVUeb-bbe	0.5	4.79	4.79	1	1	1	1	1
SVUeb-byc	-0.5	5.51	5.51	1	1	1	1	1
SVUeb-byc	0.5	5.5	5.5	1	1	1	1	1
SVUeb-bye	-0.5	NA	NA	NA	1	NA	NA	1
SVUeb-bye	0.5	NA	NA	NA	1	NA	NA	1
SVUeb-bxz	-0.5	NA	NA	1	1	1	1	1
SVUeb-bxz	0.5	NA	NA	1	1	1	1	1
SVUeb-bxc	-0.5	NA	NA	1	1	1	1	1
SVUeb-bxc	0.5	NA	NA	1	1	1	1	1
SVUeb-bxd	-0.5	NA	NA	1	1	1	1	1
SVUeb-bxd	0.5	NA	NA	1	1	1	1	1
SVUeb-bcd	-0.5	4.85	4.85	1	1	1	1	1
SVUeb-bcd	0.5	4.99	4.99	1	1	1	1	1
SVUeb-bdz	-0.5	5.08	5.08	1	1	1	1	1
SVUeb-bdz	0.5	5.08	5.08	1	1	1	1	1
SVUeb-bdv	-0.5	2	2	1	1	1	1	1
SVUeb-bdv	0.5	2	2	1	1	1	1	1
SVUeb-bde	-0.5	5.21	5.21	1	1	1	1	1
SVUeb-bde	0.5	5.21	5.21	1	1	1	1	1
SVUeb-bwc	-0.5	NA	NA	1	1	1	1	1
SVUeb-bwc	0.5	NA	NA	1	1	1	1	1
SVUeb-bvc	-0.5	1.65	1.65	1	1	1	1	1
SVUeb-bvc	0.5	1.65	1.65	1	1	1	1	1
SVUeb-bez	-0.5	6.32	6.32	1	1	1	1	1
SVUeb-bez	0.5	6.31	6.31	1	1	1	1	1
SVUeb-beb	-0.5	NA	NA	NA	1	NA	NA	1
SVUeb-beb	0.5	NA	NA	NA	1	NA	NA	1
SVUeb-bex	-0.5	NA	NA	NA	1	NA	NA	1
SVUeb-bex	0.5	NA	NA	NA	1	NA	NA	1
SVUeb-yzz	-0.5	3.9	3.9	1	1	1	1	1
SVUeb-yzz	0.5	3.82	3.82	1	1	1	1	1
SVUeb-yza	-0.5	3.31	3.31	1	1	1	1	1
SVUeb-yza	0.5	3.33	3.33	1	1	1	1	1
SVUeb-yzy	-0.5	NA	NA	NA	1	NA	NA	3
SVUeb-yzy	-0.5	8.178	8.178	1	2	1	1	3
SVUeb-yzy	0.5	NA	NA	NA	1	NA	NA	3
SVUeb-yzy	0.5	8.101	8.101	1	2	1	1	3
SVUeb-yzv	-0.5	2.2	2.2	1	1	1	1	1
SVUeb-yzv	0.5	2.2	2.2	1	1	1	1	1
SVUeb-yaz	-0.5	NA	NA	NA	1	NA	NA	1
SVUeb-yaz	-0.5	7.2	7.2	1	2	1	1	1
SVUeb-yaz	0.5	NA	NA	NA	1	NA	NA	1
SVUeb-yaz	0.5	7.22	7.22	1	2	1	1	1
SVUeb-yaa	-0.5	4.9	4.9	1	1	1	1	1
SVUeb-yaa	0.5	4.87	4.87	1	1	1	1	1
SVUeb-yad	-0.5	1.9	1.9	1	1	1	1	1
SVUeb-yad	0.5	1.91	1.91	1	1	1	1	1
SVUeb-yby	-0.5	5.15	5.15	1	1	1	1	1
SVUeb-yby	0.5	5.13	5.13	1	1	1	1	1
SVUeb-ybc	-0.5	6.1	6.1	1	1	1	1	1
SVUeb-ybc	0.5	6.1	6.1	1	1	1	1	1
SVUeb-ybw	-0.5	NA	NA	1	1	1	1	1
SVUeb-ybw	0.5	NA	NA	1	1	1	1	1
SVUeb-ybv	-0.5	2.55	2.55	1	1	1	1	1
SVUeb-ybv	0.5	2.55	2.55	1	1	1	1	1
SVUeb-yyc	-0.5	3.6	3.6	1	1	1	1	1
SVUeb-yyc	0.5	3.59	3.59	1	1	1	1	1
SVUeb-yye	-0.5	7.15	7.15	1	1	1	1	1
SVUeb-yye	0.5	7.18	7.18	1	1	1	1	1
SVUeb-yxv	-0.5	5.82	5.82	1	1	1	1	1
SVUeb-yxv	0.5	5.8	5.8	1	1	1	1	1
SVUeb-yxe	-0.5	NA	NA	1	1	1	1	1
SVUeb-yxe	0.5	NA	NA	1	1	1	1	1
SVUeb-ycb	-0.5	6.41	6.41	1	1	1	1	1
SVUeb-ycb	0.5	6.41	6.41	1	1	1	1	1
SVUeb-ycy	-0.5	4.92	4.92	1	1	1	1	1
SVUeb-ycy	0.5	4.92	4.92	1	1	1	1	1
SVUey-zzx	-0.5	3.83	3.83	1	1	1	1	1
SVUey-zzx	0.5	3.85	3.85	1	1	1	1	1
SVUey-zbv	-0.5	NA	NA	NA	1	NA	NA	1
SVUey-zbv	-0.5	11.45	11.45	1	2	1	1	1
SVUey-zbv	0.5	NA	NA	NA	1	NA	NA	1
SVUey-zbv	0.5	11.4	11.4	1	2	1	1	1
SVUey-zbe	-0.5	4.95	4.95	1	1	1	1	1
SVUey-zbe	0.5	4.95	4.95	1	1	1	1	1
SVUey-zxz	-0.5	4.5	4.5	1	1	1	1	1
SVUey-zxz	0.5	4.5	4.5	1	1	1	1	1
SVUey-zxb	-0.5	3.15	3.15	1	1	1	1	1
SVUey-zxb	0.5	3.12	3.12	1	1	1	1	1
SVUey-zxx	-0.5	NA	NA	NA	2	NA	NA	1
SVUey-zxx	-0.5	11.35	11.35	1	3	1	1	1
SVUey-zxx	0.5	NA	NA	NA	2	NA	NA	1
SVUey-zxx	0.5	11.4	11.4	1	3	1	1	1
SVUey-zxc	-0.5	1.44	1.44	1	1	1	1	1
SVUey-zxc	0.5	1.45	1.45	1	1	1	1	1
SVUey-zcx	-0.5	2.85	2.85	1	1	1	1	1
SVUey-zcx	0.5	2.9	2.9	1	1	1	1	1
SVUey-zcd	-0.5	NA	NA	NA	1	NA	NA	1
SVUey-zcd	0.5	NA	NA	NA	1	NA	NA	1
SVUey-zdz	-0.5	NA	NA	NA	1	NA	NA	1
SVUey-zdz	-0.5	NA	NA	NA	2	NA	NA	1
SVUey-zdz	0.5	NA	NA	NA	1	NA	NA	1
[truncated: 1,191 more rows]

## Sheet: fibula_mf
SVU	side	fibula	trait	photo2	photo	repeated measure	digphoto	measurer
SVUzz-zzd	-0.5	NA	NA	NA	1	NA	NA	2
SVUzz-zzd	0.5	NA	NA	NA	1	NA	NA	2
SVUzz-zax	-0.5	NA	NA	NA	1	NA	NA	2
SVUzz-zax	0.5	NA	NA	NA	1	NA	NA	2
SVUzz-zac	-0.5	3.387	3.387	1	1	1	1	2
SVUzz-zac	0.5	3.38	3.38	1	1	1	1	2
SVUzz-zbz	-0.5	NA	NA	NA	1	NA	NA	2
SVUzz-zbz	0.5	NA	NA	NA	1	NA	NA	2
SVUzz-zbw	-0.5	NA	NA	NA	1	NA	NA	2
SVUzz-zbw	0.5	NA	NA	NA	1	NA	NA	2
SVUzz-zyz	-0.5	2.498	2.498	1	1	1	1	2
SVUzz-zyz	0.5	2.547	2.547	1	1	1	1	2
SVUzz-zya	-0.5	NA	NA	NA	1	NA	NA	2
SVUzz-zya	0.5	NA	NA	NA	1	NA	NA	2
SVUzz-zcd	-0.5	3.245	3.245	1	1	1	1	2
SVUzz-zcd	0.5	3.114	3.114	1	1	1	1	2
SVUzz-zda	-0.5	NA	NA	NA	1	NA	NA	2
SVUzz-zda	-0.5	NA	NA	NA	2	NA	NA	2
SVUzz-zda	0.5	NA	NA	NA	1	NA	NA	2
SVUzz-zda	0.5	NA	NA	NA	2	NA	NA	2
SVUzz-zww	-0.5	NA	NA	NA	1	NA	NA	2
SVUzz-zww	0.5	NA	NA	NA	1	NA	NA	2
SVUzz-zez	-0.5	NA	NA	NA	1	NA	NA	2
SVUzz-zez	0.5	NA	NA	NA	1	NA	NA	2
SVUzz-zec	-0.5	NA	NA	NA	1	NA	NA	2
SVUzz-zec	0.5	NA	NA	NA	1	NA	NA	2
SVUzz-zed	-0.5	NA	NA	NA	1	NA	NA	2
SVUzz-zed	0.5	NA	NA	NA	1	NA	NA	2
SVUzz-zee	-0.5	NA	NA	1	1	1	1	2
SVUzz-zee	0.5	NA	NA	1	1	1	1	2
SVUzz-azd	-0.5	NA	NA	NA	1	NA	NA	2
SVUzz-azd	-0.5	NA	NA	NA	2	NA	NA	2
SVUzz-azd	-0.5	NA	NA	NA	3	NA	NA	2
SVUzz-azd	-0.5	NA	NA	NA	4	NA	NA	2
SVUzz-azd	0.5	NA	NA	NA	1	NA	NA	2
SVUzz-azd	0.5	NA	NA	NA	2	NA	NA	2
SVUzz-azd	0.5	NA	NA	NA	3	NA	NA	2
SVUzz-azd	0.5	NA	NA	NA	4	NA	NA	2
SVUzz-aaw	-0.5	4.261	4.261	1	1	1	1	2
SVUzz-aaw	0.5	4.269	4.269	1	1	1	1	2
SVUzz-ayb	-0.5	NA	NA	NA	1	NA	NA	2
SVUzz-ayb	-0.5	NA	NA	NA	2	NA	NA	2
SVUzz-ayb	0.5	NA	NA	NA	1	NA	NA	2
SVUzz-ayb	0.5	NA	NA	NA	2	NA	NA	2
SVUzz-axw	-0.5	NA	NA	NA	1	NA	NA	2
SVUzz-axw	0.5	NA	NA	NA	1	NA	NA	2
SVUzz-acc	-0.5	NA	NA	NA	1	NA	NA	2
SVUzz-acc	0.5	NA	NA	NA	1	NA	NA	2
SVUzz-acv	-0.5	NA	NA	NA	1	NA	NA	2
SVUzz-acv	-0.5	6.212	6.212	1	2	1	1	2
SVUzz-acv	0.5	NA	NA	NA	1	NA	NA	2
SVUzz-acv	0.5	6.151	6.151	1	2	1	1	2
SVUzz-ade	-0.5	NA	NA	1	1	1	1	2
SVUzz-ade	0.5	NA	NA	1	1	1	1	2
SVUzz-awd	-0.5	NA	NA	NA	1	NA	NA	2
SVUzz-awd	-0.5	5.622	5.622	1	2	1	1	2
SVUzz-awd	0.5	NA	NA	NA	1	NA	NA	2
SVUzz-awd	0.5	5.866	5.866	1	2	1	1	2
SVUzz-awv	-0.5	NA	NA	NA	1	NA	NA	2
SVUzz-awv	-0.5	5.274	5.274	1	2	1	1	2
SVUzz-awv	0.5	NA	NA	NA	1	NA	NA	2
SVUzz-awv	0.5	5.26	5.26	1	2	1	1	2
SVUzz-ava	-0.5	2.958	2.958	1	1	1	1	2
SVUzz-ava	0.5	2.977	2.977	1	1	1	1	2
SVUzz-avd	-0.5	NA	NA	NA	1	NA	NA	2
SVUzz-avd	-0.5	5.09	5.09	1	2	1	1	2
SVUzz-avd	0.5	NA	NA	NA	1	NA	NA	2
SVUzz-avd	0.5	5.144	5.144	1	2	1	1	2
SVUzz-aea	-0.5	NA	NA	NA	1	NA	NA	2
SVUzz-aea	-0.5	5.468	5.468	1	2	1	1	2
SVUzz-aea	0.5	NA	NA	NA	1	NA	NA	2
SVUzz-aea	0.5	5.423	5.423	1	2	1	1	2
SVUzz-aev	-0.5	NA	NA	NA	1	NA	NA	2
SVUzz-aev	-0.5	NA	NA	NA	2	NA	NA	2
SVUzz-aev	0.5	NA	NA	NA	1	NA	NA	2
SVUzz-aev	0.5	NA	NA	NA	2	NA	NA	2
SVUzz-aee	-0.5	NA	NA	NA	1	NA	NA	2
SVUzz-aee	0.5	NA	NA	NA	1	NA	NA	2
SVUzz-bzb	-0.5	4.556	4.556	1	1	1	1	2
SVUzz-bzb	-0.5	4.581	4.581	2	2	1	1	2
SVUzz-bzb	0.5	4.592	4.592	1	1	1	1	2
SVUzz-bzb	0.5	4.605	4.605	2	2	1	1	2
SVUzz-bzv	-0.5	NA	NA	NA	1	NA	NA	2
SVUzz-bzv	0.5	NA	NA	NA	1	NA	NA	2
SVUzz-bby	-0.5	NA	NA	NA	1	NA	NA	2
SVUzz-bby	0.5	NA	NA	NA	1	NA	NA	2
SVUzz-bbx	-0.5	NA	NA	NA	1	NA	NA	2
SVUzz-bbx	0.5	NA	NA	NA	1	NA	NA	2
SVUzz-bbv	-0.5	3.376	3.376	1	1	1	1	2
SVUzz-bbv	0.5	3.395	3.395	1	1	1	1	2
SVUzz-bya	-0.5	NA	NA	NA	1	NA	NA	2
SVUzz-bya	0.5	NA	NA	NA	1	NA	NA	2
SVUzz-byy	-0.5	3.236	3.236	1	1	1	1	2
SVUzz-byy	0.5	3.22	3.22	1	1	1	1	2
SVUzz-bxy	-0.5	NA	NA	NA	1	NA	NA	2
SVUzz-bxy	0.5	NA	NA	NA	1	NA	NA	2
SVUzz-bcv	-0.5	3.173	3.173	1	1	1	1	2
SVUzz-bcv	0.5	3.061	3.061	1	1	1	1	2
SVUzz-bdb	-0.5	NA	NA	NA	1	NA	NA	2
SVUzz-bdb	-0.5	5.613	5.613	1	2	1	1	2
SVUzz-bdb	0.5	NA	NA	NA	1	NA	NA	2
SVUzz-bdb	0.5	5.668	5.668	1	2	1	1	2
SVUzz-bdw	-0.5	NA	NA	NA	1	NA	NA	2
SVUzz-bdw	0.5	NA	NA	NA	1	NA	NA	2
SVUzz-bww	-0.5	4.181	4.181	1	1	1	1	2
SVUzz-bww	0.5	4.341	4.341	1	1	1	1	2
SVUzz-bvz	-0.5	5.999	5.999	1	1	1	1	2
SVUzz-bvz	-0.5	5.94	5.94	2	2	1	1	2
SVUzz-bvz	0.5	5.938	5.938	1	1	1	1	2
SVUzz-bvz	0.5	5.969	5.969	2	2	1	1	2
SVUzz-bed	-0.5	NA	NA	NA	1	NA	NA	2
SVUzz-bed	0.5	NA	NA	NA	1	NA	NA	2
SVUzz-yzd	-0.5	NA	NA	NA	1	NA	NA	2
SVUzz-yzd	0.5	NA	NA	NA	1	NA	NA	2
SVUzz-yaw	-0.5	5.408	5.408	1	1	1	1	2
SVUzz-yaw	-0.5	5.385	5.385	2	2	1	1	2
SVUzz-yaw	0.5	5.382	5.382	1	1	1	1	2
SVUzz-yaw	0.5	5.376	5.376	2	2	1	1	2
SVUza-zaz	-0.5	4.73	4.73	1	1	1	1	2
SVUza-zaz	0.5	4.721	4.721	1	1	1	1	2
SVUza-zab	-0.5	NA	NA	NA	1	NA	NA	2
SVUza-zab	0.5	NA	NA	NA	1	NA	NA	2
SVUza-zav	-0.5	3.173	3.173	1	1	1	1	2
SVUza-zav	0.5	3.195	3.195	1	1	1	1	2
SVUza-zae	-0.5	NA	NA	NA	1	NA	NA	2
SVUza-zae	0.5	NA	NA	NA	1	NA	NA	2
SVUza-zbz	-0.5	NA	NA	NA	1	NA	NA	2
SVUza-zbz	0.5	NA	NA	NA	1	NA	NA	2
SVUza-zba	-0.5	NA	NA	NA	1	NA	NA	2
SVUza-zba	0.5	NA	NA	NA	1	NA	NA	2
SVUza-zbd	-0.5	NA	NA	NA	1	NA	NA	2
SVUza-zbd	0.5	NA	NA	NA	1	NA	NA	2
SVUza-zya	-0.5	NA	NA	NA	1	NA	NA	2
SVUza-zya	0.5	NA	NA	NA	1	NA	NA	2
SVUza-zyx	-0.5	NA	NA	NA	1	NA	NA	2
SVUza-zyx	0.5	NA	NA	NA	1	NA	NA	2
SVUza-zyv	-0.5	NA	NA	NA	1	NA	NA	2
SVUza-zyv	-0.5	8.091	8.091	1	2	1	1	2
SVUza-zyv	0.5	NA	NA	NA	1	NA	NA	2
SVUza-zyv	0.5	8.169	8.169	1	2	1	1	2
SVUza-zxc	-0.5	NA	NA	NA	1	NA	NA	2
SVUza-zxc	-0.5	5.503	5.503	1	2	1	1	2
SVUza-zxc	0.5	NA	NA	NA	1	NA	NA	2
SVUza-zxc	0.5	5.594	5.594	1	2	1	1	2
SVUza-zcb	-0.5	4.401	4.401	1	1	1	1	2
SVUza-zcb	0.5	4.508	4.508	1	1	1	1	2
SVUza-zwz	-0.5	NA	NA	NA	1	NA	NA	2
SVUza-zwz	0.5	NA	NA	NA	1	NA	NA	2
SVUza-zwa	-0.5	2.76	2.76	1	1	1	1	2
SVUza-zwa	0.5	2.773	2.773	1	1	1	1	2
SVUza-zwb	-0.5	2.847	2.847	1	1	1	1	2
SVUza-zwb	0.5	2.823	2.823	1	1	1	1	2
SVUza-zvb	-0.5	NA	NA	NA	1	NA	NA	2
SVUza-zvb	0.5	NA	NA	NA	1	NA	NA	2
SVUza-zvy	-0.5	NA	NA	NA	1	NA	NA	2
SVUza-zvy	0.5	NA	NA	NA	1	NA	NA	2
SVUza-zvd	-0.5	NA	NA	NA	1	NA	NA	2
SVUza-zvd	0.5	NA	NA	NA	1	NA	NA	2
SVUza-azd	-0.5	2.991	2.991	1	1	1	1	2
SVUza-azd	0.5	2.869	2.869	1	1	1	1	2
SVUza-azv	-0.5	NA	NA	NA	1	NA	NA	2
SVUza-azv	0.5	NA	NA	NA	1	NA	NA	2
SVUza-aad	-0.5	NA	NA	NA	1	NA	NA	2
SVUza-aad	0.5	NA	NA	NA	1	NA	NA	2
SVUza-abz	-0.5	3.782	3.782	1	1	1	1	2
SVUza-abz	0.5	3.768	3.768	1	1	1	1	2
SVUza-abb	-0.5	NA	NA	NA	1	NA	NA	2
SVUza-abb	0.5	NA	NA	NA	1	NA	NA	2
SVUza-abd	-0.5	2.505	2.505	1	1	1	1	2
SVUza-abd	0.5	2.461	2.461	1	1	1	1	2
SVUza-ayz	-0.5	NA	NA	NA	1	NA	NA	2
SVUza-ayz	0.5	NA	NA	NA	1	NA	NA	2
SVUza-ayy	-0.5	2.607	2.607	1	1	1	1	2
SVUza-ayy	0.5	2.634	2.634	1	1	1	1	2
SVUza-axd	-0.5	NA	NA	1	1	1	1	2
SVUza-axd	0.5	NA	NA	1	1	1	1	2
SVUza-axw	-0.5	NA	NA	NA	1	NA	NA	2
SVUza-axw	-0.5	NA	NA	NA	2	NA	NA	2
SVUza-axw	-0.5	NA	NA	NA	3	NA	NA	2
SVUza-axw	-0.5	NA	NA	NA	4	NA	NA	2
SVUza-axw	-0.5	NA	NA	NA	5	NA	NA	2
SVUza-axw	-0.5	NA	NA	1	6	1	1	2
SVUza-axw	-0.5	NA	NA	2	7	1	1	2
SVUza-axw	0.5	NA	NA	NA	1	NA	NA	2
SVUza-axw	0.5	NA	NA	NA	2	NA	NA	2
SVUza-axw	0.5	NA	NA	NA	3	NA	NA	2
SVUza-axw	0.5	NA	NA	NA	4	NA	NA	2
SVUza-axw	0.5	NA	NA	NA	5	NA	NA	2
SVUza-axw	0.5	NA	NA	1	6	1	1	2
SVUza-axw	0.5	NA	NA	2	7	1	1	2
SVUza-axe	-0.5	NA	NA	NA	1	NA	NA	2
SVUza-axe	0.5	NA	NA	NA	1	NA	NA	2
SVUza-acx	-0.5	NA	NA	NA	1	NA	NA	2
SVUza-acx	0.5	NA	NA	NA	1	NA	NA	2
SVUza-adz	-0.5	NA	NA	NA	1	NA	NA	2
SVUza-adz	0.5	3.463	NA	NA	1	NA	NA	2
SVUza-adb	-0.5	NA	NA	NA	1	NA	NA	2
SVUza-adb	0.5	NA	NA	NA	1	NA	NA	2
SVUza-avb	-0.5	NA	NA	NA	1	NA	NA	2
SVUza-avb	0.5	NA	NA	NA	1	NA	NA	2
SVUza-avy	-0.5	NA	NA	NA	1	NA	NA	2
SVUza-avy	0.5	NA	NA	NA	1	NA	NA	2
SVUza-aee	-0.5	6.393	6.393	1	1	1	1	2
SVUza-aee	-0.5	6.372	6.372	2	2	1	1	2
SVUza-aee	0.5	6.271	6.271	1	1	1	1	2
SVUza-aee	0.5	6.232	6.232	2	2	1	1	2
SVUza-bza	-0.5	NA	NA	NA	1	NA	NA	2
SVUza-bza	0.5	NA	NA	NA	1	NA	NA	2
SVUza-bzc	-0.5	NA	NA	NA	1	NA	NA	2
SVUza-bzc	0.5	NA	NA	NA	1	NA	NA	2
SVUza-bzv	-0.5	4.155	4.155	1	1	1	1	2
SVUza-bzv	-0.5	4.18	4.18	2	2	1	1	2
SVUza-bzv	0.5	4.095	4.095	1	1	1	1	2
SVUza-bzv	0.5	4.021	4.021	2	2	1	1	2
SVUza-baz	-0.5	NA	NA	NA	1	NA	NA	2
SVUza-baz	0.5	NA	NA	NA	1	NA	NA	2
SVUza-baa	-0.5	NA	NA	NA	1	NA	NA	2
SVUza-baa	0.5	NA	NA	NA	1	NA	NA	2
SVUza-bbe	-0.5	NA	NA	NA	1	NA	NA	2
SVUza-bbe	0.5	NA	NA	NA	1	NA	NA	2
SVUza-byx	-0.5	NA	NA	NA	1	NA	NA	2
SVUza-byx	0.5	NA	NA	NA	1	NA	NA	2
SVUza-bca	-0.5	5.317	5.317	1	1	1	1	2
SVUza-bca	0.5	5.383	5.383	1	1	1	1	2
SVUza-bcc	-0.5	5.076	5.076	1	1	1	1	2
SVUza-bcc	0.5	4.962	4.962	1	1	1	1	2
SVUza-bcw	-0.5	3.152	3.152	1	1	1	1	2
SVUza-bcw	0.5	3.135	3.135	1	1	1	1	2
SVUza-bcv	-0.5	3.491	3.491	1	1	1	1	2
SVUza-bcv	0.5	3.455	3.455	1	1	1	1	2
SVUza-bda	-0.5	5.166	5.166	1	1	1	1	2
SVUza-bda	0.5	5.271	5.271	1	1	1	1	2
SVUza-bwa	-0.5	NA	NA	NA	1	NA	NA	2
SVUza-bwa	0.5	NA	NA	NA	1	NA	NA	2
SVUza-bvx	-0.5	NA	NA	NA	1	NA	NA	2
SVUza-bvx	0.5	NA	NA	NA	1	NA	NA	2
SVUza-bvw	-0.5	NA	NA	NA	1	NA	NA	2
SVUza-bvw	-0.5	NA	NA	NA	1	NA	NA	2
SVUza-bvw	0.5	NA	NA	NA	1	NA	NA	2
SVUza-bvw	0.5	NA	NA	NA	1	NA	NA	2
SVUza-yzz	-0.5	NA	NA	NA	1	NA	NA	2
SVUza-yzz	0.5	NA	NA	NA	1	NA	NA	2
SVUza-yza	-0.5	NA	NA	NA	1	NA	NA	2
SVUza-yza	-0.5	NA	NA	NA	2	NA	NA	2
SVUza-yza	0.5	NA	NA	NA	1	NA	NA	2
SVUza-yza	0.5	NA	NA	NA	2	NA	NA	2
SVUza-yzw	-0.5	NA	NA	NA	1	NA	NA	2
SVUza-yzw	0.5	NA	NA	NA	1	NA	NA	2
SVUza-yab	-0.5	NA	NA	NA	1	NA	NA	2
SVUza-yab	0.5	NA	NA	NA	1	NA	NA	2
SVUza-yay	-0.5	NA	NA	NA	1	NA	NA	2
SVUza-yay	-0.5	NA	NA	NA	2	NA	NA	2
SVUza-yay	0.5	NA	NA	NA	1	NA	NA	2
SVUza-yay	0.5	NA	NA	NA	2	NA	NA	2
SVUza-yav	-0.5	NA	NA	NA	1	NA	NA	2
SVUza-yav	0.5	NA	NA	NA	1	NA	NA	2
SVUza-ybz	-0.5	NA	NA	NA	1	NA	NA	2
SVUza-ybz	-0.5	NA	NA	NA	2	NA	NA	2
SVUza-ybz	0.5	NA	NA	NA	1	NA	NA	2
SVUza-ybz	0.5	NA	NA	NA	2	NA	NA	2
SVUza-yyz	-0.5	NA	NA	NA	1	NA	NA	2
SVUza-yyz	-0.5	NA	NA	NA	2	NA	NA	2
SVUza-yyz	0.5	NA	NA	NA	1	NA	NA	2
SVUza-yyz	0.5	NA	NA	NA	2	NA	NA	2
SVUza-yyb	-0.5	NA	NA	NA	1	NA	NA	2
SVUza-yyb	0.5	NA	NA	NA	1	NA	NA	2
SVUzb-zzw	-0.5	NA	NA	NA	1	NA	NA	2
SVUzb-zzw	0.5	NA	NA	NA	1	NA	NA	2
SVUzb-zax	-0.5	NA	NA	NA	1	NA	NA	2
SVUzb-zax	0.5	NA	NA	NA	1	NA	NA	2
SVUzb-zyy	-0.5	NA	NA	NA	1	NA	NA	2
SVUzb-zyy	-0.5	6.25	6.25	1	1	1	1	2
SVUzb-zyy	0.5	NA	NA	NA	1	NA	NA	2
SVUzb-zyy	0.5	6.262	6.262	1	1	1	1	2
SVUzb-zyv	-0.5	NA	NA	NA	1	NA	NA	2
SVUzb-zyv	-0.5	7.533	7.533	1	2	1	1	2
SVUzb-zyv	0.5	NA	NA	NA	1	NA	NA	2
SVUzb-zyv	0.5	7.61	7.61	1	2	1	1	2
SVUzb-zxz	-0.5	NA	NA	NA	1	NA	NA	2
SVUzb-zxz	-0.5	NA	NA	NA	2	NA	NA	2
SVUzb-zxz	0.5	NA	NA	NA	1	NA	NA	2
SVUzb-zxz	0.5	NA	NA	NA	2	NA	NA	2
SVUzb-zxc	-0.5	NA	NA	NA	1	NA	NA	2
SVUzb-zxc	0.5	NA	NA	NA	1	NA	NA	2
SVUzb-zcv	-0.5	NA	NA	NA	1	NA	NA	2
SVUzb-zcv	0.5	NA	NA	NA	1	NA	NA	2
SVUzb-zda	-0.5	NA	NA	NA	1	NA	NA	2
SVUzb-zda	-0.5	5.807	5.807	1	2	1	1	2
SVUzb-zda	0.5	NA	NA	NA	1	NA	NA	2
SVUzb-zda	0.5	5.737	5.737	1	2	1	1	2
SVUzb-zdb	-0.5	NA	NA	NA	1	NA	NA	2
SVUzb-zdb	0.5	NA	NA	NA	1	NA	NA	2
SVUzb-zvb	-0.5	NA	NA	NA	1	NA	NA	2
SVUzb-zvb	0.5	NA	NA	NA	1	NA	NA	2
SVUzb-zvy	-0.5	NA	NA	NA	1	NA	NA	2
SVUzb-zvy	0.5	NA	NA	NA	1	NA	NA	2
SVUzb-zvc	-0.5	NA	NA	NA	1	NA	NA	2
SVUzb-zvc	-0.5	5.404	5.404	1	2	1	1	2
SVUzb-zvc	0.5	NA	NA	NA	1	NA	NA	2
SVUzb-zvc	0.5	5.2	5.2	1	2	1	1	2
SVUzb-azy	-0.5	NA	NA	NA	1	NA	NA	2
SVUzb-azy	0.5	NA	NA	NA	1	NA	NA	2
SVUzb-azx	-0.5	NA	NA	NA	1	NA	NA	2
SVUzb-azx	0.5	NA	NA	NA	1	NA	NA	2
SVUzb-aaa	-0.5	NA	NA	NA	1	NA	NA	2
SVUzb-aaa	0.5	NA	NA	NA	1	NA	NA	2
SVUzb-aaw	-0.5	NA	NA	NA	1	NA	NA	2
SVUzb-aaw	0.5	NA	NA	NA	1	NA	NA	2
SVUzb-abw	-0.5	NA	NA	NA	1	NA	NA	2
SVUzb-abw	0.5	NA	NA	NA	1	NA	NA	2
SVUzb-ayx	-0.5	NA	NA	NA	1	NA	NA	2
SVUzb-ayx	0.5	NA	NA	NA	1	NA	NA	2
SVUzb-ayc	-0.5	NA	NA	NA	1	NA	NA	2
SVUzb-ayc	0.5	NA	NA	NA	1	NA	NA	2
SVUzb-axz	-0.5	NA	NA	NA	1	NA	NA	2
SVUzb-axz	0.5	NA	NA	NA	1	NA	NA	2
SVUzb-axx	-0.5	NA	NA	NA	1	NA	NA	2
SVUzb-axx	0.5	NA	NA	NA	1	NA	NA	2
SVUzb-axc	-0.5	NA	NA	NA	1	NA	NA	2
SVUzb-axc	-0.5	NA	NA	NA	1	NA	NA	2
SVUzb-axc	0.5	NA	NA	NA	1	NA	NA	2
SVUzb-axc	0.5	NA	NA	NA	1	NA	NA	2
SVUzb-ace	-0.5	NA	NA	NA	1	NA	NA	2
SVUzb-ace	0.5	NA	NA	NA	1	NA	NA	2
SVUzb-awz	-0.5	NA	NA	NA	1	NA	NA	2
SVUzb-awz	0.5	NA	NA	NA	1	NA	NA	2
SVUzb-awa	-0.5	NA	NA	NA	1	NA	NA	2
SVUzb-awa	0.5	NA	NA	NA	1	NA	NA	2
SVUzb-awe	-0.5	5.251	5.251	1	1	1	1	2
SVUzb-awe	0.5	5.249	5.249	1	1	1	1	2
SVUzb-avz	-0.5	NA	NA	NA	1	NA	NA	2
SVUzb-avz	0.5	NA	NA	NA	1	NA	NA	2
SVUzb-avb	-0.5	NA	NA	NA	1	NA	NA	2
SVUzb-avb	0.5	NA	NA	NA	1	NA	NA	2
SVUzb-aez	-0.5	NA	NA	NA	1	NA	NA	2
SVUzb-aez	0.5	NA	NA	NA	1	NA	NA	2
SVUzb-bzz	-0.5	NA	NA	NA	1	NA	NA	2
SVUzb-bzz	-0.5	NA	NA	NA	2	NA	NA	2
SVUzb-bzz	0.5	NA	NA	NA	1	NA	NA	2
SVUzb-bzz	0.5	NA	NA	NA	2	NA	NA	2
SVUzb-bza	-0.5	NA	NA	NA	1	NA	NA	2
SVUzb-bza	0.5	NA	NA	NA	1	NA	NA	2
SVUzb-bzv	-0.5	NA	NA	NA	1	NA	NA	2
SVUzb-bzv	-0.5	NA	NA	NA	2	NA	NA	2
SVUzb-bzv	0.5	NA	NA	NA	1	NA	NA	2
SVUzb-bzv	0.5	NA	NA	NA	2	NA	NA	2
SVUzb-baw	-0.5	NA	NA	NA	1	NA	NA	2
SVUzb-baw	0.5	NA	NA	NA	1	NA	NA	2
SVUzb-bae	-0.5	NA	NA	NA	1	NA	NA	2
SVUzb-bae	0.5	NA	NA	NA	1	NA	NA	2
SVUzb-bbx	-0.5	NA	NA	NA	1	NA	NA	2
SVUzb-bbx	0.5	NA	NA	NA	1	NA	NA	2
SVUzb-bbw	-0.5	NA	NA	NA	1	NA	NA	2
SVUzb-bbw	0.5	NA	NA	NA	1	NA	NA	2
SVUzb-byz	-0.5	NA	NA	NA	1	NA	NA	2
SVUzb-byz	0.5	NA	NA	NA	1	NA	NA	2
SVUzb-byy	-0.5	2.925	2.925	1	1	1	1	2
SVUzb-byy	0.5	2.906	2.906	1	1	1	1	2
SVUzb-byc	-0.5	4.159	4.159	1	1	1	1	2
SVUzb-byc	0.5	4.099	4.099	1	1	1	1	2
SVUzb-byd	-0.5	3.57	3.57	1	1	1	1	2
SVUzb-byd	0.5	3.59	3.59	1	1	1	1	2
SVUzb-bye	-0.5	2.546	2.546	1	1	1	1	2
SVUzb-bye	0.5	2.572	2.572	1	1	1	1	2
SVUzb-bxw	-0.5	NA	NA	NA	1	NA	NA	2
SVUzb-bxw	-0.5	6.802	6.802	1	2	1	1	2
SVUzb-bxw	0.5	NA	NA	NA	1	NA	NA	2
SVUzb-bxw	0.5	6.836	6.836	1	2	1	1	2
SVUzb-bcz	-0.5	NA	NA	NA	1	NA	NA	2
SVUzb-bcz	-0.5	NA	NA	NA	2	NA	NA	2
SVUzb-bcz	0.5	NA	NA	NA	1	NA	NA	2
SVUzb-bcz	0.5	NA	NA	NA	2	NA	NA	2
SVUzb-bcx	-0.5	3.447	3.447	1	1	1	1	2
SVUzb-bcx	0.5	3.418	3.418	1	1	1	1	2
SVUzb-bcc	-0.5	NA	NA	NA	1	NA	NA	2
SVUzb-bcc	0.5	NA	NA	NA	1	NA	NA	2
SVUzb-bdy	-0.5	NA	NA	NA	1	NA	NA	2
SVUzb-bdy	-0.5	5.153	5.153	1	2	1	1	2
SVUzb-bdy	0.5	NA	NA	NA	1	NA	NA	2
SVUzb-bdy	0.5	5.356	5.356	1	2	1	1	2
SVUzb-bwy	-0.5	NA	NA	NA	1	NA	NA	2
SVUzb-bwy	-0.5	NA	NA	NA	2	NA	NA	2
SVUzb-bwy	0.5	NA	NA	NA	1	NA	NA	2
SVUzb-bwy	0.5	NA	NA	NA	2	NA	NA	2
SVUzb-bww	-0.5	3.375	3.375	1	1	1	1	2
SVUzb-bww	0.5	3.386	3.386	1	1	1	1	2
SVUzb-bwe	-0.5	3.073	3.073	1	1	1	1	2
SVUzb-bwe	0.5	3.066	3.066	1	1	1	1	2
SVUzb-bvw	-0.5	NA	NA	NA	1	NA	NA	2
SVUzb-bvw	0.5	NA	NA	NA	1	NA	NA	2
SVUzb-bey	-0.5	NA	NA	NA	1	NA	NA	2
SVUzb-bey	-0.5	5.768	5.768	1	2	1	1	2
SVUzb-bey	0.5	NA	NA	NA	1	NA	NA	2
SVUzb-bey	0.5	5.803	5.803	1	2	1	1	2
SVUzb-yzx	-0.5	NA	NA	NA	1	NA	NA	2
SVUzb-yzx	0.5	NA	NA	NA	1	NA	NA	2
SVUzb-yaz	-0.5	NA	NA	NA	1	NA	NA	2
SVUzb-yaz	0.5	NA	NA	NA	1	NA	NA	2
SVUzb-ybc	-0.5	NA	NA	NA	1	NA	NA	2
SVUzb-ybc	0.5	NA	NA	NA	1	NA	NA	2
SVUzb-yyb	-0.5	NA	NA	NA	1	NA	NA	2
SVUzb-yyb	0.5	NA	NA	NA	1	NA	NA	2
SVUzy-zza	-0.5	NA	NA	NA	1	NA	NA	2
SVUzy-zza	-0.5	5.781	5.781	1	2	1	1	2
SVUzy-zza	0.5	NA	NA	NA	1	NA	NA	2
SVUzy-zza	0.5	5.848	5.848	1	2	1	1	2
SVUzy-zzy	-0.5	NA	NA	NA	1	NA	NA	2
SVUzy-zzy	0.5	NA	NA	NA	1	NA	NA	2
SVUzy-zzx	-0.5	NA	NA	NA	1	NA	NA	2
SVUzy-zzx	-0.5	NA	NA	NA	.	NA	NA	2
SVUzy-zzx	0.5	NA	NA	NA	1	NA	NA	2
SVUzy-zzx	0.5	NA	NA	NA	2	NA	NA	2
SVUzy-zaz	-0.5	NA	NA	NA	1	NA	NA	2
SVUzy-zaz	0.5	NA	NA	NA	1	NA	NA	2
SVUzy-zab	-0.5	NA	NA	NA	1	NA	NA	2
SVUzy-zab	0.5	NA	NA	NA	1	NA	NA	2
SVUzy-zax	-0.5	NA	NA	NA	1	NA	NA	2
SVUzy-zax	0.5	NA	NA	NA	1	NA	NA	2
SVUzy-zba	-0.5	NA	NA	NA	1	NA	NA	2
SVUzy-zba	0.5	NA	NA	NA	1	NA	NA	2
SVUzy-zbb	-0.5	NA	NA	NA	1	NA	NA	2
SVUzy-zbb	-0.5	NA	NA	NA	2	NA	NA	2
SVUzy-zbb	0.5	NA	NA	NA	1	NA	NA	2
SVUzy-zbb	0.5	NA	NA	NA	2	NA	NA	2
SVUzy-zya	-0.5	NA	NA	NA	1	NA	NA	2
SVUzy-zya	0.5	NA	NA	NA	1	NA	NA	2
SVUzy-zyy	-0.5	NA	NA	NA	1	NA	NA	2
SVUzy-zyy	0.5	NA	NA	NA	1	NA	NA	2
SVUzy-zye	-0.5	NA	NA	NA	1	NA	NA	2
SVUzy-zye	-0.5	5.915	5.915	1	2	1	1	2
SVUzy-zye	0.5	NA	NA	NA	1	NA	NA	2
SVUzy-zye	0.5	6.024	6.024	1	2	1	1	2
SVUzy-zcy	-0.5	NA	NA	NA	1	NA	NA	2
SVUzy-zcy	0.5	NA	NA	NA	1	NA	NA	2
SVUzy-zwc	-0.5	NA	NA	NA	1	NA	NA	2
SVUzy-zwc	-0.5	NA	NA	NA	2	NA	NA	2
SVUzy-zwc	-0.5	NA	NA	NA	3	NA	NA	2
SVUzy-zwc	-0.5	12.463	12.463	1	4	1	1	2
SVUzy-zwc	0.5	NA	NA	NA	1	NA	NA	2
SVUzy-zwc	0.5	NA	NA	NA	2	NA	NA	2
SVUzy-zwc	0.5	NA	NA	NA	3	NA	NA	2
SVUzy-zwc	0.5	12.332	12.332	1	4	1	1	2
SVUzy-zvb	-0.5	NA	NA	NA	1	NA	NA	2
SVUzy-zvb	0.5	NA	NA	NA	1	NA	NA	2
SVUzy-zve	-0.5	NA	NA	NA	1	NA	NA	2
SVUzy-zve	0.5	NA	NA	NA	1	NA	NA	2
SVUzy-zey	-0.5	NA	NA	NA	1	NA	NA	2
SVUzy-zey	0.5	NA	NA	NA	1	NA	NA	2
SVUzy-zee	-0.5	NA	NA	NA	1	NA	NA	2
SVUzy-zee	0.5	NA	NA	NA	1	NA	NA	2
SVUzy-azx	-0.5	NA	NA	NA	1	NA	NA	2
SVUzy-azx	0.5	NA	NA	NA	1	NA	NA	2
SVUzy-azc	-0.5	NA	NA	NA	1	NA	NA	2
SVUzy-azc	0.5	NA	NA	NA	1	NA	NA	2
SVUzy-azd	-0.5	NA	NA	NA	1	NA	NA	2
SVUzy-azd	0.5	NA	NA	NA	1	NA	NA	2
SVUzy-aac	-0.5	NA	NA	NA	1	NA	NA	2
SVUzy-aac	0.5	NA	NA	NA	1	NA	NA	2
SVUzy-abc	-0.5	NA	NA	NA	1	NA	NA	2
SVUzy-abc	0.5	NA	NA	NA	1	NA	NA	2
SVUzy-ayz	-0.5	5.419	5.419	1	1	1	1	2
SVUzy-ayz	0.5	5.379	5.379	1	1	1	1	2
SVUzy-aya	-0.5	4.866	4.866	1	1	1	1	2
SVUzy-aya	0.5	4.838	4.838	1	1	1	1	2
SVUzy-ayd	-0.5	NA	NA	NA	1	NA	NA	2
SVUzy-ayd	0.5	NA	NA	NA	1	NA	NA	2
SVUzy-acx	-0.5	NA	NA	NA	1	NA	NA	2
SVUzy-acx	0.5	NA	NA	NA	1	NA	NA	2
SVUzy-acd	-0.5	4.668	4.668	1	1	1	1	5
SVUzy-acd	-0.5	NA	NA	NA	1	NA	NA	2
SVUzy-acd	0.5	4.888	4.888	1	1	1	1	5
SVUzy-acd	0.5	NA	NA	NA	1	NA	NA	2
SVUzy-acw	-0.5	NA	NA	NA	1	NA	NA	2
SVUzy-acw	0.5	NA	NA	NA	1	NA	NA	2
SVUzy-ace	-0.5	NA	NA	NA	1	NA	NA	2
SVUzy-ace	0.5	NA	NA	NA	1	NA	NA	2
SVUzy-adz	-0.5	NA	NA	NA	1	NA	NA	2
SVUzy-adz	0.5	NA	NA	NA	1	NA	NA	2
SVUzy-adc	-0.5	NA	NA	NA	1	NA	NA	2
SVUzy-adc	0.5	NA	NA	NA	1	NA	NA	2
SVUzy-adv	-0.5	NA	NA	NA	1	NA	NA	2
SVUzy-adv	0.5	NA	NA	NA	1	NA	NA	2
SVUzy-ade	-0.5	NA	NA	NA	1	NA	NA	2
SVUzy-ade	0.5	NA	NA	NA	1	NA	NA	2
SVUzy-awa	-0.5	NA	NA	NA	1	NA	NA	2
SVUzy-awa	-0.5	4.758	4.758	1	2	1	1	2
SVUzy-awa	-0.5	NA	NA	NA	3	NA	NA	2
SVUzy-awa	0.5	NA	NA	NA	1	NA	NA	2
SVUzy-awa	0.5	4.802	4.802	1	2	1	1	2
SVUzy-awa	0.5	NA	NA	NA	3	NA	NA	2
SVUzy-awx	-0.5	NA	NA	1	1	1	1	5
SVUzy-awx	-0.5	NA	NA	NA	1	NA	NA	2
SVUzy-awx	0.5	NA	NA	1	1	1	1	5
SVUzy-awx	0.5	NA	NA	NA	1	NA	NA	2
SVUzy-awc	-0.5	NA	NA	NA	1	NA	NA	2
SVUzy-awc	0.5	NA	NA	NA	1	NA	NA	2
SVUzy-awd	-0.5	NA	NA	NA	1	NA	NA	2
SVUzy-awd	0.5	NA	NA	NA	1	NA	NA	2
SVUzy-aww	-0.5	NA	NA	NA	1	NA	NA	2
SVUzy-aww	-0.5	NA	NA	NA	1	NA	NA	2
SVUzy-aww	-0.5	NA	NA	NA	2	NA	NA	2
SVUzy-aww	0.5	NA	NA	NA	1	NA	NA	2
SVUzy-aww	0.5	NA	NA	NA	1	NA	NA	2
SVUzy-aww	0.5	NA	NA	NA	2	NA	NA	2
SVUzy-aea	-0.5	NA	NA	NA	1	NA	NA	2
SVUzy-aea	0.5	NA	NA	NA	1	NA	NA	2
SVUzy-bza	-0.5	NA	NA	NA	1	NA	NA	2
SVUzy-bza	0.5	NA	NA	NA	1	NA	NA	2
SVUzy-baz	-0.5	3.549	3.549	1	1	1	1	2
SVUzy-baz	0.5	3.544	3.544	1	1	1	1	2
SVUzy-bax	-0.5	NA	NA	NA	1	NA	NA	2
SVUzy-bax	-0.5	6.172	6.172	1	2	1	1	2
SVUzy-bax	0.5	NA	NA	NA	1	NA	NA	2
SVUzy-bax	0.5	6.155	6.155	1	2	1	1	2
SVUzy-bac	-0.5	NA	NA	NA	1	NA	NA	2
SVUzy-bac	0.5	NA	NA	NA	1	NA	NA	2
SVUzy-bae	-0.5	3.305	3.305	1	1	1	1	2
SVUzy-bae	0.5	3.316	3.316	1	1	1	1	2
SVUzy-bbv	-0.5	NA	NA	1	1	1	1	5
SVUzy-bbv	-0.5	NA	NA	NA	1	NA	NA	2
SVUzy-bbv	0.5	NA	NA	1	1	1	1	5
SVUzy-bbv	0.5	NA	NA	NA	1	NA	NA	2
SVUzy-byc	-0.5	NA	NA	NA	1	NA	NA	2
SVUzy-byc	-0.5	NA	NA	NA	2	NA	NA	2
SVUzy-byc	0.5	NA	NA	NA	1	NA	NA	2
SVUzy-byc	0.5	NA	NA	NA	2	NA	NA	2
SVUzy-bxb	-0.5	2.727	2.727	1	1	1	1	2
SVUzy-bxb	0.5	2.744	2.744	1	1	1	1	2
SVUzy-bxe	-0.5	NA	NA	NA	1	NA	NA	2
SVUzy-bxe	0.5	NA	NA	NA	1	NA	NA	2
SVUzy-bcw	-0.5	NA	NA	NA	1	NA	NA	2
SVUzy-bcw	0.5	NA	NA	NA	1	NA	NA	2
SVUzy-bde	-0.5	NA	NA	NA	1	NA	NA	2
SVUzy-bde	0.5	NA	NA	NA	1	NA	NA	2
SVUzy-bwx	-0.5	2.607	2.607	1	1	1	1	2
SVUzy-bwx	0.5	2.635	2.635	1	1	1	1	2
SVUzy-bww	-0.5	NA	NA	NA	1	NA	NA	2
SVUzy-bww	0.5	NA	NA	NA	1	NA	NA	2
SVUzy-bvy	-0.5	NA	NA	NA	1	NA	NA	2
SVUzy-bvy	0.5	NA	NA	NA	1	NA	NA	2
SVUzy-bvw	-0.5	3.335	3.335	1	1	1	1	2
SVUzy-bvw	0.5	3.265	3.265	1	1	1	1	2
SVUzy-bea	-0.5	NA	NA	NA	1	NA	NA	2
SVUzy-bea	0.5	NA	NA	NA	1	NA	NA	2
SVUzy-bex	-0.5	NA	NA	NA	1	NA	NA	2
SVUzy-bex	0.5	NA	NA	NA	1	NA	NA	2
SVUzy-yaz	-0.5	2.529	2.529	1	1	1	1	2
SVUzy-yaz	0.5	2.516	2.516	1	1	1	1	2
SVUzy-yad	-0.5	NA	NA	NA	1	NA	NA	2
SVUzy-yad	-0.5	6.945	6.945	1	2	1	1	2
SVUzy-yad	0.5	NA	NA	NA	1	NA	NA	2
SVUzy-yad	0.5	7.2	7.2	1	2	1	1	2
SVUzx-zzx	-0.5	NA	NA	NA	1	NA	NA	2
SVUzx-zzx	-0.5	NA	NA	NA	2	NA	NA	2
SVUzx-zzx	-0.5	6.646	6.646	1	3	1	1	2
SVUzx-zzx	0.5	NA	NA	NA	1	NA	NA	2
SVUzx-zzx	0.5	NA	NA	NA	2	NA	NA	2
SVUzx-zzx	0.5	6.641	6.641	1	3	1	1	2
SVUzx-zze	-0.5	NA	NA	NA	1	NA	NA	2
SVUzx-zze	0.5	NA	NA	NA	1	NA	NA	2
SVUzx-zaz	-0.5	3.799	3.799	1	1	1	1	2
SVUzx-zaz	0.5	3.828	3.828	1	1	1	1	2
SVUzx-zav	-0.5	NA	NA	NA	1	NA	NA	5
SVUzx-zav	-0.5	NA	NA	NA	1	NA	NA	2
SVUzx-zav	0.5	NA	NA	NA	1	NA	NA	5
SVUzx-zav	0.5	NA	NA	NA	1	NA	NA	2
SVUzx-zby	-0.5	NA	NA	NA	1	NA	NA	2
SVUzx-zby	-0.5	NA	NA	NA	2	NA	NA	2
SVUzx-zby	0.5	NA	NA	NA	1	NA	NA	2
SVUzx-zby	0.5	NA	NA	NA	2	NA	NA	2
SVUzx-zbc	-0.5	NA	NA	NA	1	NA	NA	2
SVUzx-zbc	0.5	NA	NA	NA	1	NA	NA	2
SVUzx-zxv	-0.5	NA	NA	NA	1	NA	NA	2
SVUzx-zxv	0.5	NA	NA	NA	1	NA	NA	2
SVUzx-zcb	-0.5	NA	NA	NA	1	NA	NA	2
SVUzx-zcb	0.5	NA	NA	NA	1	NA	NA	2
SVUzx-zda	-0.5	NA	NA	NA	1	NA	NA	2
SVUzx-zda	-0.5	NA	NA	NA	2	NA	NA	2
SVUzx-zda	-0.5	8.253	8.253	1	3	1	1	2
SVUzx-zda	0.5	NA	NA	NA	1	NA	NA	2
SVUzx-zda	0.5	NA	NA	NA	2	NA	NA	2
SVUzx-zda	0.5	8.268	8.268	1	3	1	1	2
SVUzx-zwa	-0.5	NA	NA	NA	1	NA	NA	2
SVUzx-zwa	0.5	NA	NA	NA	1	NA	NA	2
SVUzx-zwc	-0.5	3.453	3.453	1	1	1	1	2
SVUzx-zwc	0.5	3.442	3.442	1	1	1	1	2
SVUzx-zvz	-0.5	NA	NA	NA	1	NA	NA	2
SVUzx-zvz	-0.5	6.439	6.439	1	2	1	1	2
SVUzx-zvz	0.5	NA	NA	NA	1	NA	NA	2
SVUzx-zvz	0.5	6.47	6.47	1	2	1	1	2
SVUzx-zve	-0.5	NA	NA	NA	1	NA	NA	2
SVUzx-zve	-0.5	4.683	4.683	1	1	1	1	5
SVUzx-zve	0.5	NA	NA	NA	1	NA	NA	2
SVUzx-zve	0.5	4.687	4.687	1	1	1	1	5
SVUzx-zex	-0.5	NA	NA	NA	1	NA	NA	5
SVUzx-zex	-0.5	5.75	5.75	1	2	1	1	5
SVUzx-zex	0.5	NA	NA	NA	1	NA	NA	5
SVUzx-zex	0.5	5.767	5.767	1	2	1	1	5
SVUzx-zew	-0.5	NA	NA	NA	1	NA	NA	5
SVUzx-zew	0.5	NA	NA	NA	1	NA	NA	5
SVUzx-azz	-0.5	NA	NA	NA	1	NA	NA	5
SVUzx-azz	-0.5	5.983	5.983	1	3	1	1	5
SVUzx-azz	0.5	NA	NA	NA	1	NA	NA	5
SVUzx-azz	0.5	5.904	5.904	1	3	1	1	5
SVUzx-azb	-0.5	NA	NA	NA	1	NA	NA	5
SVUzx-azb	-0.5	4.997	4.997	1	2	1	1	5
SVUzx-azb	0.5	NA	NA	NA	1	NA	NA	5
SVUzx-azb	0.5	5.086	5.086	1	2	1	1	5
SVUzx-azw	-0.5	NA	NA	NA	1	NA	NA	5
SVUzx-azw	0.5	NA	NA	NA	1	NA	NA	5
SVUzx-aab	-0.5	NA	NA	1	1	1	1	5
SVUzx-aab	0.5	NA	NA	1	1	1	1	5
SVUzx-aay	-0.5	NA	NA	NA	1	NA	NA	5
SVUzx-aay	0.5	NA	NA	NA	1	NA	NA	5
SVUzx-abx	-0.5	NA	NA	NA	1	NA	NA	5
SVUzx-abx	0.5	NA	NA	NA	1	NA	NA	5
SVUzx-abc	-0.5	3.37	3.37	1	1	1	1	5
SVUzx-abc	0.5	3.35	3.35	1	1	1	1	5
SVUzx-abd	-0.5	2.518	2.518	1	1	1	1	5
SVUzx-abd	0.5	2.59	2.59	1	1	1	1	5
SVUzx-abv	-0.5	NA	NA	NA	1	NA	NA	5
SVUzx-abv	0.5	NA	NA	NA	1	NA	NA	5
SVUzx-axx	-0.5	NA	NA	NA	1	NA	NA	5
SVUzx-axx	0.5	NA	NA	NA	1	NA	NA	5
SVUzx-acz	-0.5	NA	NA	NA	1	NA	NA	5
SVUzx-acz	0.5	NA	NA	NA	1	NA	NA	5
SVUzx-aca	-0.5	4.72	4.72	1	1	1	1	5
SVUzx-aca	0.5	4.917	4.917	1	1	1	1	5
SVUzx-awc	-0.5	NA	NA	1	1	1	1	5
SVUzx-awc	0.5	NA	NA	1	1	1	1	5
SVUzx-aww	-0.5	NA	NA	NA	1	NA	NA	5
SVUzx-aww	-0.5	NA	NA	NA	2	NA	NA	5
SVUzx-aww	-0.5	NA	NA	NA	3	NA	NA	5
SVUzx-aww	0.5	NA	NA	NA	1	NA	NA	5
SVUzx-aww	0.5	NA	NA	NA	2	NA	NA	5
SVUzx-aww	0.5	NA	NA	NA	3	NA	NA	5
SVUzx-awv	-0.5	NA	NA	1	1	1	1	5
SVUzx-awv	0.5	NA	NA	1	1	1	1	5
SVUzx-ava	-0.5	NA	NA	1	1	1	1	5
SVUzx-ava	0.5	NA	NA	1	1	1	1	5
SVUzx-avb	-0.5	3.612	3.612	1	1	1	1	5
SVUzx-avb	0.5	3.552	3.552	1	1	1	1	5
SVUzx-avw	-0.5	3.364	3.364	1	1	1	1	5
SVUzx-avw	0.5	3.47	3.47	1	1	1	1	5
SVUzx-aey	-0.5	3.437	3.437	1	1	1	1	5
SVUzx-aey	0.5	3.389	3.389	1	1	1	1	5
SVUzx-aew	-0.5	NA	NA	NA	1	NA	NA	5
SVUzx-aew	0.5	NA	NA	NA	1	NA	NA	5
SVUzx-bzz	-0.5	NA	NA	NA	1	NA	NA	5
SVUzx-bzz	0.5	NA	NA	NA	1	NA	NA	5
SVUzx-bza	-0.5	NA	NA	NA	1	NA	NA	5
SVUzx-bza	-0.5	NA	NA	NA	2	NA	NA	5
SVUzx-bza	0.5	NA	NA	NA	1	NA	NA	5
SVUzx-bza	0.5	NA	NA	NA	2	NA	NA	5
SVUzx-bzb	-0.5	NA	NA	NA	1	NA	NA	5
SVUzx-bzb	-0.5	5.048	5.048	1	2	1	1	5
SVUzx-bzb	0.5	NA	NA	NA	1	NA	NA	5
SVUzx-bzb	0.5	5.059	5.059	1	2	1	1	5
SVUzx-bad	-0.5	3.168	3.168	1	1	1	1	5
SVUzx-bad	0.5	3.051	3.051	1	1	1	1	5
SVUzx-bav	-0.5	NA	NA	NA	1	NA	NA	5
SVUzx-bav	0.5	NA	NA	NA	1	NA	NA	5
SVUzx-bbd	-0.5	3.362	3.362	1	1	1	1	5
SVUzx-bbd	0.5	3.341	3.341	1	1	1	1	5
SVUzx-bbw	-0.5	NA	NA	NA	1	NA	NA	5
SVUzx-bbw	0.5	NA	NA	NA	1	NA	NA	5
SVUzx-bbe	-0.5	NA	NA	NA	1	NA	NA	5
SVUzx-bbe	-0.5	5.785	5.785	1	2	1	1	5
SVUzx-bbe	0.5	NA	NA	NA	1	NA	NA	5
SVUzx-bbe	0.5	5.779	5.779	1	2	1	1	5
SVUzx-bya	-0.5	NA	NA	NA	1	NA	NA	5
SVUzx-bya	0.5	NA	NA	NA	1	NA	NA	5
SVUzx-bye	-0.5	NA	NA	NA	1	NA	NA	5
SVUzx-bye	0.5	NA	NA	NA	1	NA	NA	5
SVUzx-bxe	-0.5	NA	NA	NA	1	NA	NA	5
SVUzx-bxe	-0.5	6.879	6.879	1	2	1	1	5
SVUzx-bxe	0.5	NA	NA	NA	1	NA	NA	5
SVUzx-bxe	0.5	6.872	6.872	1	2	1	1	5
SVUzx-bcc	-0.5	NA	NA	NA	1	NA	NA	5
SVUzx-bcc	0.5	NA	NA	NA	1	NA	NA	5
SVUzx-bcd	-0.5	4.008	4.008	1	1	1	1	5
SVUzx-bcd	0.5	3.94	3.94	1	1	1	1	5
SVUzx-bcw	-0.5	NA	NA	NA	1	NA	NA	5
SVUzx-bcw	0.5	NA	NA	NA	1	NA	NA	5
SVUzx-bww	-0.5	NA	NA	NA	1	NA	NA	5
SVUzx-bww	0.5	NA	NA	NA	1	NA	NA	5
SVUzx-bvy	-0.5	NA	NA	1	2	1	1	5
SVUzx-bvy	0.5	NA	NA	1	2	1	1	5
SVUzx-bvc	-0.5	NA	NA	NA	1	NA	NA	5
SVUzx-bvc	0.5	NA	NA	NA	1	NA	NA	5
SVUzc-zaz	-0.5	NA	NA	NA	2	NA	NA	5
SVUzc-zaz	0.5	NA	NA	NA	2	NA	NA	5
SVUzc-zaa	-0.5	NA	NA	NA	1	NA	NA	5
SVUzc-zaa	0.5	NA	NA	NA	1	NA	NA	5
SVUzc-zab	-0.5	NA	NA	NA	1	NA	NA	5
SVUzc-zab	0.5	NA	NA	NA	1	NA	NA	5
SVUzc-zae	-0.5	NA	NA	NA	1	NA	NA	5
SVUzc-zae	0.5	NA	NA	NA	1	NA	NA	5
SVUzc-zba	-0.5	3.789	3.789	1	1	1	1	5
SVUzc-zba	0.5	3.777	3.777	1	1	1	1	5
SVUzc-zbx	-0.5	NA	NA	NA	1	NA	NA	5
SVUzc-zbx	0.5	NA	NA	NA	1	NA	NA	5
SVUzc-zyz	-0.5	NA	NA	NA	1	NA	NA	5
SVUzc-zyz	0.5	NA	NA	NA	1	NA	NA	5
SVUzc-zyy	-0.5	NA	NA	NA	1	NA	NA	5
SVUzc-zyy	-0.5	NA	NA	1	2	1	1	5
SVUzc-zyy	0.5	NA	NA	NA	1	NA	NA	5
SVUzc-zyy	0.5	NA	NA	1	2	1	1	5
SVUzc-zyv	-0.5	2.012	2.012	1	1	1	1	5
SVUzc-zyv	0.5	1.985	1.985	1	1	1	1	5
SVUzc-zxa	-0.5	NA	NA	NA	1	NA	NA	5
SVUzc-zxa	0.5	NA	NA	NA	1	NA	NA	5
SVUzc-zxb	-0.5	2.101	2.101	1	1	1	1	5
SVUzc-zxb	0.5	2.037	2.037	1	1	1	1	5
SVUzc-zxd	-0.5	NA	NA	NA	1	NA	NA	5
SVUzc-zxd	0.5	NA	NA	NA	1	NA	NA	5
SVUzc-zcv	-0.5	NA	NA	1	1	1	1	5
SVUzc-zcv	0.5	NA	NA	1	1	1	1	5
SVUzc-zdx	-0.5	NA	NA	NA	1	NA	NA	5
SVUzc-zdx	-0.5	6.509	6.509	1	2	1	1	5
SVUzc-zdx	0.5	NA	NA	NA	1	NA	NA	5
SVUzc-zdx	0.5	6.387	6.387	1	2	1	1	5
SVUzc-zdd	-0.5	NA	NA	NA	1	NA	NA	5
SVUzc-zdd	0.5	NA	NA	NA	1	NA	NA	5
SVUzc-zdv	-0.5	4.296	4.296	1	1	1	1	5
SVUzc-zdv	0.5	4.194	4.194	1	1	1	1	5
SVUzc-zvz	-0.5	NA	NA	NA	1	NA	NA	5
SVUzc-zvz	-0.5	6.006	6.006	1	2	1	1	5
SVUzc-zvz	0.5	NA	NA	NA	1	NA	NA	5
SVUzc-zvz	0.5	5.923	5.923	1	2	1	1	5
SVUzc-zea	-0.5	3.555	3.555	1	1	1	1	5
SVUzc-zea	0.5	3.581	3.581	1	1	1	1	5
SVUzc-zeb	-0.5	NA	NA	1	1	1	1	5
SVUzc-zeb	0.5	NA	NA	1	1	1	1	5
SVUzc-azx	-0.5	NA	NA	1	1	1	1	5
SVUzc-azx	0.5	NA	NA	1	1	1	1	5
SVUzc-azc	-0.5	3.73	3.73	1	1	1	1	5
SVUzc-azc	0.5	3.735	3.735	1	1	1	1	5
SVUzc-aze	-0.5	NA	NA	NA	1	NA	NA	5
SVUzc-aze	-0.5	5.325	5.325	1	2	1	1	5
SVUzc-aze	0.5	NA	NA	NA	1	NA	NA	5
SVUzc-aze	0.5	5.328	5.328	1	2	1	1	5
SVUzc-aae	-0.5	NA	NA	NA	1	NA	NA	5
SVUzc-aae	-0.5	5.575	5.575	1	2	1	1	5
SVUzc-aae	0.5	NA	NA	NA	1	NA	NA	5
SVUzc-aae	0.5	5.526	5.526	1	2	1	1	5
SVUzc-abw	-0.5	10.913	10.913	1	3	1	1	5
SVUzc-abw	0.5	10.83	10.83	1	3	1	1	5
SVUzc-abv	-0.5	2.37	2.37	1	1	1	1	5
SVUzc-abv	0.5	2.422	2.422	1	1	1	1	5
SVUzc-aya	-0.5	NA	NA	NA	1	NA	NA	5
SVUzc-aya	0.5	NA	NA	NA	1	NA	NA	5
SVUzc-ayx	-0.5	NA	NA	NA	1	NA	NA	5
SVUzc-ayx	0.5	NA	NA	NA	1	NA	NA	5
SVUzc-aye	-0.5	5.177	5.177	1	1	1	1	5
SVUzc-aye	-0.5	5.224	5.224	2	2	1	1	5
SVUzc-aye	0.5	5.111	5.111	1	1	1	1	5
SVUzc-aye	0.5	5.134	5.134	2	2	1	1	5
SVUzc-axa	-0.5	NA	NA	NA	1	NA	NA	5
SVUzc-axa	-0.5	5.187	5.187	1	2	1	1	5
SVUzc-axa	0.5	NA	NA	NA	1	NA	NA	5
SVUzc-axa	0.5	5.141	5.141	1	2	1	1	5
SVUzc-ady	-0.5	2.929	2.929	1	1	1	1	5
SVUzc-ady	0.5	3.077	3.077	1	1	1	1	5
SVUzc-add	-0.5	NA	NA	NA	1	NA	NA	5
SVUzc-add	0.5	NA	NA	NA	1	NA	NA	5
SVUzc-ade	-0.5	NA	NA	NA	1	NA	NA	5
SVUzc-ade	0.5	NA	NA	NA	1	NA	NA	5
SVUzc-awz	-0.5	NA	NA	NA	1	NA	NA	5
SVUzc-awz	-0.5	6.335	6.335	1	2	1	1	5
SVUzc-awz	0.5	NA	NA	NA	1	NA	NA	5
SVUzc-awz	0.5	6.274	6.274	1	2	1	1	5
SVUzc-awa	-0.5	NA	NA	1	1	1	1	5
SVUzc-awa	0.5	NA	NA	1	1	1	1	5
SVUzc-awd	-0.5	NA	NA	1	1	1	1	5
SVUzc-awd	0.5	NA	NA	1	1	1	1	5
SVUzc-avv	-0.5	3.491	3.491	1	1	1	1	5
SVUzc-avv	0.5	3.511	3.511	1	1	1	1	5
SVUzc-aea	-0.5	NA	NA	NA	1	NA	NA	5
SVUzc-aea	-0.5	5.898	5.898	1	2	1	1	5
SVUzc-aea	0.5	NA	NA	NA	1	NA	NA	5
SVUzc-aea	0.5	5.955	5.955	1	2	1	1	5
SVUzc-aeb	-0.5	NA	NA	NA	1	NA	NA	5
SVUzc-aeb	0.5	NA	NA	NA	1	NA	NA	5
SVUzc-aev	-0.5	NA	NA	NA	1	NA	NA	5
SVUzc-aev	0.5	NA	NA	NA	1	NA	NA	5
SVUzc-bzb	-0.5	NA	NA	NA	1	NA	NA	5
SVUzc-bzb	0.5	NA	NA	NA	1	NA	NA	5
SVUzc-bzx	-0.5	NA	NA	NA	1	NA	NA	5
SVUzc-bzx	0.5	NA	NA	NA	1	NA	NA	5
SVUzc-bzd	-0.5	3.021	3.021	1	1	1	1	5
SVUzc-bzd	0.5	3.071	3.071	1	1	1	1	5
SVUzc-baa	-0.5	NA	NA	NA	1	NA	NA	5
SVUzc-baa	0.5	NA	NA	NA	1	NA	NA	5
SVUzc-bba	-0.5	NA	NA	NA	1	NA	NA	5
SVUzc-bba	0.5	NA	NA	NA	1	NA	NA	5
SVUzc-bby	-0.5	NA	NA	1	1	1	1	5
SVUzc-bby	0.5	NA	NA	1	1	1	1	5
SVUzc-bbx	-0.5	NA	NA	NA	2	NA	NA	5
SVUzc-bbx	0.5	NA	NA	NA	2	NA	NA	5
SVUzc-bbv	-0.5	NA	NA	1	1	1	1	5
SVUzc-bbv	0.5	NA	NA	1	1	1	1	5
SVUzc-bya	-0.5	2.752	2.752	1	1	1	1	5
SVUzc-bya	0.5	2.706	2.706	1	1	1	1	5
SVUzc-byx	-0.5	NA	NA	NA	1	NA	NA	5
SVUzc-byx	-0.5	6.927	6.927	1	2	1	1	5
SVUzc-byx	0.5	NA	NA	NA	1	NA	NA	5
SVUzc-byx	0.5	6.927	6.927	1	2	1	1	5
SVUzc-byc	-0.5	3.045	3.045	1	1	1	1	5
SVUzc-byc	0.5	3.024	3.024	1	1	1	1	5
SVUzc-bxy	-0.5	NA	NA	NA	1	NA	NA	5
SVUzc-bxy	-0.5	7.075	7.075	1	2	1	1	5
SVUzc-bxy	0.5	NA	NA	NA	1	NA	NA	5
SVUzc-bxy	0.5	7.099	7.099	1	2	1	1	5
SVUzc-bxx	-0.5	3.047	3.047	1	1	1	1	5
SVUzc-bxx	0.5	3.062	3.062	1	1	1	1	5
SVUzc-bxc	-0.5	NA	NA	1	1	1	1	5
SVUzc-bxc	0.5	NA	NA	1	1	1	1	5
SVUzc-bxd	-0.5	NA	NA	1	1	1	1	5
SVUzc-bxd	0.5	NA	NA	1	1	1	1	5
SVUzc-bxv	-0.5	NA	NA	1	1	1	1	5
SVUzc-bxv	0.5	NA	NA	1	1	1	1	5
SVUzc-bcz	-0.5	NA	NA	NA	1	NA	NA	5
SVUzc-bcz	0.5	NA	NA	NA	1	NA	NA	5
SVUzc-bca	-0.5	NA	NA	1	1	1	1	5
SVUzc-bca	0.5	NA	NA	1	1	1	1	5
SVUzc-bcd	-0.5	2.758	2.758	1	1	1	1	5
SVUzc-bcd	0.5	2.694	2.694	1	1	1	1	5
SVUzc-bcv	-0.5	NA	NA	NA	1	NA	NA	5
SVUzc-bcv	-0.5	5.254	5.254	1	2	1	1	5
SVUzc-bcv	0.5	NA	NA	NA	1	NA	NA	5
SVUzc-bcv	0.5	5.219	5.219	1	2	1	1	5
SVUzc-bce	-0.5	NA	NA	NA	1	NA	NA	5
SVUzc-bce	0.5	NA	NA	NA	1	NA	NA	5
SVUzc-bdx	-0.5	NA	NA	NA	1	NA	NA	5
SVUzc-bdx	0.5	NA	NA	NA	1	NA	NA	5
SVUzc-bdw	-0.5	4.966	4.966	1	1	1	1	5
SVUzc-bdw	0.5	5.036	5.036	1	1	1	1	5
SVUzc-bwb	-0.5	NA	NA	1	1	1	1	5
SVUzc-bwb	0.5	NA	NA	1	1	1	1	5
SVUzc-beb	-0.5	NA	NA	NA	1	NA	NA	5
SVUzc-beb	-0.5	NA	NA	NA	2	NA	NA	5
SVUzc-beb	0.5	NA	NA	NA	1	NA	NA	5
SVUzc-beb	0.5	NA	NA	NA	2	NA	NA	5
SVUzc-bec	-0.5	NA	NA	NA	1	NA	NA	5
SVUzc-bec	0.5	NA	NA	NA	1	NA	NA	5
SVUzc-bed	-0.5	NA	NA	1	1	1	1	5
SVUzc-bed	0.5	NA	NA	1	1	1	1	5
SVUzc-yzz	-0.5	NA	NA	NA	1	NA	NA	5
SVUzc-yzz	-0.5	NA	NA	NA	2	NA	NA	5
SVUzc-yzz	0.5	NA	NA	NA	1	NA	NA	5
SVUzc-yzz	0.5	NA	NA	NA	2	NA	NA	5
SVUzc-yzy	-0.5	2.948	2.948	1	1	1	1	5
SVUzc-yzy	0.5	3.007	3.007	1	1	1	1	5
SVUzc-yzd	-0.5	NA	NA	1	1	1	1	5
SVUzc-yzd	0.5	NA	NA	1	1	1	1	5
SVUzc-yac	-0.5	NA	NA	NA	1	NA	NA	5
SVUzc-yac	0.5	NA	NA	NA	1	NA	NA	5
SVUzd-zaz	-0.5	NA	NA	NA	1	NA	NA	5
SVUzd-zaz	0.5	NA	NA	NA	1	NA	NA	5
SVUzd-zax	-0.5	NA	NA	NA	1	NA	NA	5
SVUzd-zax	-0.5	4.925	4.925	1	2	1	1	5
SVUzd-zax	0.5	NA	NA	NA	1	NA	NA	5
SVUzd-zax	0.5	5.096	5.096	1	2	1	1	5
SVUzd-zyz	-0.5	3.628	3.628	1	1	1	1	5
SVUzd-zyz	0.5	3.572	3.572	1	1	1	1	5
SVUzd-zyb	-0.5	NA	NA	NA	1	NA	NA	5
SVUzd-zyb	-0.5	NA	NA	NA	2	NA	NA	5
SVUzd-zyb	0.5	NA	NA	NA	1	NA	NA	5
SVUzd-zyb	0.5	NA	NA	NA	2	NA	NA	5
SVUzd-zyx	-0.5	NA	NA	NA	1	NA	NA	5
SVUzd-zyx	-0.5	NA	NA	NA	2	NA	NA	5
SVUzd-zyx	0.5	NA	NA	NA	1	NA	NA	5
SVUzd-zyx	0.5	NA	NA	NA	2	NA	NA	5
SVUzd-zye	-0.5	4.857	4.857	1	1	1	1	5
SVUzd-zye	-0.5	4.837	4.837	1	1	1	2	5
SVUzd-zye	0.5	4.726	4.726	1	1	1	1	5
SVUzd-zye	0.5	4.689	4.689	1	1	1	2	5
SVUzd-zxy	-0.5	NA	NA	NA	1	NA	NA	5
SVUzd-zxy	0.5	NA	NA	NA	1	NA	NA	5
SVUzd-zxv	-0.5	NA	NA	NA	1	NA	NA	5
SVUzd-zxv	0.5	NA	NA	NA	1	NA	NA	5
SVUzd-zce	-0.5	NA	NA	NA	1	NA	NA	5
SVUzd-zce	0.5	NA	NA	NA	1	NA	NA	5
SVUzd-zdz	-0.5	NA	NA	NA	1	NA	NA	5
SVUzd-zdz	0.5	NA	NA	NA	1	NA	NA	5
SVUzd-zdc	-0.5	4.689	4.689	1	1	1	1	5
SVUzd-zdc	0.5	4.721	4.721	1	1	1	1	5
SVUzd-zdv	-0.5	NA	NA	NA	1	NA	NA	5
SVUzd-zdv	-0.5	NA	NA	NA	2	NA	NA	5
SVUzd-zdv	0.5	NA	NA	NA	1	NA	NA	5
SVUzd-zdv	0.5	NA	NA	NA	2	NA	NA	5
SVUzd-zde	-0.5	NA	NA	NA	1	NA	NA	5
SVUzd-zde	0.5	NA	NA	NA	1	NA	NA	5
SVUzd-zww	-0.5	NA	NA	NA	1	NA	NA	5
SVUzd-zww	-0.5	NA	NA	1	2	1	1	5
SVUzd-zww	0.5	NA	NA	NA	1	NA	NA	5
SVUzd-zww	0.5	NA	NA	1	2	1	1	5
SVUzd-zvd	-0.5	NA	NA	NA	1	NA	NA	5
SVUzd-zvd	0.5	NA	NA	NA	1	NA	NA	5
SVUzd-zvw	-0.5	NA	NA	1	1	1	1	5
SVUzd-zvw	0.5	NA	NA	1	1	1	1	5
SVUzd-zeb	-0.5	3.595	3.595	1	1	1	1	5
SVUzd-zeb	0.5	3.698	3.698	1	1	1	1	5
SVUzd-aza	-0.5	NA	NA	NA	1	NA	NA	5
SVUzd-aza	-0.5	5.319	5.319	1	2	1	1	5
SVUzd-aza	0.5	NA	NA	NA	1	NA	NA	5
SVUzd-aza	0.5	5.25	5.25	1	2	1	1	5
SVUzd-azy	-0.5	NA	NA	NA	1	NA	NA	5
SVUzd-azy	0.5	2.734	NA	NA	1	NA	NA	5
SVUzd-azd	-0.5	NA	NA	1	1	1	1	5
SVUzd-azd	0.5	NA	NA	1	1	1	1	5
SVUzd-aae	-0.5	NA	NA	1	1	1	1	5
SVUzd-aae	0.5	NA	NA	1	1	1	1	5
SVUzd-abb	-0.5	NA	NA	NA	1	NA	NA	5
SVUzd-abb	-0.5	NA	NA	NA	2	NA	NA	5
SVUzd-abb	-0.5	6.308	6.308	1	3	1	1	5
SVUzd-abb	0.5	NA	NA	NA	1	NA	NA	5
SVUzd-abb	0.5	NA	NA	NA	2	NA	NA	5
SVUzd-abb	0.5	6.281	6.281	1	3	1	1	5
SVUzd-abw	-0.5	NA	NA	NA	1	NA	NA	5
SVUzd-abw	0.5	NA	NA	NA	1	NA	NA	5
SVUzd-ayz	-0.5	3.964	3.964	1	1	1	1	5
SVUzd-ayz	0.5	3.988	3.988	1	1	1	1	5
SVUzd-ayd	-0.5	6.465	6.465	1	2	1	1	5
SVUzd-ayd	0.5	6.399	6.399	1	2	1	1	5
SVUzd-ayv	-0.5	5.048	5.048	1	1	1	1	5
SVUzd-ayv	0.5	4.944	4.944	1	1	1	1	5
SVUzd-acz	-0.5	NA	NA	NA	1	NA	NA	5
SVUzd-acz	0.5	NA	NA	NA	1	NA	NA	5
SVUzd-acx	-0.5	NA	NA	NA	1	NA	NA	5
SVUzd-acx	-0.5	6.652	6.652	1	2	1	1	5
SVUzd-acx	0.5	NA	NA	NA	1	NA	NA	5
SVUzd-acx	0.5	6.574	6.574	1	2	1	1	5
SVUzd-acc	-0.5	5.321	5.321	1	1	1	1	5
SVUzd-acc	0.5	5.099	5.099	1	1	1	1	5
SVUzd-adv	-0.5	NA	NA	1	1	1	1	5
SVUzd-adv	0.5	NA	NA	1	1	1	1	5
SVUzd-awy	-0.5	NA	NA	NA	1	NA	NA	5
SVUzd-awy	0.5	NA	NA	NA	1	NA	NA	5
SVUzd-avz	-0.5	NA	NA	NA	1	NA	NA	5
SVUzd-avz	-0.5	6.278	6.278	1	2	1	1	5
SVUzd-avz	0.5	NA	NA	NA	1	NA	NA	5
SVUzd-avz	0.5	6.423	6.423	1	2	1	1	5
SVUzd-ava	-0.5	NA	NA	NA	1	NA	NA	5
SVUzd-ava	0.5	NA	NA	NA	1	NA	NA	5
SVUzd-avd	-0.5	4.529	4.529	1	1	1	1	5
SVUzd-avd	-0.5	4.533	4.533	1	1	1	2	5
SVUzd-avd	0.5	4.497	4.497	1	1	1	1	5
SVUzd-avd	0.5	4.47	4.47	1	1	1	2	5
SVUzd-aex	-0.5	3.141	3.141	1	1	1	1	5
SVUzd-aex	0.5	3.074	3.074	1	1	1	1	5
SVUzd-bzz	-0.5	NA	NA	NA	1	NA	NA	5
SVUzd-bzz	0.5	NA	NA	NA	1	NA	NA	5
SVUzd-bzb	-0.5	NA	NA	NA	1	NA	NA	5
SVUzd-bzb	-0.5	5.681	5.681	1	2	1	1	5
SVUzd-bzb	0.5	NA	NA	NA	1	NA	NA	5
SVUzd-bzb	0.5	5.671	5.671	1	2	1	1	5
SVUzd-bzd	-0.5	NA	NA	NA	1	NA	NA	5
SVUzd-bzd	0.5	NA	NA	NA	1	NA	NA	5
SVUzd-bba	-0.5	NA	NA	NA	1	NA	NA	5
SVUzd-bba	-0.5	NA	NA	NA	2	NA	NA	5
SVUzd-bba	0.5	NA	NA	NA	1	NA	NA	5
SVUzd-bba	0.5	NA	NA	NA	2	NA	NA	5
SVUzd-bbd	-0.5	NA	NA	NA	1	NA	NA	5
SVUzd-bbd	-0.5	6.517	6.517	1	2	1	1	5
SVUzd-bbd	0.5	NA	NA	NA	1	NA	NA	5
SVUzd-bbd	0.5	6.532	6.532	1	2	1	1	5
SVUzd-byw	-0.5	NA	NA	NA	1	NA	NA	5
SVUzd-byw	0.5	NA	NA	NA	1	NA	NA	5
SVUzd-byv	-0.5	NA	NA	NA	1	NA	NA	5
SVUzd-byv	-0.5	5.176	5.176	1	2	1	1	5
SVUzd-byv	0.5	NA	NA	NA	1	NA	NA	5
SVUzd-byv	0.5	5.074	5.074	1	2	1	1	5
SVUzd-bxx	-0.5	3.466	3.466	1	1	1	1	5
SVUzd-bxx	0.5	3.453	3.453	1	1	1	1	5
SVUzd-bxw	-0.5	NA	NA	1	1	1	1	5
SVUzd-bxw	0.5	NA	NA	1	1	1	1	5
SVUzd-bcz	-0.5	NA	NA	NA	1	NA	NA	5
SVUzd-bcz	0.5	NA	NA	NA	1	NA	NA	5
SVUzd-bcw	-0.5	1.53	1.53	1	1	1	1	5
SVUzd-bcw	0.5	1.514	1.514	1	1	1	1	5
SVUzd-bcv	-0.5	NA	NA	NA	1	NA	NA	5
SVUzd-bcv	0.5	NA	NA	NA	1	NA	NA	5
SVUzd-bwa	-0.5	NA	NA	NA	2	NA	NA	5
SVUzd-bwa	-0.5	NA	NA	NA	3	NA	NA	5
SVUzd-bwa	-0.5	12.035	12.035	1	4	1	1	5
SVUzd-bwa	0.5	NA	NA	NA	2	NA	NA	5
SVUzd-bwa	0.5	NA	NA	NA	3	NA	NA	5
SVUzd-bwa	0.5	12.156	12.156	1	4	1	1	5
SVUzd-bwb	-0.5	NA	NA	NA	1	NA	NA	5
SVUzd-bwb	0.5	NA	NA	NA	1	NA	NA	5
SVUzd-bwy	-0.5	NA	NA	NA	1	NA	NA	5
SVUzd-bwy	0.5	NA	NA	NA	1	NA	NA	5
SVUzd-bwx	-0.5	3.964	3.964	1	1	1	1	5
SVUzd-bwx	0.5	3.938	3.938	1	1	1	1	5
SVUzd-bwc	-0.5	NA	NA	NA	1	NA	NA	5
SVUzd-bwc	0.5	NA	NA	NA	1	NA	NA	5
SVUzd-bww	-0.5	NA	NA	1	1	1	1	5
SVUzd-bww	0.5	NA	NA	1	1	1	1	5
SVUzd-bvz	-0.5	NA	NA	NA	1	NA	NA	5
SVUzd-bvz	0.5	NA	NA	NA	1	NA	NA	5
SVUzd-bva	-0.5	NA	NA	NA	1	NA	NA	5
SVUzd-bva	0.5	NA	NA	NA	1	NA	NA	5
SVUzd-bvc	-0.5	NA	NA	NA	1	NA	NA	5
SVUzd-bvc	0.5	NA	NA	NA	1	NA	NA	5
SVUzd-bvd	-0.5	NA	NA	NA	1	NA	NA	5
SVUzd-bvd	-0.5	5.411	5.411	1	2	1	1	5
SVUzd-bvd	0.5	NA	NA	NA	1	NA	NA	5
SVUzd-bvd	0.5	5.402	5.402	1	2	1	1	5
SVUzd-bez	-0.5	NA	NA	NA	1	NA	NA	5
SVUzd-bez	0.5	NA	NA	NA	1	NA	NA	5
SVUzw-zzy	-0.5	NA	NA	NA	1	NA	NA	5
SVUzw-zzy	0.5	NA	NA	NA	1	NA	NA	5
SVUzw-zac	-0.5	NA	NA	NA	1	NA	NA	5
SVUzw-zac	-0.5	5.466	5.466	1	2	1	1	5
SVUzw-zac	0.5	NA	NA	NA	1	NA	NA	5
SVUzw-zac	0.5	5.45	5.45	1	2	1	1	5
SVUzw-zad	-0.5	NA	NA	NA	1	NA	NA	5
SVUzw-zad	0.5	NA	NA	NA	1	NA	NA	5
SVUzw-zav	-0.5	NA	NA	NA	1	NA	NA	5
SVUzw-zav	-0.5	5.854	5.854	1	2	1	1	5
SVUzw-zav	0.5	NA	NA	NA	1	NA	NA	5
SVUzw-zav	0.5	5.726	5.726	1	2	1	1	5
SVUzw-zbz	-0.5	NA	NA	NA	1	NA	NA	5
SVUzw-zbz	0.5	NA	NA	NA	1	NA	NA	5
SVUzw-zby	-0.5	NA	NA	NA	1	NA	NA	5
SVUzw-zby	0.5	NA	NA	NA	1	NA	NA	5
SVUzw-zbd	-0.5	NA	NA	NA	1	NA	NA	5
SVUzw-zbd	0.5	NA	NA	NA	1	NA	NA	5
SVUzw-zyy	-0.5	NA	NA	NA	1	NA	NA	5
SVUzw-zyy	0.5	NA	NA	NA	1	NA	NA	5
SVUzw-zxz	-0.5	NA	NA	NA	1	NA	NA	5
SVUzw-zxz	0.5	NA	NA	NA	1	NA	NA	5
SVUzw-zxa	-0.5	NA	NA	NA	1	NA	NA	5
SVUzw-zxa	0.5	NA	NA	NA	1	NA	NA	5
SVUzw-zxb	-0.5	NA	NA	NA	1	NA	NA	5
SVUzw-zxb	0.5	NA	NA	NA	1	NA	NA	5
SVUzw-zxx	-0.5	1.895	1.895	1	1	1	1	5
SVUzw-zxx	0.5	1.852	1.852	1	1	1	1	5
SVUzw-zxd	-0.5	NA	NA	NA	1	NA	NA	5
SVUzw-zxd	0.5	NA	NA	NA	1	NA	NA	5
SVUzw-zxw	-0.5	NA	NA	NA	1	NA	NA	5
SVUzw-zxw	-0.5	NA	NA	1	2	1	1	5
SVUzw-zxw	0.5	NA	NA	NA	1	NA	NA	5
SVUzw-zxw	0.5	NA	NA	1	2	1	1	5
SVUzw-zcv	-0.5	NA	NA	NA	1	NA	NA	5
SVUzw-zcv	0.5	NA	NA	NA	1	NA	NA	5
SVUzw-zwb	-0.5	NA	NA	NA	1	NA	NA	5
SVUzw-zwb	-0.5	NA	NA	NA	1	NA	NA	5
SVUzw-zwb	0.5	NA	NA	NA	1	NA	NA	5
SVUzw-zwb	0.5	NA	NA	NA	1	NA	NA	5
SVUzw-zvz	-0.5	NA	NA	1	1	1	1	5
SVUzw-zvz	0.5	NA	NA	1	1	1	1	5
SVUzw-zva	-0.5	NA	NA	NA	1	NA	NA	5
SVUzw-zva	-0.5	5.967	5.967	1	2	1	1	5
SVUzw-zva	0.5	NA	NA	NA	1	NA	NA	5
SVUzw-zva	0.5	5.993	5.993	1	2	1	1	5
SVUzw-zvw	-0.5	3.391	3.391	1	1	1	1	5
SVUzw-zvw	0.5	3.331	3.331	1	1	1	1	5
SVUzw-zvv	-0.5	NA	NA	NA	1	NA	NA	5
SVUzw-zvv	0.5	NA	NA	NA	1	NA	NA	5
SVUzw-zew	-0.5	NA	NA	NA	1	NA	NA	5
SVUzw-zew	-0.5	NA	NA	NA	2	NA	NA	5
SVUzw-zew	0.5	NA	NA	NA	1	NA	NA	5
SVUzw-zew	0.5	NA	NA	NA	2	NA	NA	5
SVUzw-azy	-0.5	3.438	3.438	1	1	1	1	5
SVUzw-azy	0.5	3.438	3.438	1	1	1	1	5
SVUzw-azx	-0.5	NA	NA	NA	1	NA	NA	5
SVUzw-azx	-0.5	NA	NA	1	2	1	1	5
SVUzw-azx	0.5	NA	NA	NA	1	NA	NA	5
SVUzw-azx	0.5	NA	NA	1	2	1	1	5
SVUzw-aaz	-0.5	NA	NA	1	1	1	1	5
SVUzw-aaz	-0.5	NA	NA	2	2	1	1	5
SVUzw-aaz	0.5	NA	NA	1	1	1	1	5
SVUzw-aaz	0.5	NA	NA	2	2	1	1	5
SVUzw-aaa	-0.5	NA	NA	NA	1	NA	NA	5
SVUzw-aaa	0.5	NA	NA	NA	1	NA	NA	5
SVUzw-aab	-0.5	NA	NA	NA	1	NA	NA	5
SVUzw-aab	0.5	NA	NA	NA	1	NA	NA	5
SVUzw-aax	-0.5	2.584	2.584	1	1	1	1	5
SVUzw-aax	0.5	2.586	2.586	1	1	1	1	5
SVUzw-aav	-0.5	4.103	4.103	1	1	1	1	5
SVUzw-aav	0.5	4.188	4.188	1	1	1	1	5
SVUzw-abc	-0.5	NA	NA	NA	1	NA	NA	5
SVUzw-abc	0.5	NA	NA	NA	1	NA	NA	5
SVUzw-ayb	-0.5	3.324	3.324	1	1	1	1	5
SVUzw-ayb	0.5	3.359	3.359	1	1	1	1	5
SVUzw-axz	-0.5	NA	NA	NA	1	NA	NA	5
SVUzw-axz	0.5	NA	NA	NA	1	NA	NA	5
SVUzw-axa	-0.5	NA	NA	NA	1	NA	NA	5
SVUzw-axa	0.5	NA	NA	NA	1	NA	NA	5
SVUzw-axv	-0.5	NA	NA	NA	2	NA	NA	5
SVUzw-axv	0.5	NA	NA	NA	2	NA	NA	5
SVUzw-acy	-0.5	3.841	3.841	1	1	1	1	5
SVUzw-acy	0.5	3.794	3.794	1	1	1	1	5
SVUzw-adb	-0.5	NA	NA	NA	1	NA	NA	5
SVUzw-adb	-0.5	6.143	6.143	1	2	1	1	5
SVUzw-adb	0.5	NA	NA	NA	1	NA	NA	5
SVUzw-adb	0.5	6.164	6.164	1	2	1	1	5
SVUzw-avx	-0.5	NA	NA	NA	2	NA	NA	5
SVUzw-avx	-0.5	NA	NA	NA	3	NA	NA	5
SVUzw-avx	-0.5	NA	NA	NA	4	NA	NA	5
SVUzw-avx	0.5	NA	NA	NA	2	NA	NA	5
SVUzw-avx	0.5	NA	NA	NA	3	NA	NA	5
SVUzw-avx	0.5	NA	NA	NA	4	NA	NA	5
SVUzw-aeb	-0.5	NA	NA	NA	1	NA	NA	5
SVUzw-aeb	0.5	NA	NA	NA	1	NA	NA	5
SVUzw-bza	-0.5	NA	NA	NA	1	NA	NA	5
SVUzw-bza	-0.5	NA	NA	NA	1	NA	NA	5
SVUzw-bza	0.5	NA	NA	NA	1	NA	NA	5
SVUzw-bza	0.5	NA	NA	NA	1	NA	NA	5
SVUzw-bzb	-0.5	NA	NA	NA	1	NA	NA	5
SVUzw-bzb	0.5	NA	NA	NA	1	NA	NA	5
SVUzw-bzy	-0.5	NA	NA	NA	1	NA	NA	5
SVUzw-bzy	0.5	NA	NA	NA	1	NA	NA	5
SVUzw-bzc	-0.5	NA	NA	NA	1	NA	NA	5
SVUzw-bzc	-0.5	NA	NA	1	2	1	1	5
SVUzw-bzc	0.5	NA	NA	NA	1	NA	NA	5
SVUzw-bzc	0.5	NA	NA	1	2	1	1	5
SVUzw-baz	-0.5	NA	NA	NA	1	NA	NA	5
SVUzw-baz	0.5	NA	NA	NA	1	NA	NA	5
SVUzw-bay	-0.5	4.416	4.416	1	1	1	1	5
SVUzw-bay	0.5	4.359	4.359	1	1	1	1	5
SVUzw-bbz	-0.5	NA	NA	NA	1	NA	NA	5
SVUzw-bbz	-0.5	NA	NA	1	2	1	1	5
SVUzw-bbz	0.5	NA	NA	NA	1	NA	NA	5
SVUzw-bbz	0.5	NA	NA	1	2	1	1	5
SVUzw-bba	-0.5	NA	NA	NA	1	NA	NA	5
SVUzw-bba	0.5	NA	NA	NA	1	NA	NA	5
SVUzw-byy	-0.5	NA	NA	1	1	1	1	5
SVUzw-byy	0.5	NA	NA	1	1	1	1	5
SVUzw-byx	-0.5	NA	NA	NA	1	NA	NA	5
SVUzw-byx	-0.5	NA	NA	NA	2	NA	NA	5
SVUzw-byx	0.5	NA	NA	NA	1	NA	NA	5
SVUzw-byx	0.5	NA	NA	NA	2	NA	NA	5
SVUzw-bxd	-0.5	NA	NA	NA	1	NA	NA	5
SVUzw-bxd	-0.5	5.726	5.726	1	2	1	1	5
SVUzw-bxd	0.5	NA	NA	NA	1	NA	NA	5
SVUzw-bxd	0.5	5.794	5.794	1	2	1	1	5
SVUzw-bcy	-0.5	NA	NA	NA	1	NA	NA	5
SVUzw-bcy	-0.5	5.907	5.907	1	2	1	1	5
SVUzw-bcy	0.5	NA	NA	NA	1	NA	NA	5
SVUzw-bcy	0.5	5.908	5.908	1	2	1	1	5
SVUzw-bcv	-0.5	NA	NA	1	1	1	1	5
SVUzw-bcv	0.5	NA	NA	1	1	1	1	5
SVUzw-bce	-0.5	NA	NA	NA	1	NA	NA	5
SVUzw-bce	-0.5	NA	NA	NA	2	NA	NA	5
SVUzw-bce	0.5	NA	NA	NA	1	NA	NA	5
SVUzw-bce	0.5	NA	NA	NA	2	NA	NA	5
SVUzw-bda	-0.5	NA	NA	1	1	1	1	5
SVUzw-bda	0.5	NA	NA	1	1	1	1	5
SVUzw-bdv	-0.5	NA	NA	NA	1	NA	NA	5
SVUzw-bdv	0.5	NA	NA	NA	1	NA	NA	5
SVUzw-bvz	-0.5	4.912	4.912	1	1	1	1	5
SVUzw-bvz	0.5	5.046	5.046	1	1	1	1	5
SVUzw-bva	-0.5	NA	NA	NA	1	NA	NA	5
SVUzw-bva	0.5	NA	NA	NA	1	NA	NA	5
SVUzw-bvx	-0.5	NA	NA	NA	1	NA	NA	5
SVUzw-bvx	0.5	NA	NA	NA	1	NA	NA	5
SVUzw-bvc	-0.5	NA	NA	NA	1	NA	NA	5
SVUzw-bvc	0.5	NA	NA	NA	1	NA	NA	5
SVUzw-bvw	-0.5	NA	NA	NA	1	NA	NA	5
SVUzw-bvw	0.5	NA	NA	NA	1	NA	NA	5
SVUzw-bvv	-0.5	NA	NA	NA	1	NA	NA	5
SVUzw-bvv	0.5	NA	NA	NA	1	NA	NA	5
SVUzw-bex	-0.5	NA	NA	NA	1	NA	NA	5
SVUzw-bex	-0.5	5.729	5.729	1	2	1	1	5
SVUzw-bex	0.5	NA	NA	NA	1	NA	NA	5
SVUzw-bex	0.5	5.798	5.798	1	2	1	1	5
SVUzw-bee	-0.5	3.969	3.969	1	1	1	1	5
SVUzw-bee	0.5	3.859	3.859	1	1	1	1	5
SVUzw-yzy	-0.5	NA	NA	1	1	1	1	5
SVUzw-yzy	0.5	NA	NA	1	1	1	1	5
SVUzw-yzc	-0.5	9.165	9.165	1	2	1	1	5
SVUzw-yzc	0.5	9.037	9.037	1	2	1	1	5
SVUzw-yzw	-0.5	NA	NA	NA	1	NA	NA	5
SVUzw-yzw	0.5	NA	NA	NA	1	NA	NA	5
SVUzw-yaa	-0.5	3.904	3.904	1	1	1	1	5
SVUzw-yaa	0.5	3.87	3.87	1	1	1	1	5
SVUzw-yab	-0.5	4.662	4.662	1	1	1	1	5
SVUzw-yab	0.5	4.632	4.632	1	1	1	1	5
SVUzw-ybb	-0.5	NA	NA	NA	1	NA	NA	5
SVUzw-ybb	-0.5	5.887	5.887	1	2	1	1	5
SVUzw-ybb	0.5	NA	NA	NA	1	NA	NA	5
SVUzw-ybb	0.5	5.993	5.993	1	2	1	1	5
SVUzw-yby	-0.5	NA	NA	1	1	1	1	5
SVUzw-yby	0.5	NA	NA	1	1	1	1	5
SVUzw-yyx	-0.5	NA	NA	NA	1	NA	NA	5
SVUzw-yyx	-0.5	NA	NA	NA	1	NA	NA	5
SVUzw-yyx	0.5	NA	NA	NA	1	NA	NA	5
SVUzw-yyx	0.5	NA	NA	NA	1	NA	NA	5
SVUzw-yyc	-0.5	NA	NA	NA	1	NA	NA	5
SVUzw-yyc	0.5	NA	NA	NA	1	NA	NA	5
SVUzv-zab	-0.5	NA	NA	NA	1	NA	NA	3
SVUzv-zab	0.5	NA	NA	NA	1	NA	NA	3
SVUzv-zae	-0.5	NA	NA	NA	1	NA	NA	3
SVUzv-zae	0.5	NA	NA	NA	1	NA	NA	3
SVUzv-zby	-0.5	NA	NA	NA	1	NA	NA	3
SVUzv-zby	-0.5	NA	NA	NA	2	NA	NA	3
SVUzv-zby	0.5	NA	NA	NA	1	NA	NA	3
SVUzv-zby	0.5	NA	NA	NA	2	NA	NA	3
SVUzv-zbw	-0.5	NA	NA	NA	1	NA	NA	3
SVUzv-zbw	0.5	NA	NA	NA	1	NA	NA	3
SVUzv-zbe	-0.5	NA	NA	NA	1	NA	NA	3
SVUzv-zbe	-0.5	3.535	3.535	1	1	1	1	3
SVUzv-zbe	0.5	NA	NA	NA	1	NA	NA	3
SVUzv-zbe	0.5	3.532	3.532	1	1	1	1	3
SVUzv-zyy	-0.5	NA	NA	NA	1	NA	NA	3
SVUzv-zyy	0.5	NA	NA	NA	1	NA	NA	3
SVUzv-zyw	-0.5	NA	NA	NA	1	NA	NA	3
SVUzv-zyw	-0.5	NA	NA	NA	2	NA	NA	3
SVUzv-zyw	0.5	NA	NA	NA	1	NA	NA	3
SVUzv-zyw	0.5	NA	NA	NA	2	NA	NA	3
SVUzv-zxa	-0.5	NA	NA	NA	1	NA	NA	3
SVUzv-zxa	0.5	NA	NA	NA	1	NA	NA	3
SVUzv-zxx	-0.5	NA	NA	NA	1	NA	NA	3
SVUzv-zxx	0.5	NA	NA	NA	1	NA	NA	3
SVUzv-zcb	-0.5	NA	NA	NA	1	NA	NA	3
SVUzv-zcb	-0.5	NA	NA	NA	2	NA	NA	3
SVUzv-zcb	0.5	NA	NA	NA	1	NA	NA	3
SVUzv-zcb	0.5	NA	NA	NA	2	NA	NA	3
SVUzv-zcc	-0.5	NA	NA	NA	1	NA	NA	3
SVUzv-zcc	-0.5	NA	NA	NA	2	NA	NA	3
SVUzv-zcc	0.5	NA	NA	NA	1	NA	NA	3
SVUzv-zcc	0.5	NA	NA	NA	2	NA	NA	3
SVUzv-zcv	-0.5	2.953	2.953	1	1	1	1	3
SVUzv-zcv	0.5	2.94	2.94	1	1	1	1	3
SVUzv-zce	-0.5	NA	NA	NA	1	NA	NA	3
SVUzv-zce	0.5	NA	NA	NA	1	NA	NA	3
SVUzv-zdw	-0.5	NA	NA	NA	1	NA	NA	3
SVUzv-zdw	0.5	NA	NA	NA	1	NA	NA	3
SVUzv-zwb	-0.5	NA	NA	NA	1	NA	NA	3
SVUzv-zwb	-0.5	6.733	6.733	1	2	1	1	3
SVUzv-zwb	0.5	NA	NA	NA	1	NA	NA	3
SVUzv-zwb	0.5	6.759	6.759	1	2	1	1	3
SVUzv-zvb	-0.5	NA	NA	NA	1	NA	NA	3
SVUzv-zvb	-0.5	NA	NA	NA	2	NA	NA	3
SVUzv-zvb	0.5	NA	NA	NA	1	NA	NA	3
SVUzv-zvb	0.5	7.35	NA	NA	2	NA	NA	3
SVUzv-zvd	-0.5	NA	NA	NA	1	NA	NA	3
SVUzv-zvd	0.5	NA	NA	NA	1	NA	NA	3
SVUzv-zey	-0.5	NA	NA	NA	1	NA	NA	3
SVUzv-zey	-0.5	6.956	6.956	1	2	1	1	3
SVUzv-zey	0.5	NA	NA	NA	1	NA	NA	3
SVUzv-zey	0.5	6.999	6.999	1	2	1	1	3
SVUzv-zex	-0.5	NA	NA	NA	1	NA	NA	3
SVUzv-zex	0.5	NA	NA	NA	1	NA	NA	3
SVUzv-azx	-0.5	NA	NA	NA	1	NA	NA	3
SVUzv-azx	0.5	NA	NA	NA	1	NA	NA	3
SVUzv-azc	-0.5	NA	NA	NA	1	NA	NA	3
SVUzv-azc	-0.5	NA	NA	NA	1	NA	NA	3
SVUzv-azc	0.5	NA	NA	NA	1	NA	NA	3
SVUzv-azc	0.5	NA	NA	NA	1	NA	NA	3
SVUzv-aax	-0.5	NA	NA	NA	1	NA	NA	3
SVUzv-aax	0.5	NA	NA	NA	1	NA	NA	3
SVUzv-abz	-0.5	NA	NA	NA	1	NA	NA	3
SVUzv-abz	0.5	NA	NA	NA	1	NA	NA	3
SVUzv-abb	-0.5	NA	NA	NA	1	NA	NA	3
SVUzv-abb	0.5	NA	NA	NA	1	NA	NA	3
SVUzv-ayz	-0.5	NA	NA	NA	1	NA	NA	3
SVUzv-ayz	-0.5	NA	NA	NA	2	NA	NA	3
SVUzv-ayz	0.5	NA	NA	NA	1	NA	NA	3
SVUzv-ayz	0.5	NA	NA	NA	2	NA	NA	3
SVUzv-ayc	-0.5	NA	NA	NA	1	NA	NA	3
SVUzv-ayc	0.5	NA	NA	NA	1	NA	NA	3
SVUzv-axa	-0.5	NA	NA	NA	1	NA	NA	3
SVUzv-axa	-0.5	5.883	5.883	1	2	1	1	3
SVUzv-axa	0.5	NA	NA	NA	1	NA	NA	3
SVUzv-axa	0.5	5.801	5.801	1	2	1	1	3
SVUzv-axd	-0.5	NA	NA	NA	1	NA	NA	3
SVUzv-axd	0.5	NA	NA	NA	1	NA	NA	3
SVUzv-axw	-0.5	NA	NA	NA	1	NA	NA	3
SVUzv-axw	0.5	NA	NA	NA	1	NA	NA	3
SVUzv-axv	-0.5	NA	NA	NA	1	NA	NA	3
SVUzv-axv	0.5	NA	NA	NA	1	NA	NA	3
SVUzv-adb	-0.5	NA	NA	NA	1	NA	NA	3
SVUzv-adb	0.5	NA	NA	NA	1	NA	NA	3
SVUzv-adv	-0.5	NA	NA	NA	1	NA	NA	3
SVUzv-adv	0.5	NA	NA	NA	1	NA	NA	3
SVUzv-awy	-0.5	NA	NA	NA	1	NA	NA	3
SVUzv-awy	-0.5	NA	NA	NA	1	NA	NA	3
SVUzv-awy	0.5	NA	NA	NA	1	NA	NA	3
SVUzv-awy	0.5	NA	NA	NA	1	NA	NA	3
SVUzv-awx	-0.5	NA	NA	NA	1	NA	NA	3
SVUzv-awx	0.5	NA	NA	NA	1	NA	NA	3
SVUzv-awe	-0.5	NA	NA	NA	1	NA	NA	3
SVUzv-awe	-0.5	NA	NA	NA	2	NA	NA	3
SVUzv-awe	0.5	NA	NA	NA	1	NA	NA	3
SVUzv-awe	0.5	NA	NA	NA	2	NA	NA	3
SVUzv-avb	-0.5	NA	NA	NA	1	NA	NA	3
SVUzv-avb	0.5	NA	NA	NA	1	NA	NA	3
SVUzv-avc	-0.5	NA	NA	NA	1	NA	NA	3
SVUzv-avc	0.5	NA	NA	NA	1	NA	NA	3
SVUzv-aev	-0.5	NA	NA	NA	1	NA	NA	3
SVUzv-aev	0.5	NA	NA	NA	1	NA	NA	3
SVUzv-bzy	-0.5	NA	NA	NA	1	NA	NA	3
SVUzv-bzy	-0.5	NA	NA	NA	2	NA	NA	3
SVUzv-bzy	0.5	NA	NA	NA	1	NA	NA	3
SVUzv-bzy	0.5	NA	NA	NA	2	NA	NA	3
SVUzv-bzd	-0.5	NA	NA	NA	1	NA	NA	3
SVUzv-bzd	0.5	NA	NA	NA	1	NA	NA	3
SVUzv-bax	-0.5	NA	NA	NA	1	NA	NA	3
SVUzv-bax	-0.5	6.028	6.028	1	2	1	1	3
SVUzv-bax	0.5	NA	NA	NA	1	NA	NA	3
SVUzv-bax	0.5	5.996	5.996	1	2	1	1	3
SVUzv-bad	-0.5	NA	NA	NA	1	NA	NA	3
SVUzv-bad	0.5	NA	NA	NA	1	NA	NA	3
SVUzv-baw	-0.5	NA	NA	NA	1	NA	NA	3
SVUzv-baw	0.5	NA	NA	NA	1	NA	NA	3
SVUzv-bae	-0.5	NA	NA	NA	1	NA	NA	3
SVUzv-bae	0.5	NA	NA	NA	1	NA	NA	3
SVUzv-bbb	-0.5	NA	NA	NA	1	NA	NA	3
SVUzv-bbb	0.5	NA	NA	NA	1	NA	NA	3
SVUzv-bby	-0.5	NA	NA	NA	1	NA	NA	3
SVUzv-bby	0.5	NA	NA	NA	1	NA	NA	3
SVUzv-bbx	-0.5	NA	NA	NA	1	NA	NA	3
SVUzv-bbx	0.5	NA	NA	NA	1	NA	NA	3
SVUzv-bbw	-0.5	NA	NA	NA	1	NA	NA	3
SVUzv-bbw	0.5	NA	NA	NA	1	NA	NA	3
SVUzv-bya	-0.5	NA	NA	NA	1	NA	NA	3
SVUzv-bya	0.5	NA	NA	NA	1	NA	NA	3
SVUzv-byy	-0.5	NA	NA	NA	1	NA	NA	3
SVUzv-byy	-0.5	NA	NA	NA	1	NA	NA	3
SVUzv-byy	0.5	NA	NA	NA	1	NA	NA	3
SVUzv-byy	0.5	NA	NA	NA	2	NA	NA	3
SVUzv-byw	-0.5	NA	NA	NA	1	NA	NA	3
SVUzv-byw	-0.5	NA	NA	NA	1	NA	NA	3
SVUzv-byw	0.5	NA	NA	NA	1	NA	NA	3
SVUzv-byw	0.5	NA	NA	NA	1	NA	NA	3
SVUzv-byv	-0.5	2.529	2.529	1	1	1	1	3
SVUzv-byv	0.5	2.542	2.542	1	1	1	1	3
SVUzv-bxe	-0.5	NA	NA	NA	1	NA	NA	3
SVUzv-bxe	0.5	NA	NA	NA	1	NA	NA	3
SVUzv-bcb	-0.5	3.006	3.006	1	1	1	1	3
SVUzv-bcb	0.5	3.04	3.04	1	1	1	1	3
SVUzv-bcd	-0.5	NA	NA	NA	1	NA	NA	3
SVUzv-bcd	-0.5	5.918	5.918	1	2	1	1	3
SVUzv-bcd	0.5	NA	NA	NA	1	NA	NA	3
SVUzv-bcd	0.5	5.979	5.979	1	2	1	1	3
SVUzv-bcw	-0.5	NA	NA	NA	1	NA	NA	3
SVUzv-bcw	-0.5	NA	NA	NA	2	NA	NA	3
SVUzv-bcw	0.5	NA	NA	NA	1	NA	NA	3
SVUzv-bcw	0.5	NA	NA	NA	2	NA	NA	3
SVUzv-bdz	-0.5	NA	NA	NA	1	NA	NA	3
SVUzv-bdz	0.5	NA	NA	NA	1	NA	NA	3
SVUzv-bdw	-0.5	NA	NA	NA	1	NA	NA	3
SVUzv-bdw	0.5	NA	NA	NA	1	NA	NA	3
SVUzv-bwx	-0.5	NA	NA	NA	1	NA	NA	3
SVUzv-bwx	0.5	NA	NA	NA	1	NA	NA	3
SVUzv-bwv	-0.5	NA	NA	NA	1	NA	NA	3
SVUzv-bwv	0.5	NA	NA	NA	1	NA	NA	3
SVUzv-bvx	-0.5	NA	NA	NA	1	NA	NA	3
SVUzv-bvx	0.5	NA	NA	NA	1	NA	NA	3
SVUzv-bvw	-0.5	NA	NA	NA	1	NA	NA	3
SVUzv-bvw	0.5	NA	NA	NA	1	NA	NA	3
SVUzv-bee	-0.5	NA	NA	NA	1	NA	NA	3
SVUzv-bee	0.5	NA	NA	NA	1	NA	NA	3
SVUzv-yzx	-0.5	NA	NA	NA	1	NA	NA	3
SVUzv-yzx	0.5	NA	NA	NA	1	NA	NA	3
SVUzv-yzd	-0.5	NA	NA	NA	1	NA	NA	3
SVUzv-yzd	0.5	NA	NA	NA	1	NA	NA	3
SVUzv-yae	-0.5	NA	NA	NA	1	NA	NA	3
SVUzv-yae	0.5	NA	NA	NA	1	NA	NA	3
SVUzv-ybz	-0.5	NA	NA	NA	1	NA	NA	3
SVUzv-ybz	0.5	NA	NA	NA	1	NA	NA	3
SVUzv-yba	-0.5	NA	NA	NA	1	NA	NA	3
SVUzv-yba	-0.5	NA	NA	NA	2	NA	NA	3
SVUzv-yba	0.5	NA	NA	NA	1	NA	NA	3
SVUzv-yba	0.5	NA	NA	NA	2	NA	NA	3
SVUzv-ybd	-0.5	NA	NA	NA	1	NA	NA	3
SVUzv-ybd	-0.5	NA	NA	NA	1	NA	NA	3
SVUzv-ybd	0.5	NA	NA	NA	1	NA	NA	3
SVUzv-ybd	0.5	NA	NA	NA	1	NA	NA	3
SVUzv-ybv	-0.5	NA	NA	1	1	1	1	3
SVUzv-ybv	0.5	NA	NA	1	1	1	1	3
SVUzv-ybe	-0.5	NA	NA	NA	1	NA	NA	3
SVUzv-ybe	0.5	NA	NA	NA	1	NA	NA	3
SVUzv-yyz	-0.5	NA	NA	NA	1	NA	NA	3
SVUzv-yyz	0.5	NA	NA	NA	1	NA	NA	3
SVUzv-yyd	-0.5	2.547	2.547	1	1	1	1	3
SVUzv-yyd	0.5	2.554	2.554	1	1	1	1	3
SVUzv-yxy	-0.5	NA	NA	NA	1	NA	NA	3
SVUzv-yxy	0.5	NA	NA	NA	1	NA	NA	3
SVUze-zzd	-0.5	NA	NA	NA	1	NA	NA	3
SVUze-zzd	-0.5	5.318	5.318	1	2	1	1	3
SVUze-zzd	0.5	NA	NA	NA	1	NA	NA	3
SVUze-zzd	0.5	5.406	5.406	1	2	1	1	3
SVUze-zaw	-0.5	NA	NA	NA	1	NA	NA	3
SVUze-zaw	-0.5	NA	NA	NA	2	NA	NA	3
SVUze-zaw	0.5	NA	NA	NA	1	NA	NA	3
SVUze-zaw	0.5	NA	NA	NA	2	NA	NA	3
SVUze-zbz	-0.5	NA	NA	NA	1	NA	NA	3
SVUze-zbz	0.5	NA	NA	NA	1	NA	NA	3
SVUze-zxy	-0.5	NA	NA	NA	1	NA	NA	3
SVUze-zxy	-0.5	NA	NA	NA	1	NA	NA	3
SVUze-zxy	0.5	NA	NA	NA	1	NA	NA	3
SVUze-zxy	0.5	NA	NA	NA	1	NA	NA	3
SVUze-zxd	-0.5	NA	NA	NA	1	NA	NA	3
SVUze-zxd	-0.5	NA	NA	NA	2	NA	NA	3
SVUze-zxd	0.5	NA	NA	NA	1	NA	NA	3
SVUze-zxd	0.5	NA	NA	NA	2	NA	NA	3
SVUze-zcb	-0.5	NA	NA	NA	1	NA	NA	3
SVUze-zcb	0.5	NA	NA	NA	1	NA	NA	3
SVUze-zcy	-0.5	NA	NA	NA	1	NA	NA	3
SVUze-zcy	0.5	NA	NA	NA	1	NA	NA	3
SVUze-zcd	-0.5	NA	NA	NA	1	NA	NA	3
SVUze-zcd	0.5	NA	NA	NA	1	NA	NA	3
SVUze-zdb	-0.5	NA	NA	NA	1	NA	NA	3
SVUze-zdb	0.5	NA	NA	NA	1	NA	NA	3
SVUze-zdy	-0.5	NA	NA	NA	1	NA	NA	3
SVUze-zdy	-0.5	NA	NA	NA	2	NA	NA	3
SVUze-zdy	0.5	NA	NA	NA	1	NA	NA	3
SVUze-zdy	0.5	NA	NA	NA	2	NA	NA	3
SVUze-zwa	-0.5	NA	NA	NA	1	NA	NA	3
SVUze-zwa	0.5	NA	NA	NA	1	NA	NA	3
SVUze-zwy	-0.5	NA	NA	NA	1	NA	NA	3
SVUze-zwy	-0.5	NA	NA	NA	2	NA	NA	3
SVUze-zwy	0.5	NA	NA	NA	1	NA	NA	3
SVUze-zwy	0.5	NA	NA	NA	2	NA	NA	3
SVUze-zwe	-0.5	3.561	3.561	1	1	1	1	3
SVUze-zwe	0.5	3.56	3.56	1	1	1	1	3
SVUze-zvx	-0.5	4.842	4.842	1	1	1	1	3
SVUze-zvx	0.5	4.811	4.811	1	1	1	1	3
SVUze-azb	-0.5	4.282	4.282	1	1	1	1	3
SVUze-azb	0.5	4.231	4.231	1	1	1	1	3
SVUez-zze	-0.5	5.264	5.264	1	1	1	1	3
SVUez-zze	0.5	5.272	5.272	1	1	1	1	3
SVUez-zbz	-0.5	NA	NA	NA	1	NA	NA	3
SVUez-zbz	-0.5	6.58	6.58	1	2	1	1	3
SVUez-zbz	0.5	NA	NA	NA	1	NA	NA	3
SVUez-zbz	0.5	6.627	6.627	1	2	1	1	3
SVUez-zyx	-0.5	NA	NA	NA	1	NA	NA	3
SVUez-zyx	0.5	NA	NA	NA	1	NA	NA	3
SVUez-zye	-0.5	3.599	3.599	1	1	1	1	3
SVUez-zye	0.5	3.664	3.664	1	1	1	1	3
SVUez-zxz	-0.5	4.285	4.285	1	1	1	1	3
SVUez-zxz	0.5	4.242	4.242	1	1	1	1	3
SVUez-zxe	-0.5	NA	NA	NA	1	NA	NA	3
SVUez-zxe	0.5	NA	NA	NA	1	NA	NA	3
SVUez-zca	-0.5	NA	NA	NA	1	NA	NA	3
SVUez-zca	-0.5	NA	NA	NA	2	NA	NA	3
SVUez-zca	-0.5	NA	NA	NA	3	NA	NA	3
SVUez-zca	0.5	NA	NA	NA	1	NA	NA	3
SVUez-zca	0.5	NA	NA	NA	2	NA	NA	3
SVUez-zca	0.5	NA	NA	NA	3	NA	NA	3
SVUez-zcw	-0.5	NA	NA	NA	1	NA	NA	3
SVUez-zcw	0.5	NA	NA	NA	1	NA	NA	3
SVUez-zdz	-0.5	5.426	5.426	1	1	1	1	3
SVUez-zdz	0.5	5.289	5.289	1	1	1	1	3
SVUez-zda	-0.5	NA	NA	NA	1	NA	NA	3
SVUez-zda	0.5	NA	NA	NA	1	NA	NA	3
SVUez-zdb	-0.5	NA	NA	NA	1	NA	NA	3
SVUez-zdb	0.5	NA	NA	NA	1	NA	NA	3
SVUez-zdy	-0.5	NA	NA	NA	1	NA	NA	3
SVUez-zdy	0.5	NA	NA	NA	1	NA	NA	3
SVUez-zwb	-0.5	NA	NA	NA	1	NA	NA	3
SVUez-zwb	0.5	NA	NA	NA	1	NA	NA	3
SVUez-zvx	-0.5	NA	NA	NA	1	NA	NA	3
SVUez-zvx	0.5	NA	NA	NA	1	NA	NA	3
SVUez-zez	-0.5	3.452	3.452	1	1	1	1	3
SVUez-zez	0.5	3.469	3.469	1	1	1	1	3
SVUez-zeb	-0.5	NA	NA	NA	1	NA	NA	3
SVUez-zeb	0.5	NA	NA	NA	1	NA	NA	3
SVUez-zev	-0.5	NA	NA	NA	1	NA	NA	3
SVUez-zev	0.5	NA	NA	NA	1	NA	NA	3
SVUez-zee	-0.5	NA	NA	NA	1	NA	NA	3
SVUez-zee	0.5	NA	NA	NA	1	NA	NA	3
SVUez-azx	-0.5	2.535	2.535	1	1	1	1	3
SVUez-azx	-0.5	2.537	2.537	1	1	1	2	3
SVUez-azx	0.5	2.514	2.514	1	1	1	1	3
SVUez-azx	0.5	2.514	2.514	1	1	1	2	3
SVUez-azc	-0.5	NA	NA	NA	1	NA	NA	3
SVUez-azc	0.5	NA	NA	NA	1	NA	NA	3
SVUez-abx	-0.5	2.582	2.582	1	1	1	1	3
SVUez-abx	0.5	2.592	2.592	1	1	1	1	3
SVUez-ayb	-0.5	2.936	2.936	1	1	1	1	3
SVUez-ayb	0.5	2.958	2.958	1	1	1	1	3
SVUez-axe	-0.5	NA	NA	NA	1	NA	NA	3
SVUez-axe	0.5	NA	NA	NA	1	NA	NA	3
SVUez-acz	-0.5	NA	NA	NA	1	NA	NA	3
SVUez-acz	0.5	NA	NA	NA	1	NA	NA	3
SVUez-adb	-0.5	NA	NA	NA	1	NA	NA	3
SVUez-adb	0.5	NA	NA	NA	1	NA	NA	3
SVUez-ady	-0.5	NA	NA	NA	1	NA	NA	3
SVUez-ady	0.5	NA	NA	NA	1	NA	NA	3
SVUez-add	-0.5	NA	NA	NA	1	NA	NA	3
SVUez-add	0.5	NA	NA	NA	1	NA	NA	3
SVUez-awz	-0.5	NA	NA	NA	1	NA	NA	3
SVUez-awz	0.5	NA	NA	NA	1	NA	NA	3
SVUez-awb	-0.5	NA	NA	NA	1	NA	NA	3
SVUez-awb	0.5	NA	NA	NA	1	NA	NA	3
SVUez-awy	-0.5	3.753	3.753	1	1	1	1	3
SVUez-awy	0.5	3.736	3.736	1	1	1	1	3
SVUez-aww	-0.5	NA	NA	NA	1	NA	NA	3
SVUez-aww	0.5	NA	NA	NA	1	NA	NA	3
SVUez-avb	-0.5	NA	NA	NA	1	NA	NA	3
SVUez-avb	-0.5	NA	NA	NA	2	NA	NA	3
SVUez-avb	0.5	NA	NA	NA	1	NA	NA	3
SVUez-avb	0.5	NA	NA	NA	2	NA	NA	3
SVUez-avy	-0.5	NA	NA	NA	1	NA	NA	3
SVUez-avy	0.5	NA	NA	NA	1	NA	NA	3
SVUez-avc	-0.5	NA	NA	NA	1	NA	NA	3
SVUez-avc	-0.5	6.644	6.644	1	2	1	1	3
SVUez-avc	0.5	NA	NA	NA	1	NA	NA	3
SVUez-avc	0.5	6.656	6.656	1	2	1	1	3
SVUez-avw	-0.5	NA	NA	NA	1	NA	NA	3
SVUez-avw	0.5	NA	NA	NA	1	NA	NA	3
SVUez-aed	-0.5	4.844	4.844	1	1	1	1	3
SVUez-aed	0.5	4.822	4.822	1	1	1	1	3
SVUez-bze	-0.5	NA	NA	NA	1	NA	NA	3
SVUez-bze	0.5	NA	NA	NA	1	NA	NA	3
SVUez-bad	-0.5	2.767	2.767	1	1	1	1	3
SVUez-bad	0.5	2.75	2.75	1	1	1	1	3
SVUez-baw	-0.5	NA	NA	NA	1	NA	NA	3
SVUez-baw	0.5	NA	NA	NA	1	NA	NA	3
SVUez-bba	-0.5	NA	NA	NA	1	NA	NA	3
SVUez-bba	0.5	NA	NA	NA	1	NA	NA	3
SVUez-bbd	-0.5	4.651	4.651	1	1	1	1	3
SVUez-bbd	0.5	4.531	4.531	1	1	1	1	3
SVUez-bbv	-0.5	NA	NA	NA	1	NA	NA	3
SVUez-bbv	0.5	NA	NA	NA	1	NA	NA	3
SVUez-byy	-0.5	NA	NA	NA	1	NA	NA	3
SVUez-byy	0.5	NA	NA	NA	1	NA	NA	3
SVUez-bxz	-0.5	4.184	4.184	1	1	1	1	3
SVUez-bxz	0.5	4.116	4.116	1	1	1	1	3
SVUez-bxa	-0.5	NA	NA	NA	1	NA	NA	3
SVUez-bxa	0.5	NA	NA	NA	1	NA	NA	3
SVUez-bxx	-0.5	NA	NA	NA	1	NA	NA	3
SVUez-bxx	-0.5	8.595	8.595	1	2	1	1	3
SVUez-bxx	0.5	NA	NA	NA	1	NA	NA	3
SVUez-bxx	0.5	8.457	8.457	1	2	1	1	3
SVUez-bxc	-0.5	NA	NA	NA	1	NA	NA	3
SVUez-bxc	0.5	NA	NA	NA	1	NA	NA	3
SVUez-bxv	-0.5	NA	NA	NA	1	NA	NA	3
SVUez-bxv	-0.5	NA	NA	NA	2	NA	NA	3
SVUez-bxv	-0.5	NA	NA	NA	3	NA	NA	3
SVUez-bxv	0.5	NA	NA	NA	1	NA	NA	3
SVUez-bxv	0.5	NA	NA	NA	2	NA	NA	3
SVUez-bxv	0.5	NA	NA	NA	3	NA	NA	3
SVUez-bca	-0.5	NA	NA	NA	1	NA	NA	3
SVUez-bca	0.5	NA	NA	NA	1	NA	NA	3
SVUez-bcy	-0.5	NA	NA	NA	1	NA	NA	3
SVUez-bcy	-0.5	NA	NA	NA	1	NA	NA	3
SVUez-bcy	0.5	NA	NA	NA	1	NA	NA	3
SVUez-bcy	0.5	NA	NA	NA	1	NA	NA	3
SVUez-bcw	-0.5	NA	NA	NA	1	NA	NA	3
SVUez-bcw	0.5	NA	NA	NA	1	NA	NA	3
SVUez-bda	-0.5	NA	NA	NA	1	NA	NA	3
SVUez-bda	0.5	NA	NA	NA	1	NA	NA	3
SVUez-bdc	-0.5	NA	NA	NA	1	NA	NA	3
SVUez-bdc	0.5	NA	NA	NA	1	NA	NA	3
SVUez-bdv	-0.5	NA	NA	NA	1	NA	NA	3
SVUez-bdv	0.5	NA	NA	NA	1	NA	NA	3
SVUez-bwz	-0.5	NA	NA	NA	1	NA	NA	3
SVUez-bwz	-0.5	6.12	6.12	1	2	1	1	3
SVUez-bwz	0.5	NA	NA	NA	1	NA	NA	3
SVUez-bwz	0.5	6.111	6.111	1	2	1	1	3
SVUez-bwy	-0.5	NA	NA	NA	1	NA	NA	3
SVUez-bwy	0.5	NA	NA	NA	1	NA	NA	3
SVUez-bwd	-0.5	NA	NA	NA	1	NA	NA	3
SVUez-bwd	-0.5	NA	NA	NA	2	NA	NA	3
SVUez-bwd	0.5	NA	NA	NA	1	NA	NA	3
SVUez-bwd	0.5	NA	NA	NA	2	NA	NA	3
SVUez-bww	-0.5	NA	NA	NA	1	NA	NA	3
SVUez-bww	0.5	NA	NA	NA	1	NA	NA	3
SVUez-bva	-0.5	NA	NA	NA	1	NA	NA	3
SVUez-bva	0.5	NA	NA	NA	1	NA	NA	3
SVUez-bvb	-0.5	NA	NA	NA	1	NA	NA	3
SVUez-bvb	0.5	NA	NA	NA	1	NA	NA	3
SVUez-bey	-0.5	NA	NA	NA	1	NA	NA	3
SVUez-bey	0.5	NA	NA	NA	1	NA	NA	3
SVUez-bex	-0.5	NA	NA	NA	1	NA	NA	3
SVUez-bex	0.5	NA	NA	NA	1	NA	NA	3
SVUez-bec	-0.5	NA	NA	NA	1	NA	NA	3
SVUez-bec	-0.5	NA	NA	NA	2	NA	NA	3
SVUez-bec	0.5	NA	NA	NA	1	NA	NA	3
SVUez-bec	0.5	NA	NA	NA	2	NA	NA	3
SVUez-bed	-0.5	3.376	3.376	1	1	1	1	3
SVUez-bed	0.5	3.381	3.381	1	1	1	1	3
SVUez-bee	-0.5	NA	NA	NA	1	NA	NA	3
SVUez-bee	-0.5	NA	NA	NA	2	NA	NA	3
SVUez-bee	0.5	NA	NA	NA	1	NA	NA	3
SVUez-bee	0.5	NA	NA	NA	2	NA	NA	3
SVUez-yzz	-0.5	2.433	2.433	1	1	1	1	3
SVUez-yzz	-0.5	2.357	2.357	2	3	1	1	3
SVUez-yzz	0.5	2.347	2.347	1	1	1	1	3
SVUez-yzz	0.5	2.339	2.339	2	3	1	1	3
SVUez-yzc	-0.5	NA	NA	NA	1	NA	NA	3
SVUez-yzc	0.5	NA	NA	NA	1	NA	NA	3
SVUez-yax	-0.5	NA	NA	NA	1	NA	NA	3
SVUez-yax	-0.5	5.454	5.454	1	2	1	1	3
SVUez-yax	0.5	NA	NA	NA	1	NA	NA	3
SVUez-yax	0.5	5.594	5.594	1	2	1	1	3
SVUez-ybx	-0.5	NA	NA	NA	1	NA	NA	3
SVUez-ybx	0.5	NA	NA	NA	1	NA	NA	3
SVUez-yyz	-0.5	NA	NA	NA	1	NA	NA	3
SVUez-yyz	0.5	NA	NA	NA	1	NA	NA	3
SVUez-yyb	-0.5	NA	NA	NA	1	NA	NA	3
SVUez-yyb	-0.5	6.854	6.854	1	2	1	1	3
SVUez-yyb	0.5	NA	NA	NA	1	NA	NA	3
SVUez-yyb	0.5	6.813	6.813	1	2	1	1	3
SVUez-yye	-0.5	NA	NA	NA	1	NA	NA	3
SVUez-yye	-0.5	NA	NA	NA	1	NA	NA	3
SVUez-yye	0.5	NA	NA	NA	1	NA	NA	3
SVUez-yye	0.5	NA	NA	NA	1	NA	NA	3
SVUez-yxa	-0.5	NA	NA	NA	1	NA	NA	3
SVUez-yxa	0.5	NA	NA	NA	1	NA	NA	3
SVUez-yxx	-0.5	NA	NA	NA	1	NA	NA	3
SVUez-yxx	0.5	NA	NA	NA	1	NA	NA	3
SVUez-ycz	-0.5	NA	NA	NA	1	NA	NA	3
SVUez-ycz	-0.5	NA	NA	NA	2	NA	NA	3
SVUez-ycz	0.5	NA	NA	NA	1	NA	NA	3
SVUez-ycz	0.5	NA	NA	NA	2	NA	NA	3
SVUez-yca	-0.5	NA	NA	NA	1	NA	NA	3
SVUez-yca	-0.5	NA	NA	NA	2	NA	NA	3
SVUez-yca	0.5	NA	NA	NA	1	NA	NA	3
SVUez-yca	0.5	NA	NA	NA	2	NA	NA	3
SVUez-ycy	-0.5	NA	NA	NA	1	NA	NA	3
SVUez-ycy	-0.5	5.71	5.71	1	2	1	1	3
SVUez-ycy	0.5	NA	NA	NA	1	NA	NA	3
SVUez-ycy	0.5	5.777	5.777	1	2	1	1	3
SVUez-ycw	-0.5	NA	NA	NA	1	NA	NA	3
SVUez-ycw	-0.5	NA	NA	NA	2	NA	NA	3
SVUez-ycw	0.5	NA	NA	NA	1	NA	NA	3
SVUez-ycw	0.5	NA	NA	NA	2	NA	NA	3
SVUea-zze	-0.5	NA	NA	NA	1	NA	NA	3
SVUea-zze	0.5	NA	NA	NA	1	NA	NA	3
SVUea-zac	-0.5	NA	NA	NA	1	NA	NA	3
SVUea-zac	0.5	NA	NA	NA	1	NA	NA	3
SVUea-zad	-0.5	NA	NA	NA	1	NA	NA	3
SVUea-zad	0.5	NA	NA	NA	1	NA	NA	3
SVUea-zaw	-0.5	NA	NA	NA	1	NA	NA	3
SVUea-zaw	0.5	NA	NA	NA	1	NA	NA	3
SVUea-zbc	-0.5	NA	NA	NA	1	NA	NA	3
SVUea-zbc	0.5	NA	NA	NA	1	NA	NA	3
SVUea-zya	-0.5	NA	NA	NA	1	NA	NA	3
SVUea-zya	0.5	NA	NA	NA	1	NA	NA	3
SVUea-zxx	-0.5	NA	NA	NA	1	NA	NA	3
SVUea-zxx	-0.5	NA	NA	NA	2	NA	NA	3
SVUea-zxx	0.5	NA	NA	NA	1	NA	NA	3
SVUea-zxx	0.5	NA	NA	NA	2	NA	NA	3
SVUea-zxe	-0.5	NA	NA	NA	1	NA	NA	3
SVUea-zxe	0.5	NA	NA	NA	1	NA	NA	3
SVUea-zcz	-0.5	NA	NA	NA	1	NA	NA	3
SVUea-zcz	0.5	NA	NA	NA	1	NA	NA	3
SVUea-zcy	-0.5	NA	NA	NA	1	NA	NA	3
SVUea-zcy	0.5	NA	NA	NA	1	NA	NA	3
SVUea-zdy	-0.5	NA	NA	NA	1	NA	NA	3
SVUea-zdy	0.5	NA	NA	NA	1	NA	NA	3
SVUea-zdw	-0.5	NA	NA	NA	1	NA	NA	3
SVUea-zdw	0.5	NA	NA	NA	1	NA	NA	3
SVUea-zvd	-0.5	NA	NA	NA	1	NA	NA	3
SVUea-zvd	0.5	NA	NA	NA	1	NA	NA	3
SVUea-zvv	-0.5	NA	NA	NA	1	NA	NA	3
SVUea-zvv	0.5	NA	NA	NA	1	NA	NA	3
SVUea-zex	-0.5	NA	NA	NA	1	NA	NA	3
SVUea-zex	0.5	NA	NA	NA	1	NA	NA	3
SVUea-zew	-0.5	NA	NA	NA	1	NA	NA	3
SVUea-zew	0.5	NA	NA	NA	1	NA	NA	3
SVUea-zev	-0.5	NA	NA	NA	1	NA	NA	3
SVUea-zev	-0.5	NA	NA	NA	1	NA	NA	3
SVUea-zev	0.5	NA	NA	NA	1	NA	NA	3
SVUea-zev	0.5	NA	NA	NA	1	NA	NA	3
SVUea-zee	-0.5	NA	NA	NA	1	NA	NA	3
SVUea-zee	0.5	NA	NA	NA	1	NA	NA	3
SVUea-azz	-0.5	4.477	4.477	1	1	1	1	3
SVUea-azz	0.5	4.465	4.465	1	1	1	1	3
SVUea-aza	-0.5	NA	NA	NA	1	NA	NA	3
SVUea-aza	-0.5	NA	NA	NA	2	NA	NA	3
SVUea-aza	-0.5	9.792	9.792	1	3	1	1	3
SVUea-aza	0.5	NA	NA	NA	1	NA	NA	3
SVUea-aza	0.5	NA	NA	NA	2	NA	NA	3
SVUea-aza	0.5	9.687	9.687	1	3	1	1	3
SVUea-azb	-0.5	NA	NA	NA	1	NA	NA	3
SVUea-azb	0.5	NA	NA	NA	1	NA	NA	3
SVUea-azd	-0.5	NA	NA	NA	1	NA	NA	3
SVUea-azd	0.5	NA	NA	NA	1	NA	NA	3
SVUea-aab	-0.5	NA	NA	NA	1	NA	NA	3
SVUea-aab	-0.5	NA	NA	NA	2	NA	NA	3
SVUea-aab	0.5	NA	NA	NA	1	NA	NA	3
SVUea-aab	0.5	NA	NA	NA	2	NA	NA	3
SVUea-aad	-0.5	NA	NA	NA	1	NA	NA	3
SVUea-aad	0.5	NA	NA	NA	1	NA	NA	3
SVUea-aba	-0.5	NA	NA	NA	1	NA	NA	3
SVUea-aba	0.5	NA	NA	NA	1	NA	NA	3
SVUea-abx	-0.5	NA	NA	NA	1	NA	NA	3
SVUea-abx	0.5	NA	NA	NA	1	NA	NA	3
SVUea-axa	-0.5	NA	NA	NA	1	NA	NA	3
SVUea-axa	0.5	NA	NA	NA	1	NA	NA	3
SVUea-axd	-0.5	2.968	2.968	1	1	1	1	3
SVUea-axd	0.5	2.973	2.973	1	1	1	1	3
SVUea-axw	-0.5	NA	NA	NA	1	NA	NA	3
SVUea-axw	0.5	NA	NA	NA	1	NA	NA	3
SVUea-axv	-0.5	NA	NA	NA	1	NA	NA	3
SVUea-axv	0.5	NA	NA	NA	1	NA	NA	3
SVUea-acb	-0.5	NA	NA	NA	1	NA	NA	3
SVUea-acb	0.5	NA	NA	NA	1	NA	NA	3
SVUea-acy	-0.5	NA	NA	NA	1	NA	NA	3
SVUea-acy	0.5	NA	NA	NA	1	NA	NA	3
SVUea-acw	-0.5	NA	NA	NA	1	NA	NA	3
SVUea-acw	0.5	NA	NA	NA	1	NA	NA	3
SVUea-ace	-0.5	NA	NA	NA	1	NA	NA	3
SVUea-ace	-0.5	4.963	4.963	1	2	1	1	3
SVUea-ace	0.5	NA	NA	NA	1	NA	NA	3
SVUea-ace	0.5	4.944	4.944	1	2	1	1	3
SVUea-adz	-0.5	NA	NA	NA	1	NA	NA	3
SVUea-adz	0.5	NA	NA	NA	1	NA	NA	3
SVUea-adb	-0.5	NA	NA	NA	1	NA	NA	3
SVUea-adb	0.5	NA	NA	NA	1	NA	NA	3
SVUea-adv	-0.5	NA	NA	NA	1	NA	NA	3
SVUea-adv	-0.5	NA	NA	NA	2	NA	NA	3
SVUea-adv	0.5	NA	NA	NA	1	NA	NA	3
SVUea-adv	0.5	NA	NA	NA	2	NA	NA	3
SVUea-awy	-0.5	NA	NA	NA	1	NA	NA	3
SVUea-awy	0.5	NA	NA	NA	1	NA	NA	3
SVUea-aww	-0.5	4.82	4.82	1	1	1	1	3
SVUea-aww	0.5	4.722	4.722	1	1	1	1	3
SVUea-avz	-0.5	4.169	4.169	1	1	1	1	3
SVUea-avz	0.5	4.146	4.146	1	1	1	1	3
SVUea-aez	-0.5	NA	NA	NA	1	NA	NA	3
SVUea-aez	-0.5	NA	NA	NA	2	NA	NA	3
SVUea-aez	0.5	NA	NA	NA	1	NA	NA	3
SVUea-aez	0.5	NA	NA	NA	2	NA	NA	3
SVUea-bzx	-0.5	4.728	4.728	1	1	1	1	3
SVUea-bzx	0.5	4.722	4.722	1	1	1	1	3
SVUea-bzd	-0.5	2.718	2.718	1	1	1	1	3
SVUea-bzd	0.5	2.681	2.681	1	1	1	1	3
SVUea-baa	-0.5	NA	NA	NA	1	NA	NA	3
SVUea-baa	0.5	NA	NA	NA	1	NA	NA	3
SVUea-baw	-0.5	4.866	4.866	1	1	1	1	3
SVUea-baw	0.5	5.082	5.082	1	1	1	1	3
SVUea-bby	-0.5	NA	NA	NA	1	NA	NA	3
SVUea-bby	0.5	NA	NA	NA	1	NA	NA	3
SVUea-bbc	-0.5	5.532	5.532	1	1	1	1	3
SVUea-bbc	0.5	5.54	5.54	1	1	1	1	3
SVUea-byd	-0.5	5.827	5.827	1	1	1	1	3
SVUea-byd	-0.5	5.827	5.827	1	1	1	2	3
SVUea-byd	0.5	5.787	5.787	1	1	1	1	3
SVUea-byd	0.5	5.832	5.832	1	1	1	2	3
SVUea-bxz	-0.5	NA	NA	NA	1	NA	NA	3
SVUea-bxz	0.5	NA	NA	NA	1	NA	NA	3
SVUea-bxe	-0.5	NA	NA	NA	1	NA	NA	3
SVUea-bxe	0.5	NA	NA	NA	1	NA	NA	3
SVUea-bca	-0.5	2.779	2.779	1	1	1	1	3
SVUea-bca	0.5	2.798	2.798	1	1	1	1	3
SVUea-bcb	-0.5	4.144	4.144	1	1	1	1	3
SVUea-bcb	0.5	4.142	4.142	1	1	1	1	3
SVUea-bcc	-0.5	NA	NA	NA	1	NA	NA	3
SVUea-bcc	0.5	NA	NA	NA	1	NA	NA	3
SVUea-bcd	-0.5	NA	NA	NA	1	NA	NA	3
SVUea-bcd	0.5	NA	NA	NA	1	NA	NA	3
SVUea-bce	-0.5	NA	NA	NA	1	NA	NA	3
SVUea-bce	0.5	NA	NA	NA	1	NA	NA	3
SVUea-bdy	-0.5	3.821	3.821	1	1	1	1	3
SVUea-bdy	0.5	3.731	3.731	1	1	1	1	3
SVUea-bdd	-0.5	NA	NA	NA	1	NA	NA	3
SVUea-bdd	0.5	NA	NA	NA	1	NA	NA	3
SVUea-bde	-0.5	NA	NA	NA	1	NA	NA	3
SVUea-bde	-0.5	NA	NA	NA	2	NA	NA	3
SVUea-bde	0.5	NA	NA	NA	1	NA	NA	3
SVUea-bde	0.5	NA	NA	NA	2	NA	NA	3
SVUea-bwd	-0.5	4.846	4.846	1	1	1	1	3
SVUea-bwd	0.5	4.817	4.817	1	1	1	1	3
SVUea-bvd	-0.5	4.121	4.121	1	1	1	1	3
SVUea-bvd	0.5	4.101	4.101	1	1	1	1	3
SVUea-bvv	-0.5	3.519	3.519	1	1	1	1	3
SVUea-bvv	0.5	3.465	3.465	1	1	1	1	3
SVUea-bea	-0.5	5.366	5.366	1	1	1	1	3
SVUea-bea	0.5	5.423	5.423	1	1	1	1	3
SVUea-bex	-0.5	NA	NA	NA	1	NA	NA	3
SVUea-bex	0.5	NA	NA	NA	1	NA	NA	3
SVUea-yzz	-0.5	NA	NA	NA	1	NA	NA	3
SVUea-yzz	-0.5	7.943	7.943	1	2	1	1	3
SVUea-yzz	0.5	NA	NA	NA	1	NA	NA	3
SVUea-yzz	0.5	7.891	7.891	1	2	1	1	3
SVUea-yzd	-0.5	NA	NA	NA	1	NA	NA	3
SVUea-yzd	0.5	NA	NA	NA	1	NA	NA	3
SVUea-yzv	-0.5	NA	NA	NA	1	NA	NA	3
SVUea-yzv	-0.5	NA	NA	NA	2	NA	NA	3
SVUea-yzv	0.5	NA	NA	NA	1	NA	NA	3
SVUea-yzv	0.5	NA	NA	NA	2	NA	NA	3
SVUea-yaz	-0.5	3.631	3.631	1	1	1	1	3
SVUea-yaz	0.5	3.606	3.606	1	1	1	1	3
SVUea-yaa	-0.5	NA	NA	NA	1	NA	NA	3
SVUea-yaa	0.5	NA	NA	NA	1	NA	NA	3
SVUea-ybb	-0.5	NA	NA	NA	1	NA	NA	3
SVUea-ybb	-0.5	NA	NA	NA	2	NA	NA	3
SVUea-ybb	-0.5	NA	NA	NA	2	NA	NA	3
SVUea-ybb	0.5	NA	NA	NA	1	NA	NA	3
SVUea-ybb	0.5	NA	NA	NA	2	NA	NA	3
SVUea-ybb	0.5	NA	NA	NA	2	NA	NA	3
SVUea-ybx	-0.5	NA	NA	NA	1	NA	NA	3
SVUea-ybx	0.5	NA	NA	NA	1	NA	NA	3
SVUea-ybd	-0.5	NA	NA	NA	1	NA	NA	3
SVUea-ybd	-0.5	NA	NA	NA	2	NA	NA	3
SVUea-ybd	0.5	NA	NA	NA	1	NA	NA	3
SVUea-ybd	0.5	NA	NA	NA	2	NA	NA	3
SVUea-yya	-0.5	NA	NA	NA	1	NA	NA	3
SVUea-yya	0.5	NA	NA	NA	1	NA	NA	3
SVUea-yyb	-0.5	NA	NA	NA	1	NA	NA	3
SVUea-yyb	0.5	NA	NA	NA	1	NA	NA	3
SVUea-yyc	-0.5	NA	NA	NA	1	NA	NA	3
SVUea-yyc	0.5	NA	NA	NA	1	NA	NA	3
SVUea-yye	-0.5	3.469	3.469	1	1	1	1	3
SVUea-yye	0.5	3.426	3.426	1	1	1	1	3
SVUea-yxy	-0.5	NA	NA	NA	1	NA	NA	3
SVUea-yxy	0.5	NA	NA	NA	1	NA	NA	3
SVUeb-zab	-0.5	2	2	1	1	1	1	1
SVUeb-zab	0.5	2	2	1	1	1	1	1
SVUeb-zax	-0.5	NA	NA	NA	1	NA	NA	1
SVUeb-zax	0.5	NA	NA	NA	1	NA	NA	1
SVUeb-zyv	-0.5	2.85	2.85	1	1	1	1	1
SVUeb-zyv	0.5	2.85	2.85	1	1	1	1	1
SVUeb-zxz	-0.5	3.76	3.76	1	1	1	1	1
SVUeb-zxz	0.5	3.62	3.62	1	1	1	1	1
SVUeb-zxc	-0.5	5.02	5.02	1	1	1	1	1
SVUeb-zxc	0.5	5	5	1	1	1	1	1
SVUeb-zxd	-0.5	NA	NA	NA	1	NA	NA	1
SVUeb-zxd	0.5	NA	NA	NA	1	NA	NA	1
SVUeb-zxe	-0.5	6.18	6.18	1	1	1	1	1
SVUeb-zxe	0.5	6.25	6.25	1	1	1	1	1
SVUeb-zcv	-0.5	NA	NA	NA	1	NA	NA	1
SVUeb-zcv	0.5	NA	NA	NA	1	NA	NA	1
SVUeb-zdz	-0.5	6.4	6.4	1	1	1	1	1
SVUeb-zdz	0.5	6.4	6.4	1	1	1	1	1
SVUeb-zwa	-0.5	NA	NA	NA	1	NA	NA	1
SVUeb-zwa	-0.5	6.8	6.8	1	2	1	1	1
SVUeb-zwa	0.5	NA	NA	NA	1	NA	NA	1
SVUeb-zwa	0.5	6.81	6.81	1	2	1	1	1
SVUeb-zwb	-0.5	NA	NA	NA	1	NA	NA	1
SVUeb-zwb	-0.5	5.73	5.73	1	2	1	1	1
SVUeb-zwb	0.5	NA	NA	NA	1	NA	NA	1
SVUeb-zwb	0.5	5.8	5.8	1	2	1	1	1
SVUeb-zvb	-0.5	5.45	5.45	1	1	1	1	1
SVUeb-zvb	0.5	5.49	5.49	1	1	1	1	1
SVUeb-zvy	-0.5	NA	NA	1	1	1	1	1
SVUeb-zvy	0.5	NA	NA	1	1	1	1	1
SVUeb-zvw	-0.5	2.3	2.3	1	1	1	1	1
SVUeb-zvw	0.5	2.3	2.3	1	1	1	1	1
SVUeb-zey	-0.5	NA	NA	NA	1	NA	NA	1
SVUeb-zey	-0.5	6.8	6.8	1	2	1	1	1
SVUeb-zey	0.5	NA	NA	NA	1	NA	NA	1
SVUeb-zey	0.5	6.78	6.78	1	2	1	1	1
SVUeb-azz	-0.5	NA	NA	NA	3	NA	NA	1
SVUeb-azz	-0.5	9.6	9.6	1	4	1	1	1
SVUeb-azz	0.5	NA	NA	NA	3	NA	NA	1
SVUeb-azz	0.5	9.7	9.7	1	4	1	1	1
SVUeb-aze	-0.5	NA	NA	NA	1	NA	NA	1
SVUeb-aze	0.5	NA	NA	NA	1	NA	NA	1
SVUeb-aab	-0.5	NA	NA	1	1	1	1	1
SVUeb-aab	0.5	NA	NA	1	1	1	1	1
SVUeb-aae	-0.5	NA	NA	1	1	1	1	1
SVUeb-aae	0.5	NA	NA	1	1	1	1	1
SVUeb-abc	-0.5	1.29	1.29	1	1	1	1	1
SVUeb-abc	0.5	1.29	1.29	1	1	1	1	1
SVUeb-ayc	-0.5	4.9	4.9	1	1	1	1	1
SVUeb-ayc	0.5	4.9	4.9	1	1	1	1	1
SVUeb-ayw	-0.5	NA	NA	NA	1	NA	NA	1
SVUeb-ayw	0.5	NA	NA	NA	1	NA	NA	1
SVUeb-aye	-0.5	4.1	4.1	1	1	1	1	1
SVUeb-aye	0.5	4.11	4.11	1	1	1	1	1
SVUeb-axe	-0.5	NA	NA	NA	1	NA	NA	1
SVUeb-axe	0.5	NA	NA	NA	1	NA	NA	1
SVUeb-acz	-0.5	3.75	3.75	1	1	1	1	1
SVUeb-acz	0.5	3.75	3.75	1	1	1	1	1
SVUeb-ada	-0.5	3.15	3.15	1	1	1	1	1
SVUeb-ada	0.5	3.19	3.19	1	1	1	1	1
SVUeb-aww	-0.5	2.15	2.15	1	1	1	1	1
SVUeb-aww	0.5	2.18	2.18	1	1	1	1	1
SVUeb-avz	-0.5	2.91	2.91	1	1	1	1	1
SVUeb-avz	0.5	2.94	2.94	1	1	1	1	1
SVUeb-ava	-0.5	NA	NA	NA	1	NA	NA	1
SVUeb-ava	0.5	NA	NA	NA	1	NA	NA	1
SVUeb-avx	-0.5	3.55	3.55	1	1	1	1	1
SVUeb-avx	0.5	3.56	3.56	1	1	1	1	1
SVUeb-avc	-0.5	2.31	2.31	1	1	1	1	1
SVUeb-avc	0.5	2.3	2.3	1	1	1	1	1
SVUeb-avd	-0.5	3.498	3.498	1	1	1	1	1
SVUeb-avd	0.5	3.374	3.374	1	1	1	1	1
SVUeb-ave	-0.5	3.56	3.56	1	1	1	1	1
SVUeb-ave	0.5	3.38	3.38	1	1	1	1	1
SVUeb-aex	-0.5	NA	NA	NA	2	NA	NA	1
SVUeb-aex	-0.5	6.75	6.75	1	3	1	1	1
SVUeb-aex	0.5	NA	NA	NA	2	NA	NA	1
SVUeb-aex	0.5	6.78	6.78	1	3	1	1	1
SVUeb-bzb	-0.5	4.8	4.8	1	1	1	1	1
SVUeb-bzb	0.5	4.81	4.81	1	1	1	1	1
SVUeb-bzd	-0.5	3.65	3.65	1	1	1	1	1
SVUeb-bzd	0.5	3.71	3.71	1	1	1	1	1
SVUeb-bzw	-0.5	3.71	3.71	1	1	1	1	1
SVUeb-bzw	0.5	3.71	3.71	1	1	1	1	1
SVUeb-bzv	-0.5	NA	NA	1	1	1	1	1
SVUeb-bzv	0.5	NA	NA	1	1	1	1	1
SVUeb-bze	-0.5	1.67	1.67	1	1	1	1	1
SVUeb-bze	0.5	1.66	1.66	1	1	1	1	1
SVUeb-baz	-0.5	5.95	5.95	1	1	1	1	1
SVUeb-baz	0.5	5.89	5.89	1	1	1	1	1
SVUeb-bax	-0.5	4.69	4.69	1	1	1	1	1
SVUeb-bax	0.5	4.65	4.65	1	1	1	1	1
SVUeb-baw	-0.5	3.18	3.18	1	1	1	1	1
SVUeb-baw	0.5	3.13	3.13	1	1	1	1	1
SVUeb-bbd	-0.5	1.5	1.5	1	1	1	1	1
SVUeb-bbd	0.5	1.5	1.5	1	1	1	1	1
SVUeb-bbw	-0.5	NA	NA	1	1	1	1	1
SVUeb-bbw	0.5	NA	NA	1	1	1	1	1
SVUeb-bbe	-0.5	4.05	4.05	1	1	1	1	1
SVUeb-bbe	0.5	4.05	4.05	1	1	1	1	1
SVUeb-byc	-0.5	4.32	4.32	1	1	1	1	1
SVUeb-byc	0.5	4.5	4.5	1	1	1	1	1
SVUeb-bye	-0.5	NA	NA	1	1	1	1	1
SVUeb-bye	0.5	NA	NA	1	1	1	1	1
SVUeb-bxz	-0.5	NA	NA	1	1	1	1	1
SVUeb-bxz	0.5	NA	NA	1	1	1	1	1
SVUeb-bxc	-0.5	NA	NA	1	1	1	1	1
SVUeb-bxc	0.5	NA	NA	1	1	1	1	1
SVUeb-bxd	-0.5	NA	NA	1	1	1	1	1
SVUeb-bxd	0.5	NA	NA	1	1	1	1	1
SVUeb-bcd	-0.5	4.04	4.04	1	1	1	1	1
SVUeb-bcd	0.5	4.12	4.12	1	1	1	1	1
SVUeb-bdz	-0.5	4.18	4.18	1	1	1	1	1
SVUeb-bdz	0.5	4.16	4.16	1	1	1	1	1
SVUeb-bdv	-0.5	1.61	1.61	1	1	1	1	1
SVUeb-bdv	0.5	1.61	1.61	1	1	1	1	1
SVUeb-bde	-0.5	4.43	4.43	1	1	1	1	1
SVUeb-bde	0.5	4.45	4.45	1	1	1	1	1
SVUeb-bwc	-0.5	NA	NA	1	1	1	1	1
SVUeb-bwc	0.5	NA	NA	1	1	1	1	1
SVUeb-bvc	-0.5	NA	NA	1	1	1	1	1
SVUeb-bvc	0.5	NA	NA	1	1	1	1	1
SVUeb-bez	-0.5	5.18	5.18	1	1	1	1	1
SVUeb-bez	0.5	5.19	5.19	1	1	1	1	1
SVUeb-beb	-0.5	NA	NA	NA	1	NA	NA	1
SVUeb-beb	0.5	NA	NA	NA	1	NA	NA	1
SVUeb-bex	-0.5	NA	NA	NA	1	NA	NA	1
SVUeb-bex	0.5	NA	NA	NA	1	NA	NA	1
SVUeb-yzz	-0.5	3.09	3.09	1	1	1	1	1
SVUeb-yzz	0.5	3.05	3.05	1	1	1	1	1
SVUeb-yza	-0.5	2.5	2.5	1	1	1	1	1
SVUeb-yza	0.5	2.5	2.5	1	1	1	1	1
SVUeb-yzy	-0.5	NA	NA	NA	1	NA	NA	3
SVUeb-yzy	-0.5	6.403	6.403	1	2	1	1	3
SVUeb-yzy	0.5	NA	NA	NA	1	NA	NA	3
SVUeb-yzy	0.5	6.422	6.422	1	2	1	1	3
SVUeb-yzv	-0.5	NA	NA	NA	1	NA	NA	1
SVUeb-yzv	0.5	NA	NA	NA	1	NA	NA	1
SVUeb-yaz	-0.5	NA	NA	NA	1	NA	NA	1
SVUeb-yaz	-0.5	5.85	5.85	1	2	1	1	1
SVUeb-yaz	0.5	NA	NA	NA	1	NA	NA	1
SVUeb-yaz	0.5	5.79	5.79	1	2	1	1	1
SVUeb-yaa	-0.5	4.08	4.08	1	1	1	1	1
SVUeb-yaa	0.5	4.09	4.09	1	1	1	1	1
SVUeb-yad	-0.5	NA	NA	NA	1	NA	NA	1
SVUeb-yad	0.5	NA	NA	NA	1	NA	NA	1
SVUeb-yby	-0.5	5.35	5.35	1	1	1	1	1
SVUeb-yby	0.5	5.3	5.3	1	1	1	1	1
SVUeb-ybc	-0.5	5.18	5.18	1	1	1	1	1
SVUeb-ybc	0.5	5.15	5.15	1	1	1	1	1
SVUeb-ybw	-0.5	NA	NA	1	1	1	1	1
SVUeb-ybw	0.5	NA	NA	1	1	1	1	1
SVUeb-ybv	-0.5	NA	NA	NA	1	NA	NA	1
SVUeb-ybv	0.5	NA	NA	NA	1	NA	NA	1
SVUeb-yyc	-0.5	NA	NA	NA	1	NA	NA	1
SVUeb-yyc	0.5	NA	NA	NA	1	NA	NA	1
SVUeb-yye	-0.5	5.99	5.99	1	1	1	1	1
SVUeb-yye	0.5	5.95	5.95	1	1	1	1	1
SVUeb-yxv	-0.5	4.99	4.99	1	1	1	1	1
SVUeb-yxv	0.5	4.99	4.99	1	1	1	1	1
SVUeb-yxe	-0.5	NA	NA	NA	1	NA	NA	1
SVUeb-yxe	0.5	NA	NA	NA	1	NA	NA	1
SVUeb-ycb	-0.5	5.32	5.32	1	1	1	1	1
SVUeb-ycb	0.5	5.35	5.35	1	1	1	1	1
SVUeb-ycy	-0.5	4	4	1	1	1	1	1
SVUeb-ycy	0.5	4.05	4.05	1	1	1	1	1
SVUey-zzx	-0.5	3.18	3.18	1	1	1	1	1
SVUey-zzx	0.5	3.15	3.15	1	1	1	1	1
SVUey-zbv	-0.5	NA	NA	NA	1	NA	NA	1
SVUey-zbv	-0.5	8.98	8.98	1	2	1	1	1
SVUey-zbv	0.5	NA	NA	NA	1	NA	NA	1
SVUey-zbv	0.5	8.98	8.98	1	2	1	1	1
SVUey-zbe	-0.5	4.2	4.2	1	1	1	1	1
SVUey-zbe	0.5	4.11	4.11	1	1	1	1	1
SVUey-zxz	-0.5	3.6	3.6	1	1	1	1	1
SVUey-zxz	0.5	3.65	3.65	1	1	1	1	1
SVUey-zxb	-0.5	2.83	2.83	1	1	1	1	1
SVUey-zxb	0.5	2.85	2.85	1	1	1	1	1
SVUey-zxx	-0.5	NA	NA	NA	2	NA	NA	1
SVUey-zxx	-0.5	8.78	8.78	1	3	1	1	1
SVUey-zxx	0.5	NA	NA	NA	2	NA	NA	1
SVUey-zxx	0.5	8.8	8.8	1	3	1	1	1
SVUey-zxc	-0.5	1.18	1.18	1	1	1	1	1
SVUey-zxc	0.5	1.19	1.19	1	1	1	1	1
SVUey-zcx	-0.5	NA	NA	NA	1	NA	NA	1
SVUey-zcx	0.5	NA	NA	NA	1	NA	NA	1
SVUey-zcd	-0.5	NA	NA	NA	1	NA	NA	1
SVUey-zcd	0.5	NA	NA	NA	1	NA	NA	1
SVUey-zdz	-0.5	NA	NA	NA	1	NA	NA	1
SVUey-zdz	-0.5	6.49	6.49	1	2	1	1	1
SVUey-zdz	0.5	NA	NA	NA	1	NA	NA	1
[truncated: 1,191 more rows]

## Sheet: radius_mf
SVU	side	radius	trait	photo2	photo	repeated measure	digphoto	measurer
SVUzz-zzd	-0.5	NA	NA	NA	1	NA	NA	2
SVUzz-zzd	0.5	NA	NA	NA	1	NA	NA	2
SVUzz-zax	-0.5	2.772	2.772	1	1	1	1	2
SVUzz-zax	0.5	2.735	2.735	1	1	1	1	2
SVUzz-zac	-0.5	3.252	3.252	1	1	1	1	2
SVUzz-zac	0.5	3.247	3.247	1	1	1	1	2
SVUzz-zbz	-0.5	3.004	3.004	1	1	1	1	2
SVUzz-zbz	0.5	3.026	3.026	1	1	1	1	2
SVUzz-zbw	-0.5	3.268	3.268	1	1	1	1	2
SVUzz-zbw	0.5	3.267	3.267	1	1	1	1	2
SVUzz-zyz	-0.5	2.576	2.576	1	1	1	1	2
SVUzz-zyz	0.5	2.478	2.478	1	1	1	1	2
SVUzz-zya	-0.5	3.294	3.294	1	1	1	1	2
SVUzz-zya	0.5	3.287	3.287	1	1	1	1	2
SVUzz-zcd	-0.5	2.922	2.922	1	1	1	1	2
SVUzz-zcd	0.5	2.938	2.938	1	1	1	1	2
SVUzz-zda	-0.5	4.754	4.754	1	1	1	1	2
SVUzz-zda	-0.5	4.734	4.734	2	2	1	1	2
SVUzz-zda	0.5	4.687	4.687	1	1	1	1	2
SVUzz-zda	0.5	4.731	4.731	2	2	1	1	2
SVUzz-zww	-0.5	NA	NA	NA	1	NA	NA	2
SVUzz-zww	0.5	NA	NA	NA	1	NA	NA	2
SVUzz-zez	-0.5	3.011	3.011	1	1	1	1	2
SVUzz-zez	0.5	3.016	3.016	1	1	1	1	2
SVUzz-zec	-0.5	2.851	2.851	1	1	1	1	2
SVUzz-zec	0.5	2.827	2.827	1	1	1	1	2
SVUzz-zed	-0.5	2.913	2.913	1	1	1	1	2
SVUzz-zed	0.5	2.871	2.871	1	1	1	1	2
SVUzz-zee	-0.5	3.73	3.73	1	1	1	1	2
SVUzz-zee	0.5	3.662	3.662	1	1	1	1	2
SVUzz-azd	-0.5	8.016	8.016	1	3	1	1	2
SVUzz-azd	-0.5	NA	NA	NA	1	NA	NA	2
SVUzz-azd	-0.5	NA	NA	NA	2	NA	NA	2
SVUzz-azd	-0.5	NA	NA	NA	4	NA	NA	2
SVUzz-azd	0.5	8.019	8.019	1	3	1	1	2
SVUzz-azd	0.5	NA	NA	NA	1	NA	NA	2
SVUzz-azd	0.5	NA	NA	NA	2	NA	NA	2
SVUzz-azd	0.5	NA	NA	NA	4	NA	NA	2
SVUzz-aaw	-0.5	3.885	3.885	1	1	1	1	2
SVUzz-aaw	0.5	3.871	3.871	1	1	1	1	2
SVUzz-ayb	-0.5	NA	NA	NA	1	NA	NA	2
SVUzz-ayb	-0.5	NA	NA	NA	2	NA	NA	2
SVUzz-ayb	0.5	NA	NA	NA	1	NA	NA	2
SVUzz-ayb	0.5	NA	NA	NA	2	NA	NA	2
SVUzz-axw	-0.5	NA	NA	NA	1	NA	NA	2
SVUzz-axw	0.5	NA	NA	NA	1	NA	NA	2
SVUzz-acc	-0.5	NA	NA	NA	1	NA	NA	2
SVUzz-acc	0.5	NA	NA	NA	1	NA	NA	2
SVUzz-acv	-0.5	5.307	5.307	1	1	1	1	2
SVUzz-acv	-0.5	5.318	5.318	2	2	1	1	2
SVUzz-acv	0.5	5.345	5.345	1	1	1	1	2
SVUzz-acv	0.5	5.32	5.32	2	2	1	1	2
SVUzz-ade	-0.5	3.394	3.394	1	1	1	1	2
SVUzz-ade	0.5	3.33	3.33	1	1	1	1	2
SVUzz-awd	-0.5	5.389	5.389	1	1	1	1	2
SVUzz-awd	-0.5	5.385	5.385	2	2	1	1	2
SVUzz-awd	0.5	5.315	5.315	1	1	1	1	2
SVUzz-awd	0.5	5.303	5.303	2	2	1	1	2
SVUzz-awv	-0.5	4.755	4.755	1	1	1	1	2
SVUzz-awv	-0.5	4.762	4.762	2	2	1	1	2
SVUzz-awv	0.5	4.731	4.731	1	1	1	1	2
SVUzz-awv	0.5	4.702	4.702	2	2	1	1	2
SVUzz-ava	-0.5	2.604	2.604	1	1	1	1	2
SVUzz-ava	0.5	2.624	2.624	1	1	1	1	2
SVUzz-avd	-0.5	4.506	4.506	1	1	1	1	2
SVUzz-avd	-0.5	4.555	4.555	2	2	1	1	2
SVUzz-avd	0.5	4.519	4.519	1	1	1	1	2
SVUzz-avd	0.5	4.568	4.568	2	2	1	1	2
SVUzz-aea	-0.5	4.534	4.534	1	1	1	1	2
SVUzz-aea	-0.5	4.561	4.561	2	2	1	1	2
SVUzz-aea	0.5	4.492	4.492	1	1	1	1	2
SVUzz-aea	0.5	4.508	4.508	2	2	1	1	2
SVUzz-aev	-0.5	NA	NA	1	1	1	1	2
SVUzz-aev	-0.5	NA	NA	2	2	1	1	2
SVUzz-aev	0.5	NA	NA	1	1	1	1	2
SVUzz-aev	0.5	NA	NA	2	2	1	1	2
SVUzz-aee	-0.5	2.329	2.329	1	1	1	1	2
SVUzz-aee	0.5	2.307	2.307	1	1	1	1	2
SVUzz-bzb	-0.5	4.134	4.134	1	1	1	1	2
SVUzz-bzb	-0.5	4.188	4.188	2	2	1	1	2
SVUzz-bzb	0.5	4.163	4.163	1	1	1	1	2
SVUzz-bzb	0.5	4.197	4.197	2	2	1	1	2
SVUzz-bzv	-0.5	NA	NA	NA	1	NA	NA	2
SVUzz-bzv	0.5	NA	NA	NA	1	NA	NA	2
SVUzz-bby	-0.5	2.87	2.87	1	1	1	1	2
SVUzz-bby	0.5	2.853	2.853	1	1	1	1	2
SVUzz-bbx	-0.5	2.155	2.155	1	1	1	1	2
SVUzz-bbx	0.5	2.186	2.186	1	1	1	1	2
SVUzz-bbv	-0.5	3.186	3.186	1	1	1	1	2
SVUzz-bbv	0.5	3.187	3.187	1	1	1	1	2
SVUzz-bya	-0.5	NA	NA	NA	1	NA	NA	2
SVUzz-bya	0.5	NA	NA	NA	1	NA	NA	2
SVUzz-byy	-0.5	3.1	3.1	1	1	1	1	2
SVUzz-byy	0.5	3.072	3.072	1	1	1	1	2
SVUzz-bxy	-0.5	3.073	3.073	1	1	1	1	2
SVUzz-bxy	0.5	3.099	3.099	1	1	1	1	2
SVUzz-bcv	-0.5	3.007	3.007	1	1	1	1	2
SVUzz-bcv	0.5	3.001	3.001	1	1	1	1	2
SVUzz-bdb	-0.5	4.889	4.889	1	1	1	1	2
SVUzz-bdb	-0.5	4.923	4.923	2	2	1	1	2
SVUzz-bdb	0.5	4.868	4.868	1	1	1	1	2
SVUzz-bdb	0.5	4.893	4.893	2	2	1	1	2
SVUzz-bdw	-0.5	3.835	3.835	1	1	1	1	2
SVUzz-bdw	0.5	3.802	3.802	1	1	1	1	2
SVUzz-bww	-0.5	3.972	3.972	1	1	1	1	2
SVUzz-bww	0.5	3.989	3.989	1	1	1	1	2
SVUzz-bvz	-0.5	5.063	5.063	1	1	1	1	2
SVUzz-bvz	-0.5	5.055	5.055	2	2	1	1	2
SVUzz-bvz	0.5	5.036	5.036	1	1	1	1	2
SVUzz-bvz	0.5	5.03	5.03	2	2	1	1	2
SVUzz-bed	-0.5	3.011	3.011	1	1	1	1	2
SVUzz-bed	0.5	2.885	2.885	1	1	1	1	2
SVUzz-yzd	-0.5	NA	NA	NA	1	NA	NA	2
SVUzz-yzd	0.5	NA	NA	NA	1	NA	NA	2
SVUzz-yaw	-0.5	4.44	4.44	1	1	1	1	2
SVUzz-yaw	-0.5	4.477	4.477	2	2	1	1	2
SVUzz-yaw	0.5	4.437	4.437	1	1	1	1	2
SVUzz-yaw	0.5	4.424	4.424	2	2	1	1	2
SVUza-zaz	-0.5	4.199	4.199	1	1	1	1	2
SVUza-zaz	0.5	4.171	4.171	1	1	1	1	2
SVUza-zab	-0.5	2.488	2.488	1	1	1	1	2
SVUza-zab	0.5	2.464	2.464	1	1	1	1	2
SVUza-zav	-0.5	2.92	2.92	1	1	1	1	2
SVUza-zav	0.5	2.921	2.921	1	1	1	1	2
SVUza-zae	-0.5	NA	NA	NA	1	NA	NA	2
SVUza-zae	0.5	NA	NA	NA	1	NA	NA	2
SVUza-zbz	-0.5	2.603	2.603	1	1	1	1	2
SVUza-zbz	0.5	2.645	2.645	1	1	1	1	2
SVUza-zba	-0.5	2.806	2.806	1	1	1	1	2
SVUza-zba	0.5	2.816	2.816	1	1	1	1	2
SVUza-zbd	-0.5	1.884	1.884	1	1	1	1	2
SVUza-zbd	0.5	1.889	1.889	1	1	1	1	2
SVUza-zya	-0.5	2.307	2.307	1	1	1	1	2
SVUza-zya	0.5	2.308	2.308	1	1	1	1	2
SVUza-zyx	-0.5	2.255	2.255	1	1	1	1	2
SVUza-zyx	0.5	2.278	2.278	1	1	1	1	2
SVUza-zyv	-0.5	NA	NA	NA	1	NA	NA	2
SVUza-zyv	-0.5	NA	NA	NA	2	NA	NA	2
SVUza-zyv	0.5	NA	NA	NA	1	NA	NA	2
SVUza-zyv	0.5	NA	NA	NA	2	NA	NA	2
SVUza-zxc	-0.5	4.987	4.987	1	1	1	1	2
SVUza-zxc	-0.5	4.955	4.955	2	2	1	1	2
SVUza-zxc	0.5	4.924	4.924	1	1	1	1	2
SVUza-zxc	0.5	5.002	5.002	2	2	1	1	2
SVUza-zcb	-0.5	4.01	4.01	1	1	1	1	2
SVUza-zcb	0.5	4	4	1	1	1	1	2
SVUza-zwz	-0.5	1.803	1.803	1	1	1	1	2
SVUza-zwz	0.5	1.673	1.673	1	1	1	1	2
SVUza-zwa	-0.5	2.718	2.718	1	1	1	1	2
SVUza-zwa	0.5	2.767	2.767	1	1	1	1	2
SVUza-zwb	-0.5	2.808	2.808	1	1	1	1	2
SVUza-zwb	0.5	2.76	2.76	1	1	1	1	2
SVUza-zvb	-0.5	2.72	2.72	1	1	1	1	2
SVUza-zvb	0.5	2.689	2.689	1	1	1	1	2
SVUza-zvy	-0.5	3.082	3.082	1	1	1	1	2
SVUza-zvy	0.5	3.032	3.032	1	1	1	1	2
SVUza-zvd	-0.5	4.594	4.594	1	1	1	1	2
SVUza-zvd	0.5	4.638	4.638	1	1	1	1	2
SVUza-azd	-0.5	2.833	2.833	1	1	1	1	2
SVUza-azd	0.5	2.832	2.832	1	1	1	1	2
SVUza-azv	-0.5	3.289	3.289	1	1	1	1	2
SVUza-azv	0.5	3.298	3.298	1	1	1	1	2
SVUza-aad	-0.5	2.68	2.68	1	1	1	1	2
SVUza-aad	0.5	2.689	2.689	1	1	1	1	2
SVUza-abz	-0.5	3.52	3.52	1	1	1	1	2
SVUza-abz	0.5	3.513	3.513	1	1	1	1	2
SVUza-abb	-0.5	2.235	2.235	1	1	1	1	2
SVUza-abb	0.5	2.213	2.213	1	1	1	1	2
SVUza-abd	-0.5	2.466	2.466	1	1	1	1	2
SVUza-abd	0.5	2.389	2.389	1	1	1	1	2
SVUza-ayz	-0.5	3.148	3.148	1	1	1	1	2
SVUza-ayz	0.5	3.174	3.174	1	1	1	1	2
SVUza-ayy	-0.5	2.518	2.518	1	1	1	1	2
SVUza-ayy	0.5	2.515	2.515	1	1	1	1	2
SVUza-axd	-0.5	4.044	4.044	1	1	1	1	2
SVUza-axd	0.5	4.026	4.026	1	1	1	1	2
SVUza-axw	-0.5	NA	NA	NA	1	NA	NA	2
SVUza-axw	-0.5	NA	NA	NA	2	NA	NA	2
SVUza-axw	-0.5	NA	NA	NA	3	NA	NA	2
SVUza-axw	-0.5	NA	NA	NA	4	NA	NA	2
SVUza-axw	-0.5	NA	NA	NA	5	NA	NA	2
SVUza-axw	-0.5	NA	NA	NA	6	NA	NA	2
SVUza-axw	-0.5	NA	NA	NA	7	NA	NA	2
SVUza-axw	0.5	NA	NA	NA	1	NA	NA	2
SVUza-axw	0.5	NA	NA	NA	2	NA	NA	2
SVUza-axw	0.5	NA	NA	NA	3	NA	NA	2
SVUza-axw	0.5	NA	NA	NA	4	NA	NA	2
SVUza-axw	0.5	NA	NA	NA	5	NA	NA	2
SVUza-axw	0.5	NA	NA	NA	6	NA	NA	2
SVUza-axw	0.5	NA	NA	NA	7	NA	NA	2
SVUza-axe	-0.5	2.847	2.847	1	1	1	1	2
SVUza-axe	0.5	2.94	2.94	1	1	1	1	2
SVUza-acx	-0.5	2.771	2.771	1	1	1	1	2
SVUza-acx	0.5	2.763	2.763	1	1	1	1	2
SVUza-adz	-0.5	3.232	3.232	1	1	1	1	2
SVUza-adz	0.5	3.265	3.265	1	1	1	1	2
SVUza-adb	-0.5	NA	NA	NA	1	NA	NA	2
SVUza-adb	0.5	NA	NA	NA	1	NA	NA	2
SVUza-avb	-0.5	3.082	3.082	1	1	1	1	2
SVUza-avb	0.5	3.058	3.058	1	1	1	1	2
SVUza-avy	-0.5	4.337	4.337	1	1	1	1	2
SVUza-avy	0.5	4.378	4.378	1	1	1	1	2
SVUza-aee	-0.5	5.48	5.48	1	1	1	1	2
SVUza-aee	-0.5	5.465	5.465	2	2	1	1	2
SVUza-aee	0.5	5.464	5.464	1	1	1	1	2
SVUza-aee	0.5	5.475	5.475	2	2	1	1	2
SVUza-bza	-0.5	4.341	4.341	1	1	1	1	2
SVUza-bza	0.5	4.274	4.274	1	1	1	1	2
SVUza-bzc	-0.5	2.763	2.763	1	1	1	1	2
SVUza-bzc	0.5	2.867	2.867	1	1	1	1	2
SVUza-bzv	-0.5	3.857	3.857	1	1	1	1	2
SVUza-bzv	-0.5	3.858	3.858	2	2	1	1	2
SVUza-bzv	0.5	3.883	3.883	1	1	1	1	2
SVUza-bzv	0.5	3.834	3.834	2	2	1	1	2
SVUza-baz	-0.5	NA	NA	1	1	1	1	2
SVUza-baz	0.5	NA	NA	1	1	1	1	2
SVUza-baa	-0.5	NA	NA	1	1	1	1	2
SVUza-baa	0.5	NA	NA	1	1	1	1	2
SVUza-bbe	-0.5	NA	NA	NA	1	NA	NA	2
SVUza-bbe	0.5	NA	NA	NA	1	NA	NA	2
SVUza-byx	-0.5	2.807	2.807	1	1	1	1	2
SVUza-byx	0.5	2.815	2.815	1	1	1	1	2
SVUza-bca	-0.5	4.611	4.611	1	1	1	1	2
SVUza-bca	0.5	4.596	4.596	1	1	1	1	2
SVUza-bcc	-0.5	4.392	4.392	1	1	1	1	2
SVUza-bcc	0.5	4.4	4.4	1	1	1	1	2
SVUza-bcw	-0.5	3.02	3.02	1	1	1	1	2
SVUza-bcw	0.5	3.055	3.055	1	1	1	1	2
SVUza-bcv	-0.5	3.297	3.297	1	1	1	1	2
SVUza-bcv	0.5	3.282	3.282	1	1	1	1	2
SVUza-bda	-0.5	4.482	4.482	1	1	1	1	2
SVUza-bda	0.5	4.462	4.462	1	1	1	1	2
SVUza-bwa	-0.5	NA	NA	NA	1	NA	NA	2
SVUza-bwa	0.5	NA	NA	NA	1	NA	NA	2
SVUza-bvx	-0.5	4.635	4.635	1	1	1	1	2
SVUza-bvx	0.5	4.669	4.669	1	1	1	1	2
SVUza-bvw	-0.5	NA	NA	NA	1	NA	NA	2
SVUza-bvw	-0.5	NA	NA	NA	1	NA	NA	2
SVUza-bvw	0.5	NA	NA	NA	1	NA	NA	2
SVUza-bvw	0.5	NA	NA	NA	1	NA	NA	2
SVUza-yzz	-0.5	2.45	2.45	1	1	1	1	2
SVUza-yzz	0.5	2.452	2.452	1	1	1	1	2
SVUza-yza	-0.5	NA	NA	NA	1	NA	NA	2
SVUza-yza	-0.5	NA	NA	NA	2	NA	NA	2
SVUza-yza	0.5	NA	NA	NA	1	NA	NA	2
SVUza-yza	0.5	NA	NA	NA	2	NA	NA	2
SVUza-yzw	-0.5	NA	NA	NA	1	NA	NA	2
SVUza-yzw	0.5	NA	NA	NA	1	NA	NA	2
SVUza-yab	-0.5	NA	NA	NA	1	NA	NA	2
SVUza-yab	0.5	NA	NA	NA	1	NA	NA	2
SVUza-yay	-0.5	5.366	5.366	1	1	1	1	2
SVUza-yay	-0.5	5.407	5.407	2	2	1	1	2
SVUza-yay	0.5	5.389	5.389	1	1	1	1	2
SVUza-yay	0.5	5.394	5.394	2	2	1	1	2
SVUza-yav	-0.5	NA	NA	NA	1	NA	NA	2
SVUza-yav	0.5	NA	NA	NA	1	NA	NA	2
SVUza-ybz	-0.5	4.511	4.511	1	1	1	1	2
SVUza-ybz	-0.5	4.527	4.527	2	2	1	1	2
SVUza-ybz	0.5	4.501	4.501	1	1	1	1	2
SVUza-ybz	0.5	4.476	4.476	2	2	1	1	2
SVUza-yyz	-0.5	NA	NA	NA	1	NA	NA	2
SVUza-yyz	-0.5	NA	NA	NA	2	NA	NA	2
SVUza-yyz	0.5	NA	NA	NA	1	NA	NA	2
SVUza-yyz	0.5	NA	NA	NA	2	NA	NA	2
SVUza-yyb	-0.5	NA	NA	NA	1	NA	NA	2
SVUza-yyb	0.5	NA	NA	NA	1	NA	NA	2
SVUzb-zzw	-0.5	NA	NA	NA	1	NA	NA	2
SVUzb-zzw	0.5	NA	NA	NA	1	NA	NA	2
SVUzb-zax	-0.5	NA	NA	NA	1	NA	NA	2
SVUzb-zax	0.5	NA	NA	NA	1	NA	NA	2
SVUzb-zyy	-0.5	5.447	5.447	1	1	1	1	2
SVUzb-zyy	-0.5	5.462	5.462	1	1	1	1	2
SVUzb-zyy	0.5	5.446	5.446	1	1	1	1	2
SVUzb-zyy	0.5	5.446	5.446	1	1	1	1	2
SVUzb-zyv	-0.5	6.345	6.345	1	2	1	1	2
SVUzb-zyv	-0.5	NA	NA	NA	1	NA	NA	2
SVUzb-zyv	0.5	6.283	6.283	1	2	1	1	2
SVUzb-zyv	0.5	NA	NA	NA	1	NA	NA	2
SVUzb-zxz	-0.5	NA	NA	NA	1	NA	NA	2
SVUzb-zxz	-0.5	NA	NA	NA	2	NA	NA	2
SVUzb-zxz	0.5	NA	NA	NA	1	NA	NA	2
SVUzb-zxz	0.5	NA	NA	NA	2	NA	NA	2
SVUzb-zxc	-0.5	3.541	3.541	1	1	1	1	2
SVUzb-zxc	0.5	3.516	3.516	1	1	1	1	2
SVUzb-zcv	-0.5	3.777	3.777	1	1	1	1	2
SVUzb-zcv	0.5	3.782	3.782	1	1	1	1	2
SVUzb-zda	-0.5	5.27	5.27	1	2	1	1	2
SVUzb-zda	-0.5	NA	NA	NA	1	NA	NA	2
SVUzb-zda	0.5	5.195	5.195	1	2	1	1	2
SVUzb-zda	0.5	NA	NA	NA	1	NA	NA	2
SVUzb-zdb	-0.5	NA	NA	NA	1	NA	NA	2
SVUzb-zdb	0.5	NA	NA	NA	1	NA	NA	2
SVUzb-zvb	-0.5	4.371	4.371	1	1	1	1	2
SVUzb-zvb	0.5	4.452	4.452	1	1	1	1	2
SVUzb-zvy	-0.5	NA	NA	NA	1	NA	NA	2
SVUzb-zvy	0.5	NA	NA	NA	1	NA	NA	2
SVUzb-zvc	-0.5	4.535	4.535	1	1	1	1	2
SVUzb-zvc	-0.5	4.543	4.543	2	2	1	1	2
SVUzb-zvc	0.5	4.593	4.593	1	1	1	1	2
SVUzb-zvc	0.5	4.603	4.603	2	2	1	1	2
SVUzb-azy	-0.5	NA	NA	NA	1	NA	NA	2
SVUzb-azy	0.5	NA	NA	NA	1	NA	NA	2
SVUzb-azx	-0.5	2.85	2.85	1	1	1	1	2
SVUzb-azx	0.5	2.918	2.918	1	1	1	1	2
SVUzb-aaa	-0.5	3.437	3.437	1	1	1	1	2
SVUzb-aaa	0.5	3.382	3.382	1	1	1	1	2
SVUzb-aaw	-0.5	NA	NA	NA	1	NA	NA	2
SVUzb-aaw	0.5	NA	NA	NA	1	NA	NA	2
SVUzb-abw	-0.5	NA	NA	1	1	1	1	2
SVUzb-abw	0.5	NA	NA	1	1	1	1	2
SVUzb-ayx	-0.5	NA	NA	NA	1	NA	NA	2
SVUzb-ayx	0.5	NA	NA	NA	1	NA	NA	2
SVUzb-ayc	-0.5	NA	NA	NA	1	NA	NA	2
SVUzb-ayc	0.5	NA	NA	NA	1	NA	NA	2
SVUzb-axz	-0.5	NA	NA	NA	1	NA	NA	2
SVUzb-axz	0.5	NA	NA	NA	1	NA	NA	2
SVUzb-axx	-0.5	NA	NA	NA	1	NA	NA	2
SVUzb-axx	0.5	NA	NA	NA	1	NA	NA	2
SVUzb-axc	-0.5	NA	NA	NA	1	NA	NA	2
SVUzb-axc	-0.5	NA	NA	NA	1	NA	NA	2
SVUzb-axc	0.5	NA	NA	NA	1	NA	NA	2
SVUzb-axc	0.5	NA	NA	NA	1	NA	NA	2
SVUzb-ace	-0.5	NA	NA	NA	1	NA	NA	2
SVUzb-ace	0.5	NA	NA	NA	1	NA	NA	2
SVUzb-awz	-0.5	2.772	2.772	1	1	1	1	2
SVUzb-awz	0.5	2.79	2.79	1	1	1	1	2
SVUzb-awa	-0.5	3.695	3.695	1	1	1	1	2
SVUzb-awa	0.5	3.706	3.706	1	1	1	1	2
SVUzb-awe	-0.5	4.678	4.678	1	1	1	1	2
SVUzb-awe	0.5	4.593	4.593	1	1	1	1	2
SVUzb-avz	-0.5	NA	NA	NA	1	NA	NA	2
SVUzb-avz	0.5	NA	NA	NA	1	NA	NA	2
SVUzb-avb	-0.5	3.156	3.156	1	1	1	1	2
SVUzb-avb	0.5	3.159	3.159	1	1	1	1	2
SVUzb-aez	-0.5	NA	NA	NA	1	NA	NA	2
SVUzb-aez	0.5	NA	NA	NA	1	NA	NA	2
SVUzb-bzz	-0.5	NA	NA	NA	1	NA	NA	2
SVUzb-bzz	-0.5	NA	NA	NA	2	NA	NA	2
SVUzb-bzz	0.5	NA	NA	NA	1	NA	NA	2
SVUzb-bzz	0.5	NA	NA	NA	2	NA	NA	2
SVUzb-bza	-0.5	2.534	2.534	1	1	1	1	2
SVUzb-bza	0.5	2.532	2.532	1	1	1	1	2
SVUzb-bzv	-0.5	5.055	5.055	1	1	1	1	2
SVUzb-bzv	-0.5	5.053	5.053	2	2	1	1	2
SVUzb-bzv	0.5	5.044	5.044	1	1	1	1	2
SVUzb-bzv	0.5	5.059	5.059	2	2	1	1	2
SVUzb-baw	-0.5	NA	NA	1	1	1	1	2
SVUzb-baw	0.5	NA	NA	1	1	1	1	2
SVUzb-bae	-0.5	NA	NA	1	1	1	1	2
SVUzb-bae	0.5	NA	NA	1	1	1	1	2
SVUzb-bbx	-0.5	3.193	3.193	1	1	1	1	2
SVUzb-bbx	0.5	3.178	3.178	1	1	1	1	2
SVUzb-bbw	-0.5	NA	NA	NA	1	NA	NA	2
SVUzb-bbw	0.5	NA	NA	NA	1	NA	NA	2
SVUzb-byz	-0.5	2.45	2.45	1	1	1	1	2
SVUzb-byz	0.5	2.433	2.433	1	1	1	1	2
SVUzb-byy	-0.5	2.64	2.64	1	1	1	1	2
SVUzb-byy	0.5	2.705	2.705	1	1	1	1	2
SVUzb-byc	-0.5	3.688	3.688	1	1	1	1	2
SVUzb-byc	0.5	3.707	3.707	1	1	1	1	2
SVUzb-byd	-0.5	3.218	3.218	1	1	1	1	2
SVUzb-byd	0.5	3.265	3.265	1	1	1	1	2
SVUzb-bye	-0.5	2.537	2.537	1	1	1	1	2
SVUzb-bye	0.5	2.528	2.528	1	1	1	1	2
SVUzb-bxw	-0.5	5.7	5.7	1	2	1	1	2
SVUzb-bxw	-0.5	NA	NA	NA	1	NA	NA	2
SVUzb-bxw	0.5	5.626	5.626	1	2	1	1	2
SVUzb-bxw	0.5	NA	NA	NA	1	NA	NA	2
SVUzb-bcz	-0.5	5.23	5.23	1	1	1	1	2
SVUzb-bcz	-0.5	5.261	5.261	2	2	1	1	2
SVUzb-bcz	0.5	5.221	5.221	1	1	1	1	2
SVUzb-bcz	0.5	5.217	5.217	2	2	1	1	2
SVUzb-bcx	-0.5	3.078	3.078	1	1	1	1	2
SVUzb-bcx	0.5	3.095	3.095	1	1	1	1	2
SVUzb-bcc	-0.5	2.119	2.119	1	1	1	1	2
SVUzb-bcc	0.5	2.126	2.126	1	1	1	1	2
SVUzb-bdy	-0.5	4.761	4.761	1	1	1	1	2
SVUzb-bdy	-0.5	4.729	4.729	2	2	1	1	2
SVUzb-bdy	0.5	4.786	4.786	1	1	1	1	2
SVUzb-bdy	0.5	4.796	4.796	2	2	1	1	2
SVUzb-bwy	-0.5	5.226	5.226	1	1	1	1	2
SVUzb-bwy	-0.5	NA	NA	NA	2	NA	NA	2
SVUzb-bwy	0.5	5.307	5.307	1	1	1	1	2
SVUzb-bwy	0.5	NA	NA	NA	2	NA	NA	2
SVUzb-bww	-0.5	3.13	3.13	1	1	1	1	2
SVUzb-bww	0.5	3.152	3.152	1	1	1	1	2
SVUzb-bwe	-0.5	2.995	2.995	1	1	1	1	2
SVUzb-bwe	0.5	2.886	2.886	1	1	1	1	2
SVUzb-bvw	-0.5	NA	NA	NA	1	NA	NA	2
SVUzb-bvw	0.5	NA	NA	NA	1	NA	NA	2
SVUzb-bey	-0.5	5.176	5.176	1	1	1	1	2
SVUzb-bey	-0.5	5.183	5.183	2	2	1	1	2
SVUzb-bey	0.5	5.175	5.175	1	1	1	1	2
SVUzb-bey	0.5	5.185	5.185	2	2	1	1	2
SVUzb-yzx	-0.5	NA	NA	NA	1	NA	NA	2
SVUzb-yzx	0.5	NA	NA	NA	1	NA	NA	2
SVUzb-yaz	-0.5	NA	NA	NA	1	NA	NA	2
SVUzb-yaz	0.5	NA	NA	NA	1	NA	NA	2
SVUzb-ybc	-0.5	3.032	3.032	1	1	1	1	2
SVUzb-ybc	0.5	2.994	2.994	1	1	1	1	2
SVUzb-yyb	-0.5	2.386	2.386	1	1	1	1	2
SVUzb-yyb	0.5	2.453	2.453	1	1	1	1	2
SVUzy-zza	-0.5	4.998	4.998	1	1	1	1	2
SVUzy-zza	-0.5	5.006	5.006	2	2	1	1	2
SVUzy-zza	0.5	5.003	5.003	1	1	1	1	2
SVUzy-zza	0.5	5.015	5.015	2	2	1	1	2
SVUzy-zzy	-0.5	NA	NA	NA	1	NA	NA	2
SVUzy-zzy	0.5	NA	NA	NA	1	NA	NA	2
SVUzy-zzx	-0.5	NA	NA	1	1	1	1	2
SVUzy-zzx	-0.5	NA	NA	NA	2	NA	NA	2
SVUzy-zzx	0.5	NA	NA	1	1	1	1	2
SVUzy-zzx	0.5	NA	NA	NA	2	NA	NA	2
SVUzy-zaz	-0.5	4.174	4.174	1	1	1	1	2
SVUzy-zaz	0.5	4.131	4.131	1	1	1	1	2
SVUzy-zab	-0.5	1.742	1.742	1	1	1	1	2
SVUzy-zab	0.5	1.792	1.792	1	1	1	1	2
SVUzy-zax	-0.5	2.506	2.506	1	1	1	1	2
SVUzy-zax	0.5	2.561	2.561	1	1	1	1	2
SVUzy-zba	-0.5	2.624	2.624	1	1	1	1	2
SVUzy-zba	0.5	2.661	2.661	1	1	1	1	2
SVUzy-zbb	-0.5	2.657	2.657	1	1	1	1	2
SVUzy-zbb	-0.5	2.66	2.66	2	2	1	1	2
SVUzy-zbb	0.5	2.632	2.632	1	1	1	1	2
SVUzy-zbb	0.5	2.675	2.675	2	2	1	1	2
SVUzy-zya	-0.5	NA	NA	NA	1	NA	NA	2
SVUzy-zya	0.5	NA	NA	NA	1	NA	NA	2
SVUzy-zyy	-0.5	2.113	2.113	1	1	1	1	2
SVUzy-zyy	0.5	2.16	2.16	1	1	1	1	2
SVUzy-zye	-0.5	4.848	4.848	1	1	1	1	2
SVUzy-zye	-0.5	4.85	4.85	2	2	1	1	2
SVUzy-zye	0.5	4.786	4.786	1	1	1	1	2
SVUzy-zye	0.5	4.779	4.779	2	2	1	1	2
SVUzy-zcy	-0.5	2.339	2.339	1	1	1	1	2
SVUzy-zcy	0.5	2.311	2.311	1	1	1	1	2
SVUzy-zwc	-0.5	NA	NA	NA	1	NA	NA	2
SVUzy-zwc	-0.5	NA	NA	NA	2	NA	NA	2
SVUzy-zwc	-0.5	NA	NA	NA	3	NA	NA	2
SVUzy-zwc	-0.5	NA	NA	NA	4	NA	NA	2
SVUzy-zwc	0.5	NA	NA	NA	1	NA	NA	2
SVUzy-zwc	0.5	NA	NA	NA	2	NA	NA	2
SVUzy-zwc	0.5	NA	NA	NA	3	NA	NA	2
SVUzy-zwc	0.5	NA	NA	NA	4	NA	NA	2
SVUzy-zvb	-0.5	NA	NA	NA	1	NA	NA	2
SVUzy-zvb	0.5	NA	NA	NA	1	NA	NA	2
SVUzy-zve	-0.5	NA	NA	NA	1	NA	NA	2
SVUzy-zve	0.5	NA	NA	NA	1	NA	NA	2
SVUzy-zey	-0.5	NA	NA	NA	1	NA	NA	2
SVUzy-zey	0.5	NA	NA	NA	1	NA	NA	2
SVUzy-zee	-0.5	2.032	2.032	1	1	1	1	2
SVUzy-zee	0.5	2.007	2.007	1	1	1	1	2
SVUzy-azx	-0.5	NA	NA	NA	1	NA	NA	2
SVUzy-azx	0.5	NA	NA	NA	1	NA	NA	2
SVUzy-azc	-0.5	2.939	2.939	1	1	1	1	2
SVUzy-azc	0.5	2.938	2.938	1	1	1	1	2
SVUzy-azd	-0.5	2.43	2.43	1	1	1	1	2
SVUzy-azd	0.5	2.443	2.443	1	1	1	1	2
SVUzy-aac	-0.5	NA	NA	NA	1	NA	NA	2
SVUzy-aac	0.5	NA	NA	NA	1	NA	NA	2
SVUzy-abc	-0.5	2.756	2.756	1	1	1	1	2
SVUzy-abc	0.5	2.786	2.786	1	1	1	1	2
SVUzy-ayz	-0.5	4.574	4.574	1	1	1	1	2
SVUzy-ayz	0.5	4.609	4.609	1	1	1	1	2
SVUzy-aya	-0.5	4.227	4.227	1	1	1	1	2
SVUzy-aya	0.5	4.187	4.187	1	1	1	1	2
SVUzy-ayd	-0.5	2.645	2.645	1	1	1	1	2
SVUzy-ayd	0.5	2.578	2.578	1	1	1	1	2
SVUzy-acx	-0.5	2.422	2.422	1	1	1	1	2
SVUzy-acx	0.5	2.394	2.394	1	1	1	1	2
SVUzy-acd	-0.5	4.384	4.384	1	1	1	1	2
SVUzy-acd	-0.5	4.354	4.354	1	1	1	2	5
SVUzy-acd	0.5	4.43	4.43	1	1	1	1	2
SVUzy-acd	0.5	4.374	4.374	1	1	1	2	5
SVUzy-acw	-0.5	2.106	2.106	1	1	1	1	2
SVUzy-acw	0.5	2.086	2.086	1	1	1	1	2
SVUzy-ace	-0.5	3.318	3.318	1	1	1	1	2
SVUzy-ace	0.5	3.239	3.239	1	1	1	1	2
SVUzy-adz	-0.5	3.322	3.322	1	1	1	1	2
SVUzy-adz	0.5	3.262	3.262	1	1	1	1	2
SVUzy-adc	-0.5	3.284	3.284	1	1	1	1	2
SVUzy-adc	0.5	3.337	3.337	1	1	1	1	2
SVUzy-adv	-0.5	2.77	2.77	1	1	1	1	2
SVUzy-adv	0.5	2.757	2.757	1	1	1	1	2
SVUzy-ade	-0.5	NA	NA	NA	1	NA	NA	2
SVUzy-ade	0.5	NA	NA	NA	1	NA	NA	2
SVUzy-awa	-0.5	4.371	4.371	1	3	1	1	2
SVUzy-awa	-0.5	NA	NA	NA	1	NA	NA	2
SVUzy-awa	-0.5	NA	NA	NA	2	NA	NA	2
SVUzy-awa	0.5	4.406	4.406	1	3	1	1	2
SVUzy-awa	0.5	NA	NA	NA	1	NA	NA	2
SVUzy-awa	0.5	NA	NA	NA	2	NA	NA	2
SVUzy-awx	-0.5	2.702	2.702	1	1	1	1	2
SVUzy-awx	-0.5	2.695	2.695	1	1	1	2	5
SVUzy-awx	0.5	2.654	2.654	1	1	1	1	2
SVUzy-awx	0.5	2.642	2.642	1	1	1	2	5
SVUzy-awc	-0.5	2.838	2.838	1	1	1	1	2
SVUzy-awc	0.5	2.84	2.84	1	1	1	1	2
SVUzy-awd	-0.5	NA	NA	NA	1	NA	NA	2
SVUzy-awd	0.5	NA	NA	NA	1	NA	NA	2
SVUzy-aww	-0.5	NA	NA	1	1	1	1	2
SVUzy-aww	-0.5	NA	NA	1	1	1	1	2
SVUzy-aww	-0.5	NA	NA	NA	2	NA	NA	2
SVUzy-aww	0.5	NA	NA	1	1	1	1	2
SVUzy-aww	0.5	NA	NA	1	1	1	1	2
SVUzy-aww	0.5	NA	NA	NA	2	NA	NA	2
SVUzy-aea	-0.5	NA	NA	NA	1	NA	NA	2
SVUzy-aea	0.5	NA	NA	NA	1	NA	NA	2
SVUzy-bza	-0.5	2.229	2.229	1	1	1	1	2
SVUzy-bza	0.5	2.231	2.231	1	1	1	1	2
SVUzy-baz	-0.5	3.26	3.26	1	1	1	1	2
SVUzy-baz	0.5	3.269	3.269	1	1	1	1	2
SVUzy-bax	-0.5	4.949	4.949	1	1	1	1	2
SVUzy-bax	-0.5	4.982	4.982	2	2	1	1	2
SVUzy-bax	0.5	5.003	5.003	1	1	1	1	2
SVUzy-bax	0.5	4.997	4.997	2	2	1	1	2
SVUzy-bac	-0.5	NA	NA	NA	1	NA	NA	2
SVUzy-bac	0.5	NA	NA	NA	1	NA	NA	2
SVUzy-bae	-0.5	3.108	3.108	1	1	1	1	2
SVUzy-bae	0.5	3.051	3.051	1	1	1	1	2
SVUzy-bbv	-0.5	2.622	2.622	1	1	1	1	2
SVUzy-bbv	-0.5	2.61	2.61	1	1	1	2	5
SVUzy-bbv	0.5	2.672	2.672	1	1	1	1	2
SVUzy-bbv	0.5	2.635	2.635	1	1	1	2	5
SVUzy-byc	-0.5	5.293	5.293	1	1	1	1	2
SVUzy-byc	-0.5	5.316	5.316	2	2	1	1	2
SVUzy-byc	0.5	5.272	5.272	1	1	1	1	2
SVUzy-byc	0.5	5.277	5.277	2	2	1	1	2
SVUzy-bxb	-0.5	2.568	2.568	1	1	1	1	2
SVUzy-bxb	0.5	2.548	2.548	1	1	1	1	2
SVUzy-bxe	-0.5	NA	NA	1	1	1	1	2
SVUzy-bxe	0.5	NA	NA	1	1	1	1	2
SVUzy-bcw	-0.5	NA	NA	NA	1	NA	NA	2
SVUzy-bcw	0.5	NA	NA	NA	1	NA	NA	2
SVUzy-bde	-0.5	2.158	2.158	1	1	1	1	2
SVUzy-bde	0.5	2.143	2.143	1	1	1	1	2
SVUzy-bwx	-0.5	2.479	2.479	1	1	1	1	2
SVUzy-bwx	0.5	2.479	2.479	1	1	1	1	2
SVUzy-bww	-0.5	2.876	2.876	1	1	1	1	2
SVUzy-bww	0.5	2.881	2.881	1	1	1	1	2
SVUzy-bvy	-0.5	4.042	4.042	1	1	1	1	2
SVUzy-bvy	0.5	3.976	3.976	1	1	1	1	2
SVUzy-bvw	-0.5	3.019	3.019	1	1	1	1	2
SVUzy-bvw	0.5	3.064	3.064	1	1	1	1	2
SVUzy-bea	-0.5	NA	NA	NA	1	NA	NA	2
SVUzy-bea	0.5	NA	NA	NA	1	NA	NA	2
SVUzy-bex	-0.5	NA	NA	1	1	1	1	2
SVUzy-bex	0.5	NA	NA	1	1	1	1	2
SVUzy-yaz	-0.5	2.436	2.436	1	1	1	1	2
SVUzy-yaz	0.5	2.391	2.391	1	1	1	1	2
SVUzy-yad	-0.5	NA	NA	NA	1	NA	NA	2
SVUzy-yad	-0.5	NA	NA	NA	2	NA	NA	2
SVUzy-yad	0.5	NA	NA	NA	1	NA	NA	2
SVUzy-yad	0.5	NA	NA	NA	2	NA	NA	2
SVUzx-zzx	-0.5	5.383	5.383	1	3	1	1	2
SVUzx-zzx	-0.5	NA	NA	NA	1	NA	NA	2
SVUzx-zzx	-0.5	NA	NA	NA	2	NA	NA	2
SVUzx-zzx	0.5	5.32	5.32	1	3	1	1	2
SVUzx-zzx	0.5	NA	NA	NA	1	NA	NA	2
SVUzx-zzx	0.5	NA	NA	NA	2	NA	NA	2
SVUzx-zze	-0.5	3.369	3.369	1	1	1	1	2
SVUzx-zze	0.5	3.355	3.355	1	1	1	1	2
SVUzx-zaz	-0.5	3.443	3.443	1	1	1	1	2
SVUzx-zaz	0.5	3.444	3.444	1	1	1	1	2
SVUzx-zav	-0.5	4.058	4.058	1	1	1	1	2
SVUzx-zav	-0.5	4.053	4.053	1	1	1	1	5
SVUzx-zav	0.5	4.064	4.064	1	1	1	1	2
SVUzx-zav	0.5	4.055	4.055	1	1	1	1	5
SVUzx-zby	-0.5	NA	NA	NA	1	NA	NA	2
SVUzx-zby	-0.5	NA	NA	NA	2	NA	NA	2
SVUzx-zby	0.5	NA	NA	NA	1	NA	NA	2
SVUzx-zby	0.5	NA	NA	NA	2	NA	NA	2
SVUzx-zbc	-0.5	NA	NA	NA	1	NA	NA	2
SVUzx-zbc	0.5	NA	NA	NA	1	NA	NA	2
SVUzx-zxv	-0.5	NA	NA	NA	1	NA	NA	2
SVUzx-zxv	0.5	NA	NA	NA	1	NA	NA	2
SVUzx-zcb	-0.5	3.627	3.627	1	1	1	1	2
SVUzx-zcb	0.5	3.64	3.64	1	1	1	1	2
SVUzx-zda	-0.5	NA	NA	NA	1	NA	NA	2
SVUzx-zda	-0.5	NA	NA	NA	2	NA	NA	2
SVUzx-zda	-0.5	NA	NA	NA	3	NA	NA	2
SVUzx-zda	0.5	NA	NA	NA	1	NA	NA	2
SVUzx-zda	0.5	NA	NA	NA	2	NA	NA	2
SVUzx-zda	0.5	NA	NA	NA	3	NA	NA	2
SVUzx-zwa	-0.5	3.522	3.522	1	1	1	1	2
SVUzx-zwa	0.5	3.546	3.546	1	1	1	1	2
SVUzx-zwc	-0.5	3.12	3.12	1	1	1	1	2
SVUzx-zwc	0.5	3.097	3.097	1	1	1	1	2
SVUzx-zvz	-0.5	5.429	5.429	1	1	1	1	2
SVUzx-zvz	-0.5	5.48	5.48	2	2	1	1	2
SVUzx-zvz	0.5	5.482	5.482	1	1	1	1	2
SVUzx-zvz	0.5	5.54	5.54	2	2	1	1	2
SVUzx-zve	-0.5	4.22	4.22	1	1	1	1	2
SVUzx-zve	-0.5	4.188	4.188	1	1	1	1	5
SVUzx-zve	0.5	4.219	4.219	1	1	1	1	2
SVUzx-zve	0.5	4.178	4.178	1	1	1	1	5
SVUzx-zex	-0.5	5.106	5.106	1	1	1	1	5
SVUzx-zex	-0.5	5.11	5.11	2	2	1	1	5
SVUzx-zex	0.5	5.117	5.117	1	1	1	1	5
SVUzx-zex	0.5	5.067	5.067	2	2	1	1	5
SVUzx-zew	-0.5	NA	NA	NA	1	NA	NA	5
SVUzx-zew	0.5	NA	NA	NA	1	NA	NA	5
SVUzx-azz	-0.5	5.086	5.086	1	1	1	1	5
SVUzx-azz	-0.5	NA	NA	NA	3	NA	NA	5
SVUzx-azz	0.5	5.26	5.26	1	1	1	1	5
SVUzx-azz	0.5	NA	NA	NA	3	NA	NA	5
SVUzx-azb	-0.5	4.505	4.505	1	1	1	1	5
SVUzx-azb	-0.5	4.519	4.519	2	2	1	1	5
SVUzx-azb	0.5	4.491	4.491	1	1	1	1	5
SVUzx-azb	0.5	4.484	4.484	2	2	1	1	5
SVUzx-azw	-0.5	NA	NA	1	1	1	1	5
SVUzx-azw	0.5	NA	NA	1	1	1	1	5
SVUzx-aab	-0.5	NA	NA	NA	1	NA	NA	5
SVUzx-aab	0.5	NA	NA	NA	1	NA	NA	5
SVUzx-aay	-0.5	NA	NA	1	1	1	1	5
SVUzx-aay	0.5	NA	NA	1	1	1	1	5
SVUzx-abx	-0.5	3.425	3.425	1	1	1	1	5
SVUzx-abx	0.5	3.374	3.374	1	1	1	1	5
SVUzx-abc	-0.5	2.913	2.913	1	1	1	1	5
SVUzx-abc	0.5	2.947	2.947	1	1	1	1	5
SVUzx-abd	-0.5	2.443	2.443	1	1	1	1	5
SVUzx-abd	0.5	2.431	2.431	1	1	1	1	5
SVUzx-abv	-0.5	5.242	5.242	1	1	1	1	5
SVUzx-abv	0.5	5.191	5.191	1	1	1	1	5
SVUzx-axx	-0.5	NA	NA	1	1	1	1	5
SVUzx-axx	0.5	NA	NA	1	1	1	1	5
SVUzx-acz	-0.5	NA	NA	1	1	1	1	5
SVUzx-acz	0.5	NA	NA	1	1	1	1	5
SVUzx-aca	-0.5	4.316	4.316	1	1	1	1	5
SVUzx-aca	0.5	4.267	4.267	1	1	1	1	5
SVUzx-awc	-0.5	2.954	2.954	1	1	1	1	5
SVUzx-awc	0.5	2.932	2.932	1	1	1	1	5
SVUzx-aww	-0.5	2.342	2.342	1	1	1	1	5
SVUzx-aww	-0.5	2.307	2.307	2	2	1	1	5
SVUzx-aww	-0.5	2.311	2.311	3	3	1	1	5
SVUzx-aww	0.5	2.263	2.263	1	1	1	1	5
SVUzx-aww	0.5	2.273	2.273	2	2	1	1	5
SVUzx-aww	0.5	2.289	2.289	3	3	1	1	5
SVUzx-awv	-0.5	NA	NA	NA	1	NA	NA	5
SVUzx-awv	0.5	NA	NA	NA	1	NA	NA	5
SVUzx-ava	-0.5	3.036	3.036	1	1	1	1	5
SVUzx-ava	0.5	2.954	2.954	1	1	1	1	5
SVUzx-avb	-0.5	3.211	3.211	1	1	1	1	5
SVUzx-avb	0.5	3.116	3.116	1	1	1	1	5
SVUzx-avw	-0.5	3.089	3.089	1	1	1	1	5
SVUzx-avw	0.5	3.153	3.153	1	1	1	1	5
SVUzx-aey	-0.5	3.212	3.212	1	1	1	1	5
SVUzx-aey	0.5	3.224	3.224	1	1	1	1	5
SVUzx-aew	-0.5	3.706	3.706	1	1	1	1	5
SVUzx-aew	0.5	3.66	3.66	1	1	1	1	5
SVUzx-bzz	-0.5	2.896	2.896	1	1	1	1	5
SVUzx-bzz	0.5	2.894	2.894	1	1	1	1	5
SVUzx-bza	-0.5	NA	NA	1	1	1	1	5
SVUzx-bza	-0.5	NA	NA	2	2	1	1	5
SVUzx-bza	0.5	NA	NA	1	1	1	1	5
SVUzx-bza	0.5	NA	NA	2	2	1	1	5
SVUzx-bzb	-0.5	4.536	4.536	1	1	1	1	5
SVUzx-bzb	-0.5	4.557	4.557	2	2	1	1	5
SVUzx-bzb	0.5	4.489	4.489	1	1	1	1	5
SVUzx-bzb	0.5	4.524	4.524	2	2	1	1	5
SVUzx-bad	-0.5	2.943	2.943	1	1	1	1	5
SVUzx-bad	0.5	2.934	2.934	1	1	1	1	5
SVUzx-bav	-0.5	NA	NA	1	1	1	1	5
SVUzx-bav	0.5	NA	NA	1	1	1	1	5
SVUzx-bbd	-0.5	3.055	3.055	1	1	1	1	5
SVUzx-bbd	0.5	3.024	3.024	1	1	1	1	5
SVUzx-bbw	-0.5	NA	NA	1	1	1	1	5
SVUzx-bbw	0.5	NA	NA	1	1	1	1	5
SVUzx-bbe	-0.5	4.986	4.986	1	1	1	1	5
SVUzx-bbe	-0.5	4.953	4.953	2	2	1	1	5
SVUzx-bbe	0.5	4.94	4.94	1	1	1	1	5
SVUzx-bbe	0.5	4.979	4.979	2	2	1	1	5
SVUzx-bya	-0.5	2.664	2.664	1	1	1	1	5
SVUzx-bya	0.5	2.663	2.663	1	1	1	1	5
SVUzx-bye	-0.5	NA	NA	NA	1	NA	NA	5
SVUzx-bye	0.5	NA	NA	NA	1	NA	NA	5
SVUzx-bxe	-0.5	5.878	5.878	1	1	1	1	5
SVUzx-bxe	-0.5	6.044	6.044	2	2	1	1	5
SVUzx-bxe	0.5	5.818	5.818	1	1	1	1	5
SVUzx-bxe	0.5	5.759	5.759	2	2	1	1	5
SVUzx-bcc	-0.5	3.889	3.889	1	1	1	1	5
SVUzx-bcc	0.5	3.932	3.932	1	1	1	1	5
SVUzx-bcd	-0.5	3.694	3.694	1	1	1	1	5
SVUzx-bcd	0.5	3.701	3.701	1	1	1	1	5
SVUzx-bcw	-0.5	3.762	3.762	1	1	1	1	5
SVUzx-bcw	0.5	3.761	3.761	1	1	1	1	5
SVUzx-bww	-0.5	2.218	2.218	1	1	1	1	5
SVUzx-bww	0.5	2.182	2.182	1	1	1	1	5
SVUzx-bvy	-0.5	NA	NA	NA	2	NA	NA	5
SVUzx-bvy	0.5	NA	NA	NA	2	NA	NA	5
SVUzx-bvc	-0.5	2.932	2.932	1	1	1	1	5
SVUzx-bvc	0.5	2.884	2.884	1	1	1	1	5
SVUzc-zaz	-0.5	NA	NA	NA	2	NA	NA	5
SVUzc-zaz	0.5	NA	NA	NA	2	NA	NA	5
SVUzc-zaa	-0.5	2.258	2.258	1	1	1	1	5
SVUzc-zaa	0.5	2.257	2.257	1	1	1	1	5
SVUzc-zab	-0.5	NA	NA	NA	1	NA	NA	5
SVUzc-zab	0.5	NA	NA	NA	1	NA	NA	5
SVUzc-zae	-0.5	NA	NA	NA	1	NA	NA	5
SVUzc-zae	0.5	NA	NA	NA	1	NA	NA	5
SVUzc-zba	-0.5	3.33	3.33	1	1	1	1	5
SVUzc-zba	0.5	3.376	3.376	1	1	1	1	5
SVUzc-zbx	-0.5	NA	NA	NA	1	NA	NA	5
SVUzc-zbx	0.5	NA	NA	NA	1	NA	NA	5
SVUzc-zyz	-0.5	NA	NA	1	1	1	1	5
SVUzc-zyz	0.5	NA	NA	1	1	1	1	5
SVUzc-zyy	-0.5	4.997	4.997	1	1	1	1	5
SVUzc-zyy	-0.5	5.049	5.049	2	2	1	1	5
SVUzc-zyy	0.5	5.108	5.108	1	1	1	1	5
SVUzc-zyy	0.5	5.002	5.002	2	2	1	1	5
SVUzc-zyv	-0.5	2.135	2.135	1	1	1	1	5
SVUzc-zyv	0.5	2.158	2.158	1	1	1	1	5
SVUzc-zxa	-0.5	3.225	3.225	1	1	1	1	5
SVUzc-zxa	0.5	3.272	3.272	1	1	1	1	5
SVUzc-zxb	-0.5	2.03	2.03	1	1	1	1	5
SVUzc-zxb	0.5	2.031	2.031	1	1	1	1	5
SVUzc-zxd	-0.5	2.974	2.974	1	1	1	1	5
SVUzc-zxd	0.5	3.003	3.003	1	1	1	1	5
SVUzc-zcv	-0.5	3.097	3.097	1	1	1	1	5
SVUzc-zcv	0.5	3.086	3.086	1	1	1	1	5
SVUzc-zdx	-0.5	5.684	5.684	1	1	1	1	5
SVUzc-zdx	-0.5	5.681	5.681	2	2	1	1	5
SVUzc-zdx	0.5	5.682	5.682	1	1	1	1	5
SVUzc-zdx	0.5	5.703	5.703	2	2	1	1	5
SVUzc-zdd	-0.5	2.851	2.851	1	1	1	1	5
SVUzc-zdd	0.5	2.86	2.86	1	1	1	1	5
SVUzc-zdv	-0.5	3.936	3.936	1	1	1	1	5
SVUzc-zdv	0.5	3.944	3.944	1	1	1	1	5
SVUzc-zvz	-0.5	5.034	5.034	1	1	1	1	5
SVUzc-zvz	-0.5	4.976	4.976	2	2	1	1	5
SVUzc-zvz	0.5	5.053	5.053	1	1	1	1	5
SVUzc-zvz	0.5	5.067	5.067	2	2	1	1	5
SVUzc-zea	-0.5	3.225	3.225	1	1	1	1	5
SVUzc-zea	0.5	3.234	3.234	1	1	1	1	5
SVUzc-zeb	-0.5	3.533	3.533	1	1	1	1	5
SVUzc-zeb	0.5	3.511	3.511	1	1	1	1	5
SVUzc-azx	-0.5	3.363	3.363	1	1	1	1	5
SVUzc-azx	0.5	3.337	3.337	1	1	1	1	5
SVUzc-azc	-0.5	3.312	3.312	1	1	1	1	5
SVUzc-azc	0.5	3.335	3.335	1	1	1	1	5
SVUzc-aze	-0.5	4.754	4.754	1	1	1	1	5
SVUzc-aze	-0.5	4.685	4.685	2	2	1	1	5
SVUzc-aze	0.5	4.678	4.678	1	1	1	1	5
SVUzc-aze	0.5	4.654	4.654	2	2	1	1	5
SVUzc-aae	-0.5	4.717	4.717	1	1	1	1	5
SVUzc-aae	-0.5	4.636	4.636	2	2	1	1	5
SVUzc-aae	0.5	4.749	4.749	1	1	1	1	5
SVUzc-aae	0.5	4.76	4.76	2	2	1	1	5
SVUzc-abw	-0.5	NA	NA	NA	3	NA	NA	5
SVUzc-abw	0.5	NA	NA	NA	3	NA	NA	5
SVUzc-abv	-0.5	2.268	2.268	1	1	1	1	5
SVUzc-abv	0.5	2.306	2.306	1	1	1	1	5
SVUzc-aya	-0.5	2.771	2.771	1	1	1	1	5
SVUzc-aya	0.5	2.746	2.746	1	1	1	1	5
SVUzc-ayx	-0.5	1.775	1.775	1	1	1	1	5
SVUzc-ayx	0.5	1.821	1.821	1	1	1	1	5
SVUzc-aye	-0.5	4.561	4.561	1	1	1	1	5
SVUzc-aye	-0.5	4.571	4.571	2	2	1	1	5
SVUzc-aye	0.5	4.505	4.505	1	1	1	1	5
SVUzc-aye	0.5	4.503	4.503	2	2	1	1	5
SVUzc-axa	-0.5	4.361	4.361	1	1	1	1	5
SVUzc-axa	-0.5	4.374	4.374	2	2	1	1	5
SVUzc-axa	0.5	4.357	4.357	1	1	1	1	5
SVUzc-axa	0.5	4.384	4.384	2	2	1	1	5
SVUzc-ady	-0.5	2.34	2.34	1	1	1	1	5
SVUzc-ady	0.5	2.393	2.393	1	1	1	1	5
SVUzc-add	-0.5	2.681	2.681	1	1	1	1	5
SVUzc-add	0.5	2.727	2.727	1	1	1	1	5
SVUzc-ade	-0.5	3.047	3.047	1	1	1	1	5
SVUzc-ade	0.5	3.084	3.084	1	1	1	1	5
SVUzc-awz	-0.5	5.478	5.478	1	1	1	1	5
SVUzc-awz	-0.5	5.51	5.51	2	2	1	1	5
SVUzc-awz	0.5	5.452	5.452	1	1	1	1	5
SVUzc-awz	0.5	5.51	5.51	2	2	1	1	5
SVUzc-awa	-0.5	NA	NA	1	1	1	1	5
SVUzc-awa	0.5	NA	NA	1	1	1	1	5
SVUzc-awd	-0.5	3	3	1	1	1	1	5
SVUzc-awd	0.5	3.003	3.003	1	1	1	1	5
SVUzc-avv	-0.5	3.269	3.269	1	1	1	1	5
SVUzc-avv	0.5	3.279	3.279	1	1	1	1	5
SVUzc-aea	-0.5	5.588	5.588	1	1	1	1	5
SVUzc-aea	-0.5	5.579	5.579	2	2	1	1	5
SVUzc-aea	0.5	5.57	5.57	1	1	1	1	5
SVUzc-aea	0.5	5.608	5.608	2	2	1	1	5
SVUzc-aeb	-0.5	NA	NA	NA	1	NA	NA	5
SVUzc-aeb	0.5	NA	NA	NA	1	NA	NA	5
SVUzc-aev	-0.5	3.438	3.438	1	1	1	1	5
SVUzc-aev	0.5	3.336	3.336	1	1	1	1	5
SVUzc-bzb	-0.5	NA	NA	NA	1	NA	NA	5
SVUzc-bzb	0.5	NA	NA	NA	1	NA	NA	5
SVUzc-bzx	-0.5	NA	NA	NA	1	NA	NA	5
SVUzc-bzx	0.5	NA	NA	NA	1	NA	NA	5
SVUzc-bzd	-0.5	2.833	2.833	1	1	1	1	5
SVUzc-bzd	0.5	2.767	2.767	1	1	1	1	5
SVUzc-baa	-0.5	2.872	2.872	1	1	1	1	5
SVUzc-baa	0.5	2.879	2.879	1	1	1	1	5
SVUzc-bba	-0.5	2.334	2.334	1	1	1	1	5
SVUzc-bba	0.5	2.249	2.249	1	1	1	1	5
SVUzc-bby	-0.5	3.803	3.803	1	1	1	1	5
SVUzc-bby	0.5	3.784	3.784	1	1	1	1	5
SVUzc-bbx	-0.5	NA	NA	NA	2	NA	NA	5
SVUzc-bbx	0.5	NA	NA	NA	2	NA	NA	5
SVUzc-bbv	-0.5	2.702	2.702	1	1	1	1	5
SVUzc-bbv	0.5	2.651	2.651	1	1	1	1	5
SVUzc-bya	-0.5	2.573	2.573	1	1	1	1	5
SVUzc-bya	0.5	2.584	2.584	1	1	1	1	5
SVUzc-byx	-0.5	6.144	6.144	1	1	1	1	5
SVUzc-byx	-0.5	6.219	6.219	2	2	1	1	5
SVUzc-byx	0.5	6.127	6.127	1	1	1	1	5
SVUzc-byx	0.5	6.205	6.205	2	2	1	1	5
SVUzc-byc	-0.5	2.833	2.833	1	1	1	1	5
SVUzc-byc	0.5	2.8	2.8	1	1	1	1	5
SVUzc-bxy	-0.5	6.168	6.168	1	1	1	1	5
SVUzc-bxy	-0.5	NA	NA	NA	2	NA	NA	5
SVUzc-bxy	0.5	6.156	6.156	1	1	1	1	5
SVUzc-bxy	0.5	NA	NA	NA	2	NA	NA	5
SVUzc-bxx	-0.5	2.844	2.844	1	1	1	1	5
SVUzc-bxx	0.5	2.81	2.81	1	1	1	1	5
SVUzc-bxc	-0.5	2.358	2.358	1	1	1	1	5
SVUzc-bxc	0.5	2.371	2.371	1	1	1	1	5
SVUzc-bxd	-0.5	2.619	2.619	1	1	1	1	5
SVUzc-bxd	0.5	2.616	2.616	1	1	1	1	5
SVUzc-bxv	-0.5	3.308	3.308	1	1	1	1	5
SVUzc-bxv	0.5	3.287	3.287	1	1	1	1	5
SVUzc-bcz	-0.5	NA	NA	1	1	1	1	5
SVUzc-bcz	0.5	NA	NA	1	1	1	1	5
SVUzc-bca	-0.5	1.568	1.568	1	1	1	1	5
SVUzc-bca	0.5	1.561	1.561	1	1	1	1	5
SVUzc-bcd	-0.5	2.499	2.499	1	1	1	1	5
SVUzc-bcd	0.5	2.54	2.54	1	1	1	1	5
SVUzc-bcv	-0.5	4.781	4.781	1	1	1	1	5
SVUzc-bcv	-0.5	4.781	4.781	2	2	1	1	5
SVUzc-bcv	0.5	4.827	4.827	1	1	1	1	5
SVUzc-bcv	0.5	4.793	4.793	2	2	1	1	5
SVUzc-bce	-0.5	NA	NA	1	1	1	1	5
SVUzc-bce	0.5	NA	NA	1	1	1	1	5
SVUzc-bdx	-0.5	2.536	2.536	1	1	1	1	5
SVUzc-bdx	0.5	2.536	2.536	1	1	1	1	5
SVUzc-bdw	-0.5	4.435	4.435	1	1	1	1	5
SVUzc-bdw	0.5	4.439	4.439	1	1	1	1	5
SVUzc-bwb	-0.5	3.152	3.152	1	1	1	1	5
SVUzc-bwb	0.5	3.149	3.149	1	1	1	1	5
SVUzc-beb	-0.5	4.899	4.899	1	1	1	1	5
SVUzc-beb	-0.5	4.891	4.891	2	2	1	1	5
SVUzc-beb	0.5	4.844	4.844	1	1	1	1	5
SVUzc-beb	0.5	4.866	4.866	2	2	1	1	5
SVUzc-bec	-0.5	2.9	2.9	1	1	1	1	5
SVUzc-bec	0.5	2.92	2.92	1	1	1	1	5
SVUzc-bed	-0.5	3.109	3.109	1	1	1	1	5
SVUzc-bed	0.5	3.109	3.109	1	1	1	1	5
SVUzc-yzz	-0.5	5.897	5.897	1	1	1	1	5
SVUzc-yzz	-0.5	NA	NA	NA	2	NA	NA	5
SVUzc-yzz	0.5	5.916	5.916	1	1	1	1	5
SVUzc-yzz	0.5	NA	NA	NA	2	NA	NA	5
SVUzc-yzy	-0.5	2.741	2.741	1	1	1	1	5
SVUzc-yzy	0.5	2.695	2.695	1	1	1	1	5
SVUzc-yzd	-0.5	2.388	2.388	1	1	1	1	5
SVUzc-yzd	0.5	2.38	2.38	1	1	1	1	5
SVUzc-yac	-0.5	NA	NA	1	1	1	1	5
SVUzc-yac	0.5	NA	NA	1	1	1	1	5
SVUzd-zaz	-0.5	4.107	4.107	1	1	1	1	5
SVUzd-zaz	0.5	4.072	4.072	1	1	1	1	5
SVUzd-zax	-0.5	4.538	4.538	1	1	1	1	5
SVUzd-zax	-0.5	4.534	4.534	2	2	1	1	5
SVUzd-zax	0.5	4.651	4.651	1	1	1	1	5
SVUzd-zax	0.5	4.651	4.651	2	2	1	1	5
SVUzd-zyz	-0.5	3.391	3.391	1	1	1	1	5
SVUzd-zyz	0.5	3.376	3.376	1	1	1	1	5
SVUzd-zyb	-0.5	2.762	2.762	1	1	1	1	5
SVUzd-zyb	-0.5	2.752	2.752	2	2	1	1	5
SVUzd-zyb	0.5	2.815	2.815	1	1	1	1	5
SVUzd-zyb	0.5	2.781	2.781	2	2	1	1	5
SVUzd-zyx	-0.5	4.527	4.527	1	1	1	1	5
SVUzd-zyx	-0.5	4.582	4.582	2	2	1	1	5
SVUzd-zyx	0.5	4.395	4.379	1	1	1	1	5
SVUzd-zyx	0.5	4.488	4.488	2	2	1	1	5
SVUzd-zye	-0.5	4.428	4.428	1	1	1	2	5
SVUzd-zye	-0.5	4.449	4.449	1	1	1	1	5
SVUzd-zye	0.5	4.451	4.451	1	1	1	2	5
SVUzd-zye	0.5	4.446	4.446	1	1	1	1	5
SVUzd-zxy	-0.5	2.292	2.292	1	1	1	1	5
SVUzd-zxy	0.5	2.211	2.211	1	1	1	1	5
SVUzd-zxv	-0.5	3.723	3.723	1	1	1	1	5
SVUzd-zxv	0.5	3.741	3.741	1	1	1	1	5
SVUzd-zce	-0.5	2.16	2.16	1	1	1	1	5
SVUzd-zce	0.5	2.198	2.198	1	1	1	1	5
SVUzd-zdz	-0.5	NA	NA	1	1	1	1	5
SVUzd-zdz	0.5	NA	NA	1	1	1	1	5
SVUzd-zdc	-0.5	4.271	4.271	1	1	1	1	5
SVUzd-zdc	0.5	4.266	4.266	1	1	1	1	5
SVUzd-zdv	-0.5	4.856	4.856	1	1	1	1	5
SVUzd-zdv	-0.5	4.907	4.907	2	2	1	1	5
SVUzd-zdv	0.5	4.823	4.823	1	1	1	1	5
SVUzd-zdv	0.5	4.835	4.835	2	2	1	1	5
SVUzd-zde	-0.5	4.094	4.094	1	1	1	1	5
SVUzd-zde	0.5	4.175	4.175	1	1	1	1	5
SVUzd-zww	-0.5	5.255	5.255	1	1	1	1	5
SVUzd-zww	-0.5	5.257	5.257	2	2	1	1	5
SVUzd-zww	0.5	5.21	5.21	1	1	1	1	5
SVUzd-zww	0.5	5.264	5.264	2	2	1	1	5
SVUzd-zvd	-0.5	2.883	2.883	1	1	1	1	5
SVUzd-zvd	0.5	2.871	2.871	1	1	1	1	5
SVUzd-zvw	-0.5	3.147	3.147	1	1	1	1	5
SVUzd-zvw	0.5	3.245	3.245	1	1	1	1	5
SVUzd-zeb	-0.5	3.329	3.329	1	1	1	1	5
SVUzd-zeb	0.5	3.349	3.349	1	1	1	1	5
SVUzd-aza	-0.5	4.581	4.581	1	1	1	1	5
SVUzd-aza	-0.5	4.557	4.557	2	2	1	1	5
SVUzd-aza	0.5	4.541	4.541	1	1	1	1	5
SVUzd-aza	0.5	4.553	4.553	2	2	1	1	5
SVUzd-azy	-0.5	2.756	2.756	1	1	1	1	5
SVUzd-azy	0.5	2.752	2.752	1	1	1	1	5
SVUzd-azd	-0.5	NA	NA	NA	1	NA	NA	5
SVUzd-azd	0.5	NA	NA	NA	1	NA	NA	5
SVUzd-aae	-0.5	2.936	2.936	1	1	1	1	5
SVUzd-aae	0.5	2.891	2.891	1	1	1	1	5
SVUzd-abb	-0.5	5.639	5.639	1	1	1	1	5
SVUzd-abb	-0.5	5.64	5.64	2	2	1	1	5
SVUzd-abb	-0.5	5.586	5.586	3	3	1	1	5
SVUzd-abb	0.5	5.569	5.569	1	1	1	1	5
SVUzd-abb	0.5	5.55	5.55	2	2	1	1	5
SVUzd-abb	0.5	5.574	5.574	3	3	1	1	5
SVUzd-abw	-0.5	2.974	2.974	1	1	1	1	5
SVUzd-abw	0.5	2.955	2.955	1	1	1	1	5
SVUzd-ayz	-0.5	3.584	3.584	1	1	1	1	5
SVUzd-ayz	0.5	3.772	3.772	1	1	1	1	5
SVUzd-ayd	-0.5	NA	NA	1	2	1	1	5
SVUzd-ayd	0.5	NA	NA	1	2	1	1	5
SVUzd-ayv	-0.5	4.537	4.537	1	1	1	1	5
SVUzd-ayv	0.5	4.448	4.448	1	1	1	1	5
SVUzd-acz	-0.5	2.67	2.67	1	1	1	1	5
SVUzd-acz	0.5	2.69	2.69	1	1	1	1	5
SVUzd-acx	-0.5	5.747	5.747	1	1	1	1	5
SVUzd-acx	-0.5	5.757	5.757	2	2	1	1	5
SVUzd-acx	0.5	5.746	5.746	1	1	1	1	5
SVUzd-acx	0.5	5.842	5.842	2	2	1	1	5
SVUzd-acc	-0.5	4.764	4.764	1	1	1	1	5
SVUzd-acc	0.5	4.735	4.735	1	1	1	1	5
SVUzd-adv	-0.5	2.91	2.91	1	1	1	1	5
SVUzd-adv	0.5	2.939	2.939	1	1	1	1	5
SVUzd-awy	-0.5	3.285	3.285	1	1	1	1	5
SVUzd-awy	0.5	3.242	3.242	1	1	1	1	5
SVUzd-avz	-0.5	5.596	5.596	1	1	1	1	5
SVUzd-avz	-0.5	5.567	5.567	2	2	1	1	5
SVUzd-avz	0.5	5.451	5.451	1	1	1	1	5
SVUzd-avz	0.5	5.471	5.471	2	2	1	1	5
SVUzd-ava	-0.5	3.526	3.526	1	1	1	1	5
SVUzd-ava	0.5	3.517	3.517	1	1	1	1	5
SVUzd-avd	-0.5	4.164	4.164	1	1	1	1	5
SVUzd-avd	-0.5	4.187	4.187	1	1	1	2	5
SVUzd-avd	0.5	4.117	4.117	1	1	1	1	5
SVUzd-avd	0.5	4.116	4.116	1	1	1	2	5
SVUzd-aex	-0.5	2.925	2.925	1	1	1	1	5
SVUzd-aex	0.5	2.909	2.909	1	1	1	1	5
SVUzd-bzz	-0.5	3.054	3.054	1	1	1	1	5
SVUzd-bzz	0.5	3.095	3.095	1	1	1	1	5
SVUzd-bzb	-0.5	4.714	NA	NA	1	NA	NA	5
SVUzd-bzb	-0.5	4.989	NA	NA	2	NA	NA	5
SVUzd-bzb	0.5	4.955	NA	NA	1	NA	NA	5
SVUzd-bzb	0.5	4.947	NA	NA	2	NA	NA	5
SVUzd-bzd	-0.5	3.159	3.159	1	1	1	1	5
SVUzd-bzd	0.5	3.198	3.198	1	1	1	1	5
SVUzd-bba	-0.5	4.816	4.816	1	1	1	1	5
SVUzd-bba	-0.5	NA	NA	NA	2	NA	NA	5
SVUzd-bba	0.5	4.825	4.825	1	1	1	1	5
SVUzd-bba	0.5	NA	NA	NA	2	NA	NA	5
SVUzd-bbd	-0.5	5.699	5.699	1	2	1	1	5
SVUzd-bbd	-0.5	NA	NA	NA	1	NA	NA	5
SVUzd-bbd	0.5	5.824	5.824	1	2	1	1	5
SVUzd-bbd	0.5	NA	NA	NA	1	NA	NA	5
SVUzd-byw	-0.5	NA	NA	NA	1	NA	NA	5
SVUzd-byw	0.5	NA	NA	NA	1	NA	NA	5
SVUzd-byv	-0.5	4.705	4.705	1	1	1	1	5
SVUzd-byv	-0.5	4.745	4.745	2	2	1	1	5
SVUzd-byv	0.5	4.695	4.695	1	1	1	1	5
SVUzd-byv	0.5	4.657	4.657	2	2	1	1	5
SVUzd-bxx	-0.5	3.225	3.225	1	1	1	1	5
SVUzd-bxx	0.5	3.24	3.24	1	1	1	1	5
SVUzd-bxw	-0.5	2.504	2.504	1	1	1	1	5
SVUzd-bxw	0.5	2.475	2.475	1	1	1	1	5
SVUzd-bcz	-0.5	3.462	3.462	1	1	1	1	5
SVUzd-bcz	0.5	3.493	3.493	1	1	1	1	5
SVUzd-bcw	-0.5	NA	NA	NA	1	NA	NA	5
SVUzd-bcw	0.5	NA	NA	NA	1	NA	NA	5
SVUzd-bcv	-0.5	3.043	3.043	1	1	1	1	5
SVUzd-bcv	0.5	3.094	3.094	1	1	1	1	5
SVUzd-bwa	-0.5	9.198	9.198	1	2	1	1	5
SVUzd-bwa	-0.5	NA	NA	NA	3	NA	NA	5
SVUzd-bwa	-0.5	NA	NA	NA	4	NA	NA	5
SVUzd-bwa	0.5	9.21	9.21	1	2	1	1	5
SVUzd-bwa	0.5	NA	NA	NA	3	NA	NA	5
SVUzd-bwa	0.5	NA	NA	NA	4	NA	NA	5
SVUzd-bwb	-0.5	NA	NA	NA	1	NA	NA	5
SVUzd-bwb	0.5	NA	NA	NA	1	NA	NA	5
SVUzd-bwy	-0.5	NA	NA	NA	1	NA	NA	5
SVUzd-bwy	0.5	NA	NA	NA	1	NA	NA	5
SVUzd-bwx	-0.5	3.621	3.621	1	1	1	1	5
SVUzd-bwx	0.5	3.563	3.563	1	1	1	1	5
SVUzd-bwc	-0.5	NA	NA	NA	1	NA	NA	5
SVUzd-bwc	0.5	NA	NA	NA	1	NA	NA	5
SVUzd-bww	-0.5	3.932	3.932	1	1	1	1	5
SVUzd-bww	0.5	3.928	3.928	1	1	1	1	5
SVUzd-bvz	-0.5	2.995	2.995	1	1	1	1	5
SVUzd-bvz	0.5	2.982	2.982	1	1	1	1	5
SVUzd-bva	-0.5	NA	NA	1	1	1	1	5
SVUzd-bva	0.5	NA	NA	1	1	1	1	5
SVUzd-bvc	-0.5	2.741	2.741	1	1	1	1	5
SVUzd-bvc	0.5	2.738	2.738	1	1	1	1	5
SVUzd-bvd	-0.5	4.817	4.817	1	2	1	1	5
SVUzd-bvd	-0.5	NA	NA	NA	1	NA	NA	5
SVUzd-bvd	0.5	4.854	4.854	1	2	1	1	5
SVUzd-bvd	0.5	NA	NA	NA	1	NA	NA	5
SVUzd-bez	-0.5	NA	NA	NA	1	NA	NA	5
SVUzd-bez	0.5	NA	NA	NA	1	NA	NA	5
SVUzw-zzy	-0.5	NA	NA	NA	1	NA	NA	5
SVUzw-zzy	0.5	NA	NA	NA	1	NA	NA	5
SVUzw-zac	-0.5	4.755	4.755	1	1	1	1	5
SVUzw-zac	-0.5	4.758	4.758	2	2	1	1	5
SVUzw-zac	0.5	4.756	4.756	1	1	1	1	5
SVUzw-zac	0.5	4.8	4.8	2	2	1	1	5
SVUzw-zad	-0.5	2.495	2.495	1	1	1	1	5
SVUzw-zad	0.5	2.523	2.523	1	1	1	1	5
SVUzw-zav	-0.5	5.275	5.275	1	1	1	1	5
SVUzw-zav	-0.5	5.345	5.345	2	2	1	1	5
SVUzw-zav	0.5	5.289	5.289	1	1	1	1	5
SVUzw-zav	0.5	5.349	5.349	2	2	1	1	5
SVUzw-zbz	-0.5	NA	NA	1	1	1	1	5
SVUzw-zbz	0.5	NA	NA	1	1	1	1	5
SVUzw-zby	-0.5	2.155	2.155	1	1	1	1	5
SVUzw-zby	0.5	2.097	2.097	1	1	1	1	5
SVUzw-zbd	-0.5	NA	NA	NA	1	NA	NA	5
SVUzw-zbd	0.5	NA	NA	NA	1	NA	NA	5
SVUzw-zyy	-0.5	NA	NA	NA	1	NA	NA	5
SVUzw-zyy	0.5	NA	NA	NA	1	NA	NA	5
SVUzw-zxz	-0.5	0.999	0.999	1	1	1	1	5
SVUzw-zxz	0.5	0.99	0.99	1	1	1	1	5
SVUzw-zxa	-0.5	0.975	0.975	1	1	1	1	5
SVUzw-zxa	0.5	0.975	0.975	1	1	1	1	5
SVUzw-zxb	-0.5	NA	NA	1	1	1	1	5
SVUzw-zxb	0.5	NA	NA	1	1	1	1	5
SVUzw-zxx	-0.5	1.973	1.973	1	1	1	1	5
SVUzw-zxx	0.5	1.863	1.863	1	1	1	1	5
SVUzw-zxd	-0.5	NA	NA	1	1	1	1	5
SVUzw-zxd	0.5	NA	NA	1	1	1	1	5
SVUzw-zxw	-0.5	1.11	1.11	1	2	1	1	5
SVUzw-zxw	-0.5	NA	NA	NA	1	NA	NA	5
SVUzw-zxw	0.5	1.076	1.076	1	2	1	1	5
SVUzw-zxw	0.5	NA	NA	NA	1	NA	NA	5
SVUzw-zcv	-0.5	2.342	2.342	1	1	1	1	5
SVUzw-zcv	0.5	2.356	2.356	1	1	1	1	5
SVUzw-zwb	-0.5	2.839	2.839	1	1	1	2	5
SVUzw-zwb	-0.5	2.853	2.853	1	1	1	1	5
SVUzw-zwb	0.5	2.857	2.857	1	1	1	2	5
SVUzw-zwb	0.5	2.869	2.869	1	1	1	1	5
SVUzw-zvz	-0.5	3.112	3.112	1	1	1	1	5
SVUzw-zvz	0.5	3.105	3.105	1	1	1	1	5
SVUzw-zva	-0.5	5.201	5.201	1	1	1	1	5
SVUzw-zva	-0.5	5.219	5.219	2	2	1	1	5
SVUzw-zva	0.5	5.166	5.166	1	1	1	1	5
SVUzw-zva	0.5	5.177	5.177	2	2	1	1	5
SVUzw-zvw	-0.5	3.092	3.092	1	1	1	1	5
SVUzw-zvw	0.5	3.087	3.087	1	1	1	1	5
SVUzw-zvv	-0.5	3.088	3.088	1	1	1	1	5
SVUzw-zvv	0.5	3.084	3.084	1	1	1	1	5
SVUzw-zew	-0.5	4.514	4.514	1	1	1	1	5
SVUzw-zew	-0.5	4.575	4.575	2	2	1	1	5
SVUzw-zew	0.5	4.501	4.501	1	1	1	1	5
SVUzw-zew	0.5	4.487	4.487	2	2	1	1	5
SVUzw-azy	-0.5	3.007	3.007	1	1	1	1	5
SVUzw-azy	0.5	3.044	3.044	1	1	1	1	5
SVUzw-azx	-0.5	2.239	2.239	1	1	1	1	5
SVUzw-azx	-0.5	2.222	2.222	2	2	1	1	5
SVUzw-azx	0.5	2.204	2.204	1	1	1	1	5
SVUzw-azx	0.5	2.247	2.247	2	2	1	1	5
SVUzw-aaz	-0.5	1.621	1.621	1	1	1	1	5
SVUzw-aaz	-0.5	1.613	1.613	2	2	1	1	5
SVUzw-aaz	0.5	1.622	1.622	1	1	1	1	5
SVUzw-aaz	0.5	1.619	1.619	2	2	1	1	5
SVUzw-aaa	-0.5	NA	NA	1	1	1	1	5
SVUzw-aaa	0.5	NA	NA	1	1	1	1	5
SVUzw-aab	-0.5	4.017	4.017	1	1	1	1	5
SVUzw-aab	0.5	3.953	3.953	1	1	1	1	5
SVUzw-aax	-0.5	2.462	2.462	1	1	1	1	5
SVUzw-aax	0.5	2.459	2.459	1	1	1	1	5
SVUzw-aav	-0.5	3.628	3.628	1	1	1	1	5
SVUzw-aav	0.5	3.669	3.669	1	1	1	1	5
SVUzw-abc	-0.5	2.369	2.369	1	1	1	1	5
SVUzw-abc	0.5	2.39	2.39	1	1	1	1	5
SVUzw-ayb	-0.5	3.133	3.133	1	1	1	1	5
SVUzw-ayb	0.5	3.126	3.126	1	1	1	1	5
SVUzw-axz	-0.5	NA	NA	NA	1	NA	NA	5
SVUzw-axz	0.5	NA	NA	NA	1	NA	NA	5
SVUzw-axa	-0.5	NA	NA	1	1	1	1	5
SVUzw-axa	0.5	NA	NA	1	1	1	1	5
SVUzw-axv	-0.5	NA	NA	NA	2	NA	NA	5
SVUzw-axv	0.5	NA	NA	NA	2	NA	NA	5
SVUzw-acy	-0.5	3.47	3.47	1	1	1	1	5
SVUzw-acy	0.5	3.412	3.412	1	1	1	1	5
SVUzw-adb	-0.5	5.378	5.378	1	1	1	1	5
SVUzw-adb	-0.5	5.282	5.282	2	2	1	1	5
SVUzw-adb	0.5	5.318	5.318	1	1	1	1	5
SVUzw-adb	0.5	5.287	5.287	2	2	1	1	5
SVUzw-avx	-0.5	NA	NA	NA	2	NA	NA	5
SVUzw-avx	-0.5	NA	NA	NA	3	NA	NA	5
SVUzw-avx	-0.5	NA	NA	NA	4	NA	NA	5
SVUzw-avx	0.5	NA	NA	NA	2	NA	NA	5
SVUzw-avx	0.5	NA	NA	NA	3	NA	NA	5
SVUzw-avx	0.5	NA	NA	NA	4	NA	NA	5
SVUzw-aeb	-0.5	3.174	3.174	1	1	1	1	5
SVUzw-aeb	0.5	3.165	3.165	1	1	1	1	5
SVUzw-bza	-0.5	2.651	2.651	1	1	1	2	5
SVUzw-bza	-0.5	2.63	2.63	1	1	1	1	5
SVUzw-bza	0.5	2.675	2.675	1	1	1	2	5
SVUzw-bza	0.5	2.642	2.642	1	1	1	1	5
SVUzw-bzb	-0.5	2.8	2.8	1	1	1	1	5
SVUzw-bzb	0.5	2.785	2.785	1	1	1	1	5
SVUzw-bzy	-0.5	2.646	2.646	1	1	1	1	5
SVUzw-bzy	0.5	2.686	2.686	1	1	1	1	5
SVUzw-bzc	-0.5	5.971	5.971	1	1	1	1	5
SVUzw-bzc	-0.5	NA	NA	NA	2	NA	NA	5
SVUzw-bzc	0.5	5.926	5.926	1	1	1	1	5
SVUzw-bzc	0.5	NA	NA	NA	2	NA	NA	5
SVUzw-baz	-0.5	NA	NA	1	1	1	1	5
SVUzw-baz	0.5	NA	NA	1	1	1	1	5
SVUzw-bay	-0.5	4.075	4.075	1	1	1	1	5
SVUzw-bay	0.5	4.07	4.07	1	1	1	1	5
SVUzw-bbz	-0.5	NA	NA	1	1	1	1	5
SVUzw-bbz	-0.5	NA	NA	2	2	1	1	5
SVUzw-bbz	0.5	NA	NA	1	1	1	1	5
SVUzw-bbz	0.5	NA	NA	2	2	1	1	5
SVUzw-bba	-0.5	NA	NA	NA	1	NA	NA	5
SVUzw-bba	0.5	NA	NA	NA	1	NA	NA	5
SVUzw-byy	-0.5	3.045	3.045	1	1	1	1	5
SVUzw-byy	0.5	2.947	2.947	1	1	1	1	5
SVUzw-byx	-0.5	NA	NA	NA	1	NA	NA	5
SVUzw-byx	-0.5	NA	NA	NA	2	NA	NA	5
SVUzw-byx	0.5	NA	NA	NA	1	NA	NA	5
SVUzw-byx	0.5	NA	NA	NA	2	NA	NA	5
SVUzw-bxd	-0.5	4.902	4.902	1	1	1	1	5
SVUzw-bxd	-0.5	4.912	4.912	2	2	1	1	5
SVUzw-bxd	0.5	4.853	4.853	1	1	1	1	5
SVUzw-bxd	0.5	4.877	4.877	2	2	1	1	5
SVUzw-bcy	-0.5	5.009	5.009	1	1	1	1	5
SVUzw-bcy	-0.5	5.044	5.044	2	2	1	1	5
SVUzw-bcy	0.5	5.067	5.067	1	1	1	1	5
SVUzw-bcy	0.5	4.995	4.995	2	2	1	1	5
SVUzw-bcv	-0.5	2.825	2.825	1	1	1	1	5
SVUzw-bcv	0.5	2.843	2.843	1	1	1	1	5
SVUzw-bce	-0.5	NA	NA	NA	1	NA	NA	5
SVUzw-bce	-0.5	NA	NA	NA	2	NA	NA	5
SVUzw-bce	0.5	NA	NA	NA	1	NA	NA	5
SVUzw-bce	0.5	NA	NA	NA	2	NA	NA	5
SVUzw-bda	-0.5	2.658	2.658	1	1	1	1	5
SVUzw-bda	0.5	2.673	2.673	1	1	1	1	5
SVUzw-bdv	-0.5	NA	NA	1	1	1	1	5
SVUzw-bdv	0.5	NA	NA	1	1	1	1	5
SVUzw-bvz	-0.5	4.532	4.532	1	1	1	1	5
SVUzw-bvz	0.5	4.546	4.546	1	1	1	1	5
SVUzw-bva	-0.5	3.339	3.339	1	1	1	1	5
SVUzw-bva	0.5	3.354	3.354	1	1	1	1	5
SVUzw-bvx	-0.5	2.445	2.445	1	1	1	1	5
SVUzw-bvx	0.5	2.438	2.438	1	1	1	1	5
SVUzw-bvc	-0.5	NA	NA	NA	1	NA	NA	5
SVUzw-bvc	0.5	NA	NA	NA	1	NA	NA	5
SVUzw-bvw	-0.5	2.096	2.096	1	1	1	1	5
SVUzw-bvw	0.5	2.021	2.021	1	1	1	1	5
SVUzw-bvv	-0.5	2.945	2.945	1	1	1	1	5
SVUzw-bvv	0.5	2.897	2.897	1	1	1	1	5
SVUzw-bex	-0.5	4.919	4.919	1	1	1	1	5
SVUzw-bex	-0.5	4.903	4.903	2	2	1	1	5
SVUzw-bex	0.5	4.93	4.93	1	1	1	1	5
SVUzw-bex	0.5	4.909	4.909	2	2	1	1	5
SVUzw-bee	-0.5	3.526	3.526	1	1	1	1	5
SVUzw-bee	0.5	3.498	3.498	1	1	1	1	5
SVUzw-yzy	-0.5	NA	NA	NA	1	NA	NA	5
SVUzw-yzy	0.5	NA	NA	NA	1	NA	NA	5
SVUzw-yzc	-0.5	NA	NA	NA	2	NA	NA	5
SVUzw-yzc	0.5	NA	NA	NA	2	NA	NA	5
SVUzw-yzw	-0.5	NA	NA	1	1	1	1	5
SVUzw-yzw	0.5	NA	NA	1	1	1	1	5
SVUzw-yaa	-0.5	3.556	3.556	1	1	1	1	5
SVUzw-yaa	0.5	3.559	3.559	1	1	1	1	5
SVUzw-yab	-0.5	4.301	4.301	1	1	1	1	5
SVUzw-yab	0.5	4.294	4.294	1	1	1	1	5
SVUzw-ybb	-0.5	5.138	5.138	1	1	1	1	5
SVUzw-ybb	-0.5	5.115	5.115	2	2	1	1	5
SVUzw-ybb	0.5	5.134	5.134	1	1	1	1	5
SVUzw-ybb	0.5	5.157	5.157	2	2	1	1	5
SVUzw-yby	-0.5	NA	NA	NA	1	NA	NA	5
SVUzw-yby	0.5	NA	NA	NA	1	NA	NA	5
SVUzw-yyx	-0.5	NA	NA	NA	1	NA	NA	5
SVUzw-yyx	-0.5	NA	NA	NA	1	NA	NA	5
SVUzw-yyx	0.5	NA	NA	NA	1	NA	NA	5
SVUzw-yyx	0.5	NA	NA	NA	1	NA	NA	5
SVUzw-yyc	-0.5	NA	NA	1	1	1	1	5
SVUzw-yyc	0.5	NA	NA	1	1	1	1	5
SVUzv-zab	-0.5	NA	NA	NA	1	NA	NA	3
SVUzv-zab	0.5	NA	NA	NA	1	NA	NA	3
SVUzv-zae	-0.5	NA	NA	NA	1	NA	NA	3
SVUzv-zae	0.5	NA	NA	NA	1	NA	NA	3
SVUzv-zby	-0.5	NA	NA	NA	1	NA	NA	3
SVUzv-zby	-0.5	NA	NA	NA	2	NA	NA	3
SVUzv-zby	0.5	NA	NA	NA	1	NA	NA	3
SVUzv-zby	0.5	NA	NA	NA	2	NA	NA	3
SVUzv-zbw	-0.5	NA	NA	NA	1	NA	NA	3
SVUzv-zbw	0.5	NA	NA	NA	1	NA	NA	3
SVUzv-zbe	-0.5	3.271	3.271	1	1	1	2	3
SVUzv-zbe	-0.5	NA	NA	NA	1	NA	NA	3
SVUzv-zbe	0.5	3.26	3.26	1	1	1	2	3
SVUzv-zbe	0.5	NA	NA	NA	1	NA	NA	3
SVUzv-zyy	-0.5	NA	NA	NA	1	NA	NA	3
SVUzv-zyy	0.5	NA	NA	NA	1	NA	NA	3
SVUzv-zyw	-0.5	1.946	1.946	1	2	1	1	3
SVUzv-zyw	-0.5	NA	NA	NA	1	NA	NA	3
SVUzv-zyw	0.5	1.946	1.946	1	2	1	1	3
SVUzv-zyw	0.5	NA	NA	NA	1	NA	NA	3
SVUzv-zxa	-0.5	2.642	2.642	1	1	1	1	3
SVUzv-zxa	0.5	2.613	2.613	1	1	1	1	3
SVUzv-zxx	-0.5	2.684	2.684	1	1	1	1	3
SVUzv-zxx	0.5	2.734	2.734	1	1	1	1	3
SVUzv-zcb	-0.5	5.053	5.053	1	1	1	1	3
SVUzv-zcb	-0.5	5.068	5.068	2	2	1	1	3
SVUzv-zcb	0.5	5.066	5.066	1	1	1	1	3
SVUzv-zcb	0.5	5.081	5.081	2	2	1	1	3
SVUzv-zcc	-0.5	NA	NA	1	1	1	1	3
SVUzv-zcc	-0.5	NA	NA	NA	2	NA	NA	3
SVUzv-zcc	0.5	NA	NA	1	1	1	1	3
SVUzv-zcc	0.5	NA	NA	NA	2	NA	NA	3
SVUzv-zcv	-0.5	2.934	2.934	1	1	1	1	3
SVUzv-zcv	0.5	2.928	2.928	1	1	1	1	3
SVUzv-zce	-0.5	NA	NA	NA	1	NA	NA	3
SVUzv-zce	0.5	NA	NA	NA	1	NA	NA	3
SVUzv-zdw	-0.5	3.452	3.452	1	1	1	1	3
SVUzv-zdw	0.5	3.453	3.453	1	1	1	1	3
SVUzv-zwb	-0.5	5.88	5.88	1	1	1	1	3
SVUzv-zwb	-0.5	5.808	5.808	2	2	1	1	3
SVUzv-zwb	0.5	5.794	5.794	1	1	1	1	3
SVUzv-zwb	0.5	5.783	5.783	2	2	1	1	3
SVUzv-zvb	-0.5	6.229	6.229	1	2	1	1	3
SVUzv-zvb	-0.5	NA	NA	NA	1	NA	NA	3
SVUzv-zvb	0.5	6.339	6.339	1	2	1	1	3
SVUzv-zvb	0.5	NA	NA	NA	1	NA	NA	3
SVUzv-zvd	-0.5	3.401	3.401	1	1	1	1	3
SVUzv-zvd	0.5	3.361	3.361	1	1	1	1	3
SVUzv-zey	-0.5	6.137	6.137	1	1	1	1	3
SVUzv-zey	-0.5	6.206	6.206	2	2	1	1	3
SVUzv-zey	0.5	6.122	6.122	1	1	1	1	3
SVUzv-zey	0.5	6.219	6.219	2	2	1	1	3
SVUzv-zex	-0.5	2.725	2.725	1	1	1	1	3
SVUzv-zex	0.5	2.704	2.704	1	1	1	1	3
SVUzv-azx	-0.5	NA	NA	NA	1	NA	NA	3
SVUzv-azx	0.5	NA	NA	NA	1	NA	NA	3
SVUzv-azc	-0.5	3.47	3.47	1	1	1	1	3
SVUzv-azc	-0.5	3.483	3.483	1	1	1	2	3
SVUzv-azc	0.5	3.45	3.45	1	1	1	1	3
SVUzv-azc	0.5	3.45	3.45	1	1	1	2	3
SVUzv-aax	-0.5	3.033	3.033	1	1	1	1	3
SVUzv-aax	0.5	3.05	3.05	1	1	1	1	3
SVUzv-abz	-0.5	3.442	3.442	1	1	1	1	3
SVUzv-abz	0.5	3.343	3.343	1	1	1	1	3
SVUzv-abb	-0.5	NA	NA	NA	1	NA	NA	3
SVUzv-abb	0.5	NA	NA	NA	1	NA	NA	3
SVUzv-ayz	-0.5	5.894	5.894	1	1	1	1	3
SVUzv-ayz	-0.5	5.997	5.997	2	2	1	1	3
SVUzv-ayz	0.5	5.928	5.928	1	1	1	1	3
SVUzv-ayz	0.5	5.893	5.893	2	2	1	1	3
SVUzv-ayc	-0.5	NA	NA	NA	1	NA	NA	3
SVUzv-ayc	0.5	NA	NA	NA	1	NA	NA	3
SVUzv-axa	-0.5	4.831	4.831	1	1	1	1	3
SVUzv-axa	-0.5	4.842	4.842	2	2	1	1	3
SVUzv-axa	0.5	4.759	4.759	1	1	1	1	3
SVUzv-axa	0.5	4.753	4.753	2	2	1	1	3
SVUzv-axd	-0.5	NA	NA	NA	1	NA	NA	3
SVUzv-axd	0.5	NA	NA	NA	1	NA	NA	3
SVUzv-axw	-0.5	3.269	3.269	1	1	1	1	3
SVUzv-axw	0.5	3.25	3.25	1	1	1	1	3
SVUzv-axv	-0.5	3.215	3.215	1	1	1	1	3
SVUzv-axv	0.5	3.184	3.184	1	1	1	1	3
SVUzv-adb	-0.5	NA	NA	NA	1	NA	NA	3
SVUzv-adb	0.5	NA	NA	NA	1	NA	NA	3
SVUzv-adv	-0.5	3.271	3.271	1	1	1	1	3
SVUzv-adv	0.5	3.223	3.223	1	1	1	1	3
SVUzv-awy	-0.5	NA	NA	1	1	1	2	3
SVUzv-awy	-0.5	NA	NA	NA	1	NA	NA	3
SVUzv-awy	0.5	NA	NA	1	1	1	2	3
SVUzv-awy	0.5	NA	NA	NA	1	NA	NA	3
SVUzv-awx	-0.5	2.742	2.742	1	1	1	1	3
SVUzv-awx	0.5	2.714	2.714	1	1	1	1	3
SVUzv-awe	-0.5	5.293	5.293	1	1	1	1	3
SVUzv-awe	-0.5	5.407	5.407	2	2	1	1	3
SVUzv-awe	0.5	5.286	5.286	1	1	1	1	3
SVUzv-awe	0.5	5.362	5.362	2	2	1	1	3
SVUzv-avb	-0.5	2.204	2.204	1	1	1	1	3
SVUzv-avb	0.5	2.162	2.162	1	1	1	1	3
SVUzv-avc	-0.5	4.004	4.004	1	1	1	1	3
SVUzv-avc	0.5	4.019	4.019	1	1	1	1	3
SVUzv-aev	-0.5	NA	NA	NA	1	NA	NA	3
SVUzv-aev	0.5	NA	NA	NA	1	NA	NA	3
SVUzv-bzy	-0.5	5.617	5.617	1	1	1	1	3
SVUzv-bzy	-0.5	5.646	5.646	2	2	1	1	3
SVUzv-bzy	0.5	5.551	5.551	1	1	1	1	3
SVUzv-bzy	0.5	5.547	5.547	2	2	1	1	3
SVUzv-bzd	-0.5	4.425	4.425	1	1	1	1	3
SVUzv-bzd	0.5	4.395	4.395	1	1	1	1	3
SVUzv-bax	-0.5	5.075	5.075	1	1	1	1	3
SVUzv-bax	-0.5	5.101	5.101	2	2	1	1	3
SVUzv-bax	0.5	5.107	5.107	1	1	1	1	3
SVUzv-bax	0.5	5.101	5.101	2	2	1	1	3
SVUzv-bad	-0.5	3.645	3.645	1	1	1	1	3
SVUzv-bad	0.5	3.652	3.652	1	1	1	1	3
SVUzv-baw	-0.5	3.475	3.475	1	1	1	1	3
SVUzv-baw	0.5	3.523	3.523	1	1	1	1	3
SVUzv-bae	-0.5	3.084	3.084	1	1	1	1	3
SVUzv-bae	0.5	3.049	3.049	1	1	1	1	3
SVUzv-bbb	-0.5	1.715	1.715	1	1	1	1	3
SVUzv-bbb	0.5	1.704	1.704	1	1	1	1	3
SVUzv-bby	-0.5	3.031	3.031	1	1	1	1	3
SVUzv-bby	0.5	3.024	3.024	1	1	1	1	3
SVUzv-bbx	-0.5	NA	NA	NA	1	NA	NA	3
SVUzv-bbx	0.5	NA	NA	NA	1	NA	NA	3
SVUzv-bbw	-0.5	3.304	3.304	1	1	1	1	3
SVUzv-bbw	0.5	3.297	3.297	1	1	1	1	3
SVUzv-bya	-0.5	2.318	2.318	1	1	1	1	3
SVUzv-bya	0.5	2.316	2.316	1	1	1	1	3
SVUzv-byy	-0.5	4.99	4.99	1	1	1	1	3
SVUzv-byy	-0.5	5.01	5.01	2	2	1	1	3
SVUzv-byy	0.5	4.984	4.984	1	1	1	1	3
SVUzv-byy	0.5	4.986	4.986	2	2	1	1	3
SVUzv-byw	-0.5	3.332	3.332	1	1	1	2	3
SVUzv-byw	-0.5	3.322	3.322	1	1	1	1	3
SVUzv-byw	0.5	3.402	3.402	1	1	1	2	3
SVUzv-byw	0.5	3.365	3.365	1	1	1	1	3
SVUzv-byv	-0.5	2.417	2.417	1	1	1	1	3
SVUzv-byv	0.5	2.409	2.409	1	1	1	1	3
SVUzv-bxe	-0.5	2.394	2.394	1	1	1	1	3
SVUzv-bxe	0.5	2.422	2.422	1	1	1	1	3
SVUzv-bcb	-0.5	2.76	2.76	1	1	1	1	3
SVUzv-bcb	0.5	2.755	2.755	1	1	1	1	3
SVUzv-bcd	-0.5	4.948	4.948	1	1	1	1	3
SVUzv-bcd	-0.5	4.956	4.956	2	2	1	1	3
SVUzv-bcd	0.5	4.888	4.888	1	1	1	1	3
SVUzv-bcd	0.5	4.904	4.904	2	2	1	1	3
SVUzv-bcw	-0.5	NA	NA	1	1	1	1	3
SVUzv-bcw	-0.5	NA	NA	2	2	1	1	3
SVUzv-bcw	0.5	NA	NA	1	1	1	1	3
SVUzv-bcw	0.5	NA	NA	2	2	1	1	3
SVUzv-bdz	-0.5	NA	NA	NA	1	NA	NA	3
SVUzv-bdz	0.5	NA	NA	NA	1	NA	NA	3
SVUzv-bdw	-0.5	NA	NA	NA	1	NA	NA	3
SVUzv-bdw	0.5	NA	NA	NA	1	NA	NA	3
SVUzv-bwx	-0.5	2.828	2.828	1	1	1	1	3
SVUzv-bwx	0.5	2.807	2.807	1	1	1	1	3
SVUzv-bwv	-0.5	NA	NA	NA	1	NA	NA	3
SVUzv-bwv	0.5	NA	NA	NA	1	NA	NA	3
SVUzv-bvx	-0.5	NA	NA	NA	1	NA	NA	3
SVUzv-bvx	0.5	NA	NA	NA	1	NA	NA	3
SVUzv-bvw	-0.5	3.046	3.046	1	1	1	1	3
SVUzv-bvw	0.5	3.06	3.06	1	1	1	1	3
SVUzv-bee	-0.5	NA	NA	NA	1	NA	NA	3
SVUzv-bee	0.5	NA	NA	NA	1	NA	NA	3
SVUzv-yzx	-0.5	NA	NA	NA	1	NA	NA	3
SVUzv-yzx	0.5	NA	NA	NA	1	NA	NA	3
SVUzv-yzd	-0.5	NA	NA	NA	1	NA	NA	3
SVUzv-yzd	0.5	NA	NA	NA	1	NA	NA	3
SVUzv-yae	-0.5	NA	NA	NA	1	NA	NA	3
SVUzv-yae	0.5	NA	NA	NA	1	NA	NA	3
SVUzv-ybz	-0.5	NA	NA	NA	1	NA	NA	3
SVUzv-ybz	0.5	NA	NA	NA	1	NA	NA	3
SVUzv-yba	-0.5	5.202	5.202	1	1	1	1	3
SVUzv-yba	-0.5	5.173	5.173	2	2	1	1	3
SVUzv-yba	0.5	5.125	5.125	1	1	1	1	3
SVUzv-yba	0.5	5.198	5.198	2	2	1	1	3
SVUzv-ybd	-0.5	NA	NA	NA	1	NA	NA	3
SVUzv-ybd	-0.5	NA	NA	NA	1	NA	NA	3
SVUzv-ybd	0.5	NA	NA	NA	1	NA	NA	3
SVUzv-ybd	0.5	NA	NA	NA	1	NA	NA	3
SVUzv-ybv	-0.5	3.429	3.429	1	1	1	1	3
SVUzv-ybv	0.5	3.41	3.41	1	1	1	1	3
SVUzv-ybe	-0.5	3.014	3.014	1	1	1	1	3
SVUzv-ybe	0.5	3.041	3.041	1	1	1	1	3
SVUzv-yyz	-0.5	NA	NA	NA	1	NA	NA	3
SVUzv-yyz	0.5	NA	NA	NA	1	NA	NA	3
SVUzv-yyd	-0.5	2.465	2.465	1	1	1	1	3
SVUzv-yyd	0.5	2.492	2.492	1	1	1	1	3
SVUzv-yxy	-0.5	2.814	2.814	1	1	1	1	3
SVUzv-yxy	0.5	2.82	2.82	1	1	1	1	3
SVUze-zzd	-0.5	4.677	4.677	1	1	1	1	3
SVUze-zzd	-0.5	NA	NA	NA	2	NA	NA	3
SVUze-zzd	0.5	4.725	4.725	1	1	1	1	3
SVUze-zzd	0.5	NA	NA	NA	2	NA	NA	3
SVUze-zaw	-0.5	5.504	5.504	1	1	1	1	3
SVUze-zaw	-0.5	5.526	5.526	2	2	1	1	3
SVUze-zaw	0.5	5.471	5.471	1	1	1	1	3
SVUze-zaw	0.5	5.432	5.432	2	2	1	1	3
SVUze-zbz	-0.5	3.274	3.274	1	1	1	1	3
SVUze-zbz	0.5	3.334	3.334	1	1	1	1	3
SVUze-zxy	-0.5	2.389	2.389	1	1	1	2	3
SVUze-zxy	-0.5	NA	NA	NA	1	NA	NA	3
SVUze-zxy	0.5	2.458	2.458	1	1	1	2	3
SVUze-zxy	0.5	NA	NA	NA	1	NA	NA	3
SVUze-zxd	-0.5	5.535	5.535	1	1	1	1	3
SVUze-zxd	-0.5	5.526	5.526	2	2	1	1	3
SVUze-zxd	0.5	5.556	5.556	1	1	1	1	3
SVUze-zxd	0.5	5.544	5.544	2	2	1	1	3
SVUze-zcb	-0.5	NA	NA	NA	1	NA	NA	3
SVUze-zcb	0.5	NA	NA	NA	1	NA	NA	3
SVUze-zcy	-0.5	2.975	2.975	1	1	1	1	3
SVUze-zcy	0.5	2.815	2.815	1	1	1	1	3
SVUze-zcd	-0.5	NA	NA	NA	1	NA	NA	3
SVUze-zcd	0.5	NA	NA	NA	1	NA	NA	3
SVUze-zdb	-0.5	2.916	2.916	1	1	1	1	3
SVUze-zdb	0.5	2.936	2.936	1	1	1	1	3
SVUze-zdy	-0.5	NA	NA	1	2	1	1	3
SVUze-zdy	-0.5	NA	NA	NA	1	NA	NA	3
SVUze-zdy	0.5	NA	NA	1	2	1	1	3
SVUze-zdy	0.5	NA	NA	NA	1	NA	NA	3
SVUze-zwa	-0.5	NA	NA	NA	1	NA	NA	3
SVUze-zwa	0.5	NA	NA	NA	1	NA	NA	3
SVUze-zwy	-0.5	5.134	5.134	1	1	1	1	3
SVUze-zwy	-0.5	5.132	5.132	2	2	1	1	3
SVUze-zwy	0.5	5.101	5.101	1	1	1	1	3
SVUze-zwy	0.5	5.105	5.105	2	2	1	1	3
SVUze-zwe	-0.5	3.228	3.228	1	1	1	1	3
SVUze-zwe	0.5	3.264	3.264	1	1	1	1	3
SVUze-zvx	-0.5	4.372	4.372	1	1	1	1	3
SVUze-zvx	0.5	4.303	4.303	1	1	1	1	3
SVUze-azb	-0.5	3.827	3.827	1	1	1	1	3
SVUze-azb	0.5	3.79	3.79	1	1	1	1	3
SVUez-zze	-0.5	4.844	4.844	1	1	1	1	3
SVUez-zze	0.5	4.751	4.751	1	1	1	1	3
SVUez-zbz	-0.5	5.638	5.638	1	1	1	1	3
SVUez-zbz	-0.5	5.646	5.646	2	2	1	1	3
SVUez-zbz	0.5	5.572	5.572	1	1	1	1	3
SVUez-zbz	0.5	5.588	5.588	2	2	1	1	3
SVUez-zyx	-0.5	3.646	3.646	1	1	1	1	3
SVUez-zyx	0.5	3.639	3.639	1	1	1	1	3
SVUez-zye	-0.5	3.29	3.29	1	1	1	1	3
SVUez-zye	0.5	3.33	3.33	1	1	1	1	3
SVUez-zxz	-0.5	3.944	3.944	1	1	1	1	3
SVUez-zxz	0.5	3.923	3.923	1	1	1	1	3
SVUez-zxe	-0.5	2.61	2.61	1	1	1	1	3
SVUez-zxe	0.5	2.527	2.527	1	1	1	1	3
SVUez-zca	-0.5	5.221	5.221	1	1	1	1	3
SVUez-zca	-0.5	5.208	5.208	2	2	1	1	3
SVUez-zca	-0.5	5.219	5.219	3	3	1	1	3
SVUez-zca	0.5	5.186	5.186	1	1	1	1	3
SVUez-zca	0.5	5.184	5.184	2	2	1	1	3
SVUez-zca	0.5	5.17	5.17	3	3	1	1	3
SVUez-zcw	-0.5	NA	NA	NA	1	NA	NA	3
SVUez-zcw	0.5	NA	NA	NA	1	NA	NA	3
SVUez-zdz	-0.5	4.797	4.797	1	1	1	1	3
SVUez-zdz	0.5	4.748	4.748	1	1	1	1	3
SVUez-zda	-0.5	1.365	1.365	1	1	1	1	3
SVUez-zda	0.5	1.376	1.376	1	1	1	1	3
SVUez-zdb	-0.5	3.435	3.435	1	1	1	1	3
SVUez-zdb	0.5	3.426	3.426	1	1	1	1	3
SVUez-zdy	-0.5	1.008	1.008	1	1	1	1	3
SVUez-zdy	0.5	0.998	0.998	1	1	1	1	3
SVUez-zwb	-0.5	NA	NA	NA	1	NA	NA	3
SVUez-zwb	0.5	NA	NA	NA	1	NA	NA	3
SVUez-zvx	-0.5	2.631	2.631	1	1	1	1	3
SVUez-zvx	0.5	2.63	2.63	1	1	1	1	3
SVUez-zez	-0.5	3.085	3.085	1	1	1	1	3
SVUez-zez	0.5	3.032	3.032	1	1	1	1	3
SVUez-zeb	-0.5	3.587	3.587	1	1	1	1	3
SVUez-zeb	0.5	3.603	3.603	1	1	1	1	3
SVUez-zev	-0.5	NA	NA	NA	1	NA	NA	3
SVUez-zev	0.5	NA	NA	NA	1	NA	NA	3
SVUez-zee	-0.5	3.578	3.578	1	1	1	1	3
SVUez-zee	0.5	3.551	3.551	1	1	1	1	3
SVUez-azx	-0.5	2.375	2.375	1	1	1	2	3
SVUez-azx	-0.5	2.401	2.401	1	1	1	1	3
SVUez-azx	0.5	2.396	2.396	1	1	1	2	3
SVUez-azx	0.5	2.406	2.406	1	1	1	1	3
SVUez-azc	-0.5	1.991	1.991	1	1	1	1	3
SVUez-azc	0.5	1.907	1.907	1	1	1	1	3
SVUez-abx	-0.5	2.553	2.553	1	1	1	1	3
SVUez-abx	0.5	2.58	2.58	1	1	1	1	3
SVUez-ayb	-0.5	2.829	2.829	1	1	1	1	3
SVUez-ayb	0.5	2.835	2.835	1	1	1	1	3
SVUez-axe	-0.5	2.289	2.289	1	1	1	1	3
SVUez-axe	0.5	2.315	2.315	1	1	1	1	3
SVUez-acz	-0.5	2.383	2.383	1	1	1	1	3
SVUez-acz	0.5	2.334	2.334	1	1	1	1	3
SVUez-adb	-0.5	2.074	2.074	1	1	1	1	3
SVUez-adb	0.5	2.037	2.037	1	1	1	1	3
SVUez-ady	-0.5	2.141	2.141	1	1	1	1	3
SVUez-ady	0.5	2.109	2.109	1	1	1	1	3
SVUez-add	-0.5	3.239	3.239	1	1	1	1	3
SVUez-add	0.5	3.255	3.255	1	1	1	1	3
SVUez-awz	-0.5	3.827	3.827	1	1	1	1	3
SVUez-awz	0.5	3.849	3.849	1	1	1	1	3
SVUez-awb	-0.5	1.479	1.479	1	1	1	1	3
SVUez-awb	0.5	1.461	1.461	1	1	1	1	3
SVUez-awy	-0.5	3.458	3.458	1	1	1	1	3
SVUez-awy	0.5	3.437	3.437	1	1	1	1	3
SVUez-aww	-0.5	4.916	4.916	1	1	1	1	3
SVUez-aww	0.5	4.868	4.868	1	1	1	1	3
SVUez-avb	-0.5	6.713	6.713	1	1	1	1	3
SVUez-avb	-0.5	6.648	6.648	2	2	1	1	3
SVUez-avb	0.5	6.655	6.655	1	1	1	1	3
SVUez-avb	0.5	6.675	6.675	2	2	1	1	3
SVUez-avy	-0.5	2.804	2.804	1	1	1	1	3
SVUez-avy	0.5	2.785	2.785	1	1	1	1	3
SVUez-avc	-0.5	5.671	5.671	1	1	1	1	3
SVUez-avc	-0.5	5.751	5.751	2	2	1	1	3
SVUez-avc	0.5	5.715	5.715	1	1	1	1	3
SVUez-avc	0.5	5.672	5.672	2	2	1	1	3
SVUez-avw	-0.5	3.059	3.059	1	1	1	1	3
SVUez-avw	0.5	3.118	3.118	1	1	1	1	3
SVUez-aed	-0.5	4.379	4.379	1	1	1	1	3
SVUez-aed	0.5	4.315	4.315	1	1	1	1	3
SVUez-bze	-0.5	NA	NA	NA	1	NA	NA	3
SVUez-bze	0.5	NA	NA	NA	1	NA	NA	3
SVUez-bad	-0.5	2.689	2.689	1	1	1	1	3
SVUez-bad	0.5	2.663	2.663	1	1	1	1	3
SVUez-baw	-0.5	4.539	4.539	1	1	1	1	3
SVUez-baw	0.5	4.558	4.558	1	1	1	1	3
SVUez-bba	-0.5	3.349	3.349	1	1	1	1	3
SVUez-bba	0.5	3.46	3.46	1	1	1	1	3
SVUez-bbd	-0.5	3.94	3.94	1	1	1	1	3
SVUez-bbd	0.5	3.947	3.947	1	1	1	1	3
SVUez-bbv	-0.5	5.028	5.028	1	1	1	1	3
SVUez-bbv	0.5	4.933	4.933	1	1	1	1	3
SVUez-byy	-0.5	2.015	2.015	1	1	1	1	3
SVUez-byy	0.5	2.012	2.012	1	1	1	1	3
SVUez-bxz	-0.5	3.843	3.843	1	1	1	1	3
SVUez-bxz	0.5	3.876	3.876	1	1	1	1	3
SVUez-bxa	-0.5	NA	NA	NA	1	NA	NA	3
SVUez-bxa	0.5	NA	NA	NA	1	NA	NA	3
SVUez-bxx	-0.5	6.874	6.874	1	1	1	1	3
SVUez-bxx	-0.5	6.811	6.811	2	2	1	1	3
SVUez-bxx	0.5	6.798	6.798	1	1	1	1	3
SVUez-bxx	0.5	6.729	6.729	2	2	1	1	3
SVUez-bxc	-0.5	1.971	1.971	1	1	1	1	3
SVUez-bxc	0.5	1.998	1.998	1	1	1	1	3
SVUez-bxv	-0.5	5.575	5.575	1	1	1	1	3
SVUez-bxv	-0.5	5.589	5.589	2	2	1	1	3
SVUez-bxv	-0.5	5.652	5.652	3	3	1	1	3
SVUez-bxv	0.5	5.581	5.581	1	1	1	1	3
SVUez-bxv	0.5	5.602	5.602	2	2	1	1	3
SVUez-bxv	0.5	5.633	5.633	3	3	1	1	3
SVUez-bca	-0.5	3.114	3.114	1	1	1	1	3
SVUez-bca	0.5	3.118	3.118	1	1	1	1	3
SVUez-bcy	-0.5	1.905	1.905	1	1	1	1	3
SVUez-bcy	-0.5	1.896	1.896	1	1	1	2	3
SVUez-bcy	0.5	1.97	1.97	1	1	1	1	3
SVUez-bcy	0.5	1.907	1.907	1	1	1	2	3
SVUez-bcw	-0.5	NA	NA	NA	1	NA	NA	3
SVUez-bcw	0.5	NA	NA	NA	1	NA	NA	3
SVUez-bda	-0.5	1.862	1.862	1	1	1	1	3
SVUez-bda	0.5	1.86	1.86	1	1	1	1	3
SVUez-bdc	-0.5	3.925	3.925	1	1	1	1	3
SVUez-bdc	0.5	3.986	3.986	1	1	1	1	3
SVUez-bdv	-0.5	NA	NA	NA	1	NA	NA	3
SVUez-bdv	0.5	NA	NA	NA	1	NA	NA	3
SVUez-bwz	-0.5	5.071	5.071	1	1	1	1	3
SVUez-bwz	-0.5	5.102	5.102	2	2	1	1	3
SVUez-bwz	0.5	5.05	5.05	1	1	1	1	3
SVUez-bwz	0.5	5.115	5.115	2	2	1	1	3
SVUez-bwy	-0.5	3.001	3.001	1	1	1	1	3
SVUez-bwy	0.5	3.068	3.068	1	1	1	1	3
SVUez-bwd	-0.5	6.66	6.66	1	1	1	1	3
SVUez-bwd	-0.5	NA	NA	NA	2	NA	NA	3
SVUez-bwd	0.5	6.633	6.633	1	1	1	1	3
SVUez-bwd	0.5	NA	NA	NA	2	NA	NA	3
SVUez-bww	-0.5	3.431	3.431	1	1	1	1	3
SVUez-bww	0.5	3.404	3.404	1	1	1	1	3
SVUez-bva	-0.5	4.642	4.642	1	1	1	1	3
SVUez-bva	0.5	4.581	4.581	1	1	1	1	3
SVUez-bvb	-0.5	NA	NA	NA	1	NA	NA	3
SVUez-bvb	0.5	NA	NA	NA	1	NA	NA	3
SVUez-bey	-0.5	3.088	3.088	1	1	1	1	3
SVUez-bey	0.5	3.104	3.104	1	1	1	1	3
SVUez-bex	-0.5	NA	NA	NA	1	NA	NA	3
SVUez-bex	0.5	NA	NA	NA	1	NA	NA	3
SVUez-bec	-0.5	5.286	5.286	1	1	1	1	3
SVUez-bec	-0.5	5.286	5.286	2	2	1	1	3
SVUez-bec	0.5	5.283	5.283	1	1	1	1	3
SVUez-bec	0.5	5.293	5.293	2	2	1	1	3
SVUez-bed	-0.5	3.174	3.174	1	1	1	1	3
SVUez-bed	0.5	3.087	3.087	1	1	1	1	3
SVUez-bee	-0.5	6.329	6.329	1	1	1	1	3
SVUez-bee	-0.5	6.318	6.318	2	2	1	1	3
SVUez-bee	0.5	6.278	6.278	1	1	1	1	3
SVUez-bee	0.5	6.219	6.219	2	2	1	1	3
SVUez-yzz	-0.5	NA	NA	1	1	1	1	3
SVUez-yzz	-0.5	NA	NA	2	3	1	1	3
SVUez-yzz	0.5	NA	NA	1	1	1	1	3
SVUez-yzz	0.5	NA	NA	2	3	1	1	3
SVUez-yzc	-0.5	4.488	4.488	1	1	1	1	3
SVUez-yzc	0.5	4.502	4.502	1	1	1	1	3
SVUez-yax	-0.5	4.754	4.754	1	2	1	1	3
SVUez-yax	-0.5	NA	NA	NA	1	NA	NA	3
SVUez-yax	0.5	4.8	4.8	1	2	1	1	3
SVUez-yax	0.5	NA	NA	NA	1	NA	NA	3
SVUez-ybx	-0.5	3.235	3.235	1	1	1	1	3
SVUez-ybx	0.5	3.177	3.177	1	1	1	1	3
SVUez-yyz	-0.5	NA	NA	NA	1	NA	NA	3
SVUez-yyz	0.5	NA	NA	NA	1	NA	NA	3
SVUez-yyb	-0.5	5.918	5.918	1	1	1	1	3
SVUez-yyb	-0.5	5.934	5.934	2	2	1	1	3
SVUez-yyb	0.5	5.883	5.883	1	1	1	1	3
SVUez-yyb	0.5	5.889	5.889	2	2	1	1	3
SVUez-yye	-0.5	1.851	1.851	1	1	1	2	3
SVUez-yye	-0.5	1.9	1.9	1	1	1	1	3
SVUez-yye	0.5	1.869	1.869	1	1	1	2	3
SVUez-yye	0.5	1.894	1.894	1	1	1	1	3
SVUez-yxa	-0.5	2.597	2.597	1	1	1	1	3
SVUez-yxa	0.5	2.608	2.608	1	1	1	1	3
SVUez-yxx	-0.5	NA	NA	NA	1	NA	NA	3
SVUez-yxx	0.5	NA	NA	NA	1	NA	NA	3
SVUez-ycz	-0.5	5.312	5.312	1	2	1	1	3
SVUez-ycz	-0.5	NA	NA	NA	1	NA	NA	3
SVUez-ycz	0.5	5.295	5.295	1	2	1	1	3
SVUez-ycz	0.5	NA	NA	NA	1	NA	NA	3
SVUez-yca	-0.5	5.04	5.04	1	1	1	1	3
SVUez-yca	-0.5	5.07	5.07	2	2	1	1	3
SVUez-yca	0.5	4.823	4.823	1	1	1	1	3
SVUez-yca	0.5	4.884	4.884	2	2	1	1	3
SVUez-ycy	-0.5	4.839	4.839	1	1	1	1	3
SVUez-ycy	-0.5	4.846	4.846	2	2	1	1	3
SVUez-ycy	0.5	4.805	4.805	1	1	1	1	3
SVUez-ycy	0.5	4.855	4.855	2	2	1	1	3
SVUez-ycw	-0.5	4.909	4.909	1	1	1	1	3
SVUez-ycw	-0.5	4.932	4.932	2	2	1	1	3
SVUez-ycw	0.5	4.889	4.889	1	1	1	1	3
SVUez-ycw	0.5	4.919	4.919	2	2	1	1	3
SVUea-zze	-0.5	NA	NA	NA	1	NA	NA	3
SVUea-zze	0.5	NA	NA	NA	1	NA	NA	3
SVUea-zac	-0.5	1.706	1.706	1	1	1	1	3
SVUea-zac	0.5	1.707	1.707	1	1	1	1	3
SVUea-zad	-0.5	1.543	1.543	1	1	1	1	3
SVUea-zad	0.5	1.542	1.542	1	1	1	1	3
SVUea-zaw	-0.5	1.693	1.693	1	1	1	1	3
SVUea-zaw	0.5	1.73	1.73	1	1	1	1	3
SVUea-zbc	-0.5	1.877	1.877	1	1	1	1	3
SVUea-zbc	0.5	1.897	1.897	1	1	1	1	3
SVUea-zya	-0.5	1.854	1.854	1	1	1	1	3
SVUea-zya	0.5	1.857	1.857	1	1	1	1	3
SVUea-zxx	-0.5	2.933	2.933	1	1	1	1	3
SVUea-zxx	-0.5	2.934	2.934	2	2	1	1	3
SVUea-zxx	0.5	2.902	2.902	1	1	1	1	3
SVUea-zxx	0.5	2.932	2.932	2	2	1	1	3
SVUea-zxe	-0.5	4.489	4.489	1	1	1	1	3
SVUea-zxe	0.5	4.443	4.443	1	1	1	1	3
SVUea-zcz	-0.5	2.809	2.809	1	1	1	1	3
SVUea-zcz	0.5	2.815	2.815	1	1	1	1	3
SVUea-zcy	-0.5	3.284	3.284	1	1	1	1	3
SVUea-zcy	0.5	3.276	3.276	1	1	1	1	3
SVUea-zdy	-0.5	NA	NA	1	1	1	1	3
SVUea-zdy	0.5	NA	NA	1	1	1	1	3
SVUea-zdw	-0.5	3.114	3.114	1	1	1	1	3
SVUea-zdw	0.5	3.139	3.139	1	1	1	1	3
SVUea-zvd	-0.5	3.251	3.251	1	1	1	1	3
SVUea-zvd	0.5	3.255	3.255	1	1	1	1	3
SVUea-zvv	-0.5	4.002	4.002	1	1	1	1	3
SVUea-zvv	0.5	3.939	3.939	1	1	1	1	3
SVUea-zex	-0.5	NA	NA	NA	1	NA	NA	3
SVUea-zex	0.5	NA	NA	NA	1	NA	NA	3
SVUea-zew	-0.5	2.242	2.242	1	1	1	1	3
SVUea-zew	0.5	2.24	2.24	1	1	1	1	3
SVUea-zev	-0.5	1.947	1.947	1	1	1	2	3
SVUea-zev	-0.5	1.98	1.98	1	1	1	1	3
SVUea-zev	0.5	1.972	1.972	1	1	1	2	3
SVUea-zev	0.5	1.982	1.982	1	1	1	1	3
SVUea-zee	-0.5	3.08	3.08	1	1	1	1	3
SVUea-zee	0.5	3.09	3.09	1	1	1	1	3
SVUea-azz	-0.5	4.121	4.121	1	1	1	1	3
SVUea-azz	0.5	4.05	4.05	1	1	1	1	3
SVUea-aza	-0.5	NA	NA	NA	1	NA	NA	3
SVUea-aza	-0.5	NA	NA	NA	2	NA	NA	3
SVUea-aza	-0.5	NA	NA	NA	3	NA	NA	3
SVUea-aza	0.5	NA	NA	NA	1	NA	NA	3
SVUea-aza	0.5	NA	NA	NA	2	NA	NA	3
SVUea-aza	0.5	NA	NA	NA	3	NA	NA	3
SVUea-azb	-0.5	1.856	1.856	1	1	1	1	3
SVUea-azb	0.5	1.877	1.877	1	1	1	1	3
SVUea-azd	-0.5	2.221	2.221	1	1	1	1	3
SVUea-azd	0.5	2.189	2.189	1	1	1	1	3
SVUea-aab	-0.5	5.514	5.514	1	1	1	1	3
SVUea-aab	-0.5	5.482	5.482	2	2	1	1	3
SVUea-aab	0.5	5.42	5.42	1	1	1	1	3
SVUea-aab	0.5	5.438	5.438	2	2	1	1	3
SVUea-aad	-0.5	2.099	2.099	1	1	1	1	3
SVUea-aad	0.5	2.096	2.096	1	1	1	1	3
SVUea-aba	-0.5	3.191	3.191	1	1	1	1	3
SVUea-aba	0.5	3.143	3.143	1	1	1	1	3
SVUea-abx	-0.5	1.908	1.908	1	1	1	1	3
SVUea-abx	0.5	1.901	1.901	1	1	1	1	3
SVUea-axa	-0.5	2.807	2.807	1	1	1	1	3
SVUea-axa	0.5	2.78	2.78	1	1	1	1	3
SVUea-axd	-0.5	2.837	2.837	1	1	1	1	3
SVUea-axd	0.5	2.826	2.826	1	1	1	1	3
SVUea-axw	-0.5	3.222	3.222	1	1	1	1	3
SVUea-axw	0.5	3.208	3.208	1	1	1	1	3
SVUea-axv	-0.5	3.175	3.175	1	1	1	1	3
SVUea-axv	0.5	3.17	3.17	1	1	1	1	3
SVUea-acb	-0.5	NA	NA	NA	1	NA	NA	3
SVUea-acb	0.5	NA	NA	NA	1	NA	NA	3
SVUea-acy	-0.5	NA	NA	NA	1	NA	NA	3
SVUea-acy	0.5	NA	NA	NA	1	NA	NA	3
SVUea-acw	-0.5	4.194	4.194	1	1	1	1	3
SVUea-acw	0.5	4.213	4.213	1	1	1	1	3
SVUea-ace	-0.5	4.38	4.38	1	1	1	1	3
SVUea-ace	-0.5	4.408	4.408	2	2	1	1	3
SVUea-ace	0.5	4.343	4.343	1	1	1	1	3
SVUea-ace	0.5	4.371	4.371	2	2	1	1	3
SVUea-adz	-0.5	4.389	4.389	1	1	1	1	3
SVUea-adz	0.5	4.347	4.347	1	1	1	1	3
SVUea-adb	-0.5	2.473	2.473	1	1	1	1	3
SVUea-adb	0.5	2.48	2.48	1	1	1	1	3
SVUea-adv	-0.5	5.812	5.812	1	1	1	1	3
SVUea-adv	-0.5	5.8	5.8	2	2	1	1	3
SVUea-adv	0.5	5.675	5.675	1	1	1	1	3
SVUea-adv	0.5	5.702	5.702	2	2	1	1	3
SVUea-awy	-0.5	2.898	2.898	1	1	1	1	3
SVUea-awy	0.5	2.918	2.918	1	1	1	1	3
SVUea-aww	-0.5	4.272	4.272	1	1	1	1	3
SVUea-aww	0.5	4.302	4.302	1	1	1	1	3
SVUea-avz	-0.5	3.914	3.914	1	1	1	1	3
SVUea-avz	0.5	3.885	3.885	1	1	1	1	3
SVUea-aez	-0.5	5.562	5.562	1	2	1	1	3
SVUea-aez	-0.5	NA	NA	NA	1	NA	NA	3
SVUea-aez	0.5	5.539	5.539	1	2	1	1	3
SVUea-aez	0.5	NA	NA	NA	1	NA	NA	3
SVUea-bzx	-0.5	4.265	4.265	1	1	1	1	3
SVUea-bzx	0.5	4.302	4.302	1	1	1	1	3
SVUea-bzd	-0.5	2.52	2.52	1	1	1	1	3
SVUea-bzd	0.5	2.514	2.514	1	1	1	1	3
SVUea-baa	-0.5	4.445	4.445	1	1	1	1	3
SVUea-baa	0.5	4.346	4.346	1	1	1	1	3
SVUea-baw	-0.5	4.48	4.48	1	1	1	1	3
SVUea-baw	0.5	4.444	4.444	1	1	1	1	3
SVUea-bby	-0.5	4.402	4.402	1	1	1	1	3
SVUea-bby	0.5	4.311	4.311	1	1	1	1	3
SVUea-bbc	-0.5	4.828	4.828	1	1	1	1	3
SVUea-bbc	0.5	4.8	4.8	1	1	1	1	3
SVUea-byd	-0.5	4.899	4.899	1	1	1	2	3
SVUea-byd	-0.5	4.909	4.909	1	1	1	1	3
SVUea-byd	0.5	4.923	4.923	1	1	1	2	3
SVUea-byd	0.5	4.898	4.898	1	1	1	1	3
SVUea-bxz	-0.5	1.968	1.968	1	1	1	1	3
SVUea-bxz	0.5	1.986	1.986	1	1	1	1	3
SVUea-bxe	-0.5	1.549	1.549	1	1	1	1	3
SVUea-bxe	0.5	1.533	1.533	1	1	1	1	3
SVUea-bca	-0.5	2.664	2.664	1	1	1	1	3
SVUea-bca	0.5	2.659	2.659	1	1	1	1	3
SVUea-bcb	-0.5	3.332	3.332	1	1	1	1	3
SVUea-bcb	0.5	3.512	3.512	1	1	1	1	3
SVUea-bcc	-0.5	NA	NA	NA	1	NA	NA	3
SVUea-bcc	0.5	NA	NA	NA	1	NA	NA	3
SVUea-bcd	-0.5	NA	NA	NA	1	NA	NA	3
SVUea-bcd	0.5	NA	NA	NA	1	NA	NA	3
SVUea-bce	-0.5	NA	NA	NA	1	NA	NA	3
SVUea-bce	0.5	NA	NA	NA	1	NA	NA	3
SVUea-bdy	-0.5	3.516	3.516	1	1	1	1	3
SVUea-bdy	0.5	3.503	3.503	1	1	1	1	3
SVUea-bdd	-0.5	3.277	3.277	1	1	1	1	3
SVUea-bdd	0.5	3.313	3.313	1	1	1	1	3
SVUea-bde	-0.5	6.015	6.015	1	1	1	1	3
SVUea-bde	-0.5	5.956	5.956	2	2	1	1	3
SVUea-bde	0.5	5.928	5.928	1	1	1	1	3
SVUea-bde	0.5	5.859	5.859	2	2	1	1	3
SVUea-bwd	-0.5	4.428	4.428	1	1	1	1	3
SVUea-bwd	0.5	4.395	4.395	1	1	1	1	3
SVUea-bvd	-0.5	3.836	3.836	1	1	1	1	3
SVUea-bvd	0.5	3.809	3.809	1	1	1	1	3
SVUea-bvv	-0.5	3.211	3.211	1	1	1	1	3
SVUea-bvv	0.5	3.18	3.18	1	1	1	1	3
SVUea-bea	-0.5	4.673	4.673	1	1	1	1	3
SVUea-bea	0.5	4.644	4.644	1	1	1	1	3
SVUea-bex	-0.5	2.955	2.955	1	1	1	1	3
SVUea-bex	0.5	2.968	2.968	1	1	1	1	3
SVUea-yzz	-0.5	5.911	5.911	1	1	1	1	3
SVUea-yzz	-0.5	5.964	5.964	2	2	1	1	3
SVUea-yzz	0.5	5.954	5.954	1	1	1	1	3
SVUea-yzz	0.5	6.075	6.075	2	2	1	1	3
SVUea-yzd	-0.5	NA	NA	NA	1	NA	NA	3
SVUea-yzd	0.5	NA	NA	NA	1	NA	NA	3
SVUea-yzv	-0.5	6.798	6.798	1	2	1	1	3
SVUea-yzv	-0.5	NA	NA	NA	1	NA	NA	3
SVUea-yzv	0.5	6.637	6.637	1	2	1	1	3
SVUea-yzv	0.5	NA	NA	NA	1	NA	NA	3
SVUea-yaz	-0.5	3.447	3.447	1	1	1	1	3
SVUea-yaz	0.5	3.451	3.451	1	1	1	1	3
SVUea-yaa	-0.5	NA	NA	NA	1	NA	NA	3
SVUea-yaa	0.5	NA	NA	NA	1	NA	NA	3
SVUea-ybb	-0.5	6.266	6.266	1	2	1	1	3
SVUea-ybb	-0.5	6.334	6.334	1	2	1	2	3
SVUea-ybb	-0.5	NA	NA	NA	1	NA	NA	3
SVUea-ybb	0.5	6.325	6.325	1	2	1	1	3
SVUea-ybb	0.5	6.243	6.243	1	2	1	2	3
SVUea-ybb	0.5	NA	NA	NA	1	NA	NA	3
SVUea-ybx	-0.5	2.312	2.312	1	1	1	1	3
SVUea-ybx	0.5	2.275	2.275	1	1	1	1	3
SVUea-ybd	-0.5	6.65	6.65	1	1	1	1	3
SVUea-ybd	-0.5	6.593	6.593	2	2	1	1	3
SVUea-ybd	0.5	6.681	6.681	1	1	1	1	3
SVUea-ybd	0.5	6.708	6.708	2	2	1	1	3
SVUea-yya	-0.5	NA	NA	NA	1	NA	NA	3
SVUea-yya	0.5	NA	NA	NA	1	NA	NA	3
SVUea-yyb	-0.5	1.813	1.813	1	1	1	1	3
SVUea-yyb	0.5	1.773	1.773	1	1	1	1	3
SVUea-yyc	-0.5	4.1	4.1	1	1	1	1	3
SVUea-yyc	0.5	4.129	4.129	1	1	1	1	3
SVUea-yye	-0.5	3.181	3.181	1	1	1	1	3
SVUea-yye	0.5	3.18	3.18	1	1	1	1	3
SVUea-yxy	-0.5	NA	NA	NA	1	NA	NA	3
SVUea-yxy	0.5	NA	NA	NA	1	NA	NA	3
SVUeb-zab	-0.5	2	2	1	1	1	1	1
SVUeb-zab	0.5	2	2	1	1	1	1	1
SVUeb-zax	-0.5	NA	NA	NA	1	NA	NA	1
SVUeb-zax	0.5	NA	NA	NA	1	NA	NA	1
SVUeb-zyv	-0.5	2.78	2.78	1	1	1	1	1
SVUeb-zyv	0.5	2.75	2.75	1	1	1	1	1
SVUeb-zxz	-0.5	3.52	3.52	1	1	1	1	1
SVUeb-zxz	0.5	3.52	3.52	1	1	1	1	1
SVUeb-zxc	-0.5	4.32	4.32	1	1	1	1	1
SVUeb-zxc	0.5	4.39	4.39	1	1	1	1	1
SVUeb-zxd	-0.5	1.3	1.3	1	1	1	1	1
SVUeb-zxd	0.5	1.28	1.28	1	1	1	1	1
SVUeb-zxe	-0.5	5.5	5.5	1	1	1	1	1
SVUeb-zxe	0.5	5.5	5.5	1	1	1	1	1
SVUeb-zcv	-0.5	1.7	1.7	1	1	1	1	1
SVUeb-zcv	0.5	1.78	1.78	1	1	1	1	1
SVUeb-zdz	-0.5	4.92	4.92	1	1	1	1	1
SVUeb-zdz	0.5	5.07	5.07	1	1	1	1	1
SVUeb-zwa	-0.5	5.5	5.5	1	1	1	1	1
SVUeb-zwa	-0.5	5.5	5.5	2	2	1	1	1
SVUeb-zwa	0.5	5.42	5.42	1	1	1	1	1
SVUeb-zwa	0.5	5.42	5.42	2	2	1	1	1
SVUeb-zwb	-0.5	5.29	5.29	1	1	1	1	1
SVUeb-zwb	-0.5	5.29	5.29	2	2	1	1	1
SVUeb-zwb	0.5	5.21	5.21	1	1	1	1	1
SVUeb-zwb	0.5	5.21	5.21	2	2	1	1	1
SVUeb-zvb	-0.5	4.7	4.7	1	1	1	1	1
SVUeb-zvb	0.5	4.7	4.7	1	1	1	1	1
SVUeb-zvy	-0.5	1.7	1.7	1	1	1	1	1
SVUeb-zvy	0.5	1.69	1.69	1	1	1	1	1
SVUeb-zvw	-0.5	2.22	2.22	1	1	1	1	1
SVUeb-zvw	0.5	2.21	2.21	1	1	1	1	1
SVUeb-zey	-0.5	5.9	5.9	1	1	1	1	1
SVUeb-zey	-0.5	5.9	5.9	2	2	1	1	1
SVUeb-zey	0.5	5.88	5.88	1	1	1	1	1
SVUeb-zey	0.5	5.87	5.87	2	2	1	1	1
SVUeb-azz	-0.5	7.3	7.3	1	3	1	1	1
SVUeb-azz	-0.5	NA	NA	NA	4	NA	NA	1
SVUeb-azz	0.5	7.26	7.26	1	3	1	1	1
SVUeb-azz	0.5	NA	NA	NA	4	NA	NA	1
SVUeb-aze	-0.5	2.55	2.55	1	1	1	1	1
SVUeb-aze	0.5	2.56	2.56	1	1	1	1	1
SVUeb-aab	-0.5	2.76	2.76	1	1	1	1	1
SVUeb-aab	0.5	2.8	2.8	1	1	1	1	1
SVUeb-aae	-0.5	4.26	4.26	1	1	1	1	1
SVUeb-aae	0.5	4.5	4.5	1	1	1	1	1
SVUeb-abc	-0.5	1.4	1.4	1	1	1	1	1
SVUeb-abc	0.5	1.38	1.38	1	1	1	1	1
SVUeb-ayc	-0.5	4.61	4.61	1	1	1	1	1
SVUeb-ayc	0.5	4.6	4.6	1	1	1	1	1
SVUeb-ayw	-0.5	2.92	2.92	1	1	1	1	1
SVUeb-ayw	0.5	2.96	2.96	1	1	1	1	1
SVUeb-aye	-0.5	3.76	3.76	1	1	1	1	1
SVUeb-aye	0.5	3.8	3.8	1	1	1	1	1
SVUeb-axe	-0.5	1.36	1.36	1	1	1	1	1
SVUeb-axe	0.5	1.36	1.36	1	1	1	1	1
SVUeb-acz	-0.5	3.5	3.5	1	1	1	1	1
SVUeb-acz	0.5	3.5	3.5	1	1	1	1	1
SVUeb-ada	-0.5	2.85	2.85	1	1	1	1	1
SVUeb-ada	0.5	2.85	2.85	1	1	1	1	1
SVUeb-aww	-0.5	2.1	2.1	1	1	1	1	1
SVUeb-aww	0.5	2.1	2.1	1	1	1	1	1
SVUeb-avz	-0.5	2.43	2.43	1	1	1	1	1
SVUeb-avz	0.5	2.41	2.41	1	1	1	1	1
SVUeb-ava	-0.5	4.26	4.26	1	1	1	1	1
SVUeb-ava	0.5	4.3	4.3	1	1	1	1	1
SVUeb-avx	-0.5	3.21	3.21	1	1	1	1	1
SVUeb-avx	0.5	3.3	3.3	1	1	1	1	1
SVUeb-avc	-0.5	2.15	2.15	1	1	1	1	1
SVUeb-avc	0.5	2.3	2.3	1	1	1	1	1
SVUeb-avd	-0.5	3.15	3.15	1	1	1	1	1
SVUeb-avd	0.5	3.15	3.15	1	1	1	1	1
SVUeb-ave	-0.5	3.4	3.4	1	1	1	1	1
SVUeb-ave	0.5	3.39	3.39	1	1	1	1	1
SVUeb-aex	-0.5	5.85	5.85	1	2	1	1	1
SVUeb-aex	-0.5	NA	NA	NA	3	NA	NA	1
SVUeb-aex	0.5	5.81	5.81	1	2	1	1	1
SVUeb-aex	0.5	NA	NA	NA	3	NA	NA	1
SVUeb-bzb	-0.5	4.1	4.1	1	1	1	1	1
SVUeb-bzb	0.5	4.11	4.11	1	1	1	1	1
SVUeb-bzd	-0.5	3.39	3.39	1	1	1	1	1
SVUeb-bzd	0.5	3.42	3.42	1	1	1	1	1
SVUeb-bzw	-0.5	3.41	3.41	1	1	1	1	1
SVUeb-bzw	0.5	3.51	3.51	1	1	1	1	1
SVUeb-bzv	-0.5	3	3	1	1	1	1	1
SVUeb-bzv	0.5	3	3	1	1	1	1	1
SVUeb-bze	-0.5	1.68	1.68	1	1	1	1	1
SVUeb-bze	0.5	1.68	1.68	1	1	1	1	1
SVUeb-baz	-0.5	5.11	5.11	1	1	1	1	1
SVUeb-baz	0.5	5.12	5.12	1	1	1	1	1
SVUeb-bax	-0.5	3.95	3.95	1	1	1	1	1
SVUeb-bax	0.5	3.96	3.96	1	1	1	1	1
SVUeb-baw	-0.5	3.15	3.15	1	1	1	1	1
SVUeb-baw	0.5	3.15	3.15	1	1	1	1	1
SVUeb-bbd	-0.5	1.52	1.52	1	1	1	1	1
SVUeb-bbd	0.5	1.52	1.52	1	1	1	1	1
SVUeb-bbw	-0.5	1.75	1.75	1	1	1	1	1
SVUeb-bbw	0.5	1.75	1.75	1	1	1	1	1
SVUeb-bbe	-0.5	3.6	3.6	1	1	1	1	1
SVUeb-bbe	0.5	3.69	3.69	1	1	1	1	1
SVUeb-byc	-0.5	3.85	3.85	1	1	1	1	1
SVUeb-byc	0.5	3.89	3.89	1	1	1	1	1
SVUeb-bye	-0.5	4	4	1	1	1	1	1
SVUeb-bye	0.5	3.91	3.91	1	1	1	1	1
SVUeb-bxz	-0.5	3.34	3.34	1	1	1	1	1
SVUeb-bxz	0.5	3.38	3.38	1	1	1	1	1
SVUeb-bxc	-0.5	5.65	5.65	1	1	1	1	1
SVUeb-bxc	0.5	5.6	5.6	1	1	1	1	1
SVUeb-bxd	-0.5	4.11	4.11	1	1	1	1	1
SVUeb-bxd	0.5	4.17	4.17	1	1	1	1	1
SVUeb-bcd	-0.5	3.65	3.65	1	1	1	1	1
SVUeb-bcd	0.5	3.6	3.6	1	1	1	1	1
SVUeb-bdz	-0.5	3.64	3.64	1	1	1	1	1
SVUeb-bdz	0.5	3.68	3.68	1	1	1	1	1
SVUeb-bdv	-0.5	NA	NA	1	1	1	1	1
SVUeb-bdv	0.5	NA	NA	1	1	1	1	1
SVUeb-bde	-0.5	4.05	4.05	1	1	1	1	1
SVUeb-bde	0.5	4.05	4.05	1	1	1	1	1
SVUeb-bwc	-0.5	NA	NA	1	1	1	1	1
SVUeb-bwc	0.5	NA	NA	1	1	1	1	1
SVUeb-bvc	-0.5	NA	NA	1	1	1	1	1
SVUeb-bvc	0.5	NA	NA	1	1	1	1	1
SVUeb-bez	-0.5	3.92	3.92	1	1	1	1	1
SVUeb-bez	0.5	3.95	3.95	1	1	1	1	1
SVUeb-beb	-0.5	2.22	2.22	1	1	1	1	1
SVUeb-beb	0.5	2.22	2.22	1	1	1	1	1
SVUeb-bex	-0.5	3.85	3.85	1	1	1	1	1
SVUeb-bex	0.5	3.85	3.85	1	1	1	1	1
SVUeb-yzz	-0.5	2.85	2.85	1	1	1	1	1
SVUeb-yzz	0.5	2.89	2.89	1	1	1	1	1
SVUeb-yza	-0.5	NA	NA	NA	1	NA	NA	1
SVUeb-yza	0.5	NA	NA	NA	1	NA	NA	1
SVUeb-yzy	-0.5	5.249	5.249	1	1	1	1	3
SVUeb-yzy	-0.5	5.287	5.287	2	2	1	1	3
SVUeb-yzy	0.5	5.241	5.241	1	1	1	1	3
SVUeb-yzy	0.5	5.317	5.317	2	2	1	1	3
SVUeb-yzv	-0.5	2	2	1	1	1	1	1
SVUeb-yzv	0.5	2.01	2.01	1	1	1	1	1
SVUeb-yaz	-0.5	5	5	1	1	1	1	1
SVUeb-yaz	-0.5	5	5	2	2	1	1	1
SVUeb-yaz	0.5	5	5	1	1	1	1	1
SVUeb-yaz	0.5	5	5	2	2	1	1	1
SVUeb-yaa	-0.5	3.71	3.71	1	1	1	1	1
SVUeb-yaa	0.5	3.71	3.71	1	1	1	1	1
SVUeb-yad	-0.5	1.65	1.65	1	1	1	1	1
SVUeb-yad	0.5	1.65	1.65	1	1	1	1	1
SVUeb-yby	-0.5	3.91	3.91	1	1	1	1	1
SVUeb-yby	0.5	3.91	3.91	1	1	1	1	1
SVUeb-ybc	-0.5	4.6	4.6	1	1	1	1	1
SVUeb-ybc	0.5	4.6	4.6	1	1	1	1	1
SVUeb-ybw	-0.5	4.3	4.3	1	1	1	1	1
SVUeb-ybw	0.5	4.25	4.25	1	1	1	1	1
SVUeb-ybv	-0.5	2.11	2.11	1	1	1	1	1
SVUeb-ybv	0.5	2.11	2.11	1	1	1	1	1
SVUeb-yyc	-0.5	2.79	2.79	1	1	1	1	1
SVUeb-yyc	0.5	2.75	2.75	1	1	1	1	1
SVUeb-yye	-0.5	5.05	5.05	1	1	1	1	1
SVUeb-yye	0.5	5.11	5.11	1	1	1	1	1
SVUeb-yxv	-0.5	4.35	4.35	1	1	1	1	1
SVUeb-yxv	0.5	4.36	4.36	1	1	1	1	1
SVUeb-yxe	-0.5	5.01	5.01	1	1	1	1	1
SVUeb-yxe	0.5	4.9	4.9	1	1	1	1	1
SVUeb-ycb	-0.5	4.72	4.72	1	1	1	1	1
SVUeb-ycb	0.5	4.71	4.71	1	1	1	1	1
SVUeb-ycy	-0.5	3.71	3.71	1	1	1	1	1
SVUeb-ycy	0.5	3.71	3.71	1	1	1	1	1
SVUey-zzx	-0.5	2.91	2.91	1	1	1	1	1
SVUey-zzx	0.5	2.91	2.91	1	1	1	1	1
SVUey-zbv	-0.5	7.15	7.15	1	1	1	1	1
SVUey-zbv	-0.5	NA	NA	NA	2	NA	NA	1
SVUey-zbv	0.5	7.13	7.13	1	1	1	1	1
SVUey-zbv	0.5	NA	NA	NA	2	NA	NA	1
SVUey-zbe	-0.5	3.8	3.8	1	1	1	1	1
SVUey-zbe	0.5	3.8	3.8	1	1	1	1	1
SVUey-zxz	-0.5	3.6	3.6	1	1	1	1	1
SVUey-zxz	0.5	3.61	3.61	1	1	1	1	1
SVUey-zxb	-0.5	2.71	2.71	1	1	1	1	1
SVUey-zxb	0.5	2.71	2.71	1	1	1	1	1
SVUey-zxx	-0.5	6.9	6.9	1	2	1	1	1
SVUey-zxx	-0.5	NA	NA	NA	3	NA	NA	1
SVUey-zxx	0.5	7	7	1	2	1	1	1
SVUey-zxx	0.5	NA	NA	NA	3	NA	NA	1
SVUey-zxc	-0.5	1.18	1.18	1	1	1	1	1
SVUey-zxc	0.5	1.18	1.18	1	1	1	1	1
SVUey-zcx	-0.5	2.5	2.5	1	1	1	1	1
SVUey-zcx	0.5	2.5	2.5	1	1	1	1	1
SVUey-zcd	-0.5	4.55	4.55	1	1	1	1	1
SVUey-zcd	0.5	4.55	4.55	1	1	1	1	1
SVUey-zdz	-0.5	5.45	5.45	1	1	1	1	1
SVUey-zdz	-0.5	5.41	5.41	2	2	1	1	1
SVUey-zdz	0.5	5.41	5.41	1	1	1	1	1
[truncated: 1,187 more rows]

## Sheet: tibia_mf
SVU	side	tibia	trait	photo2	photo	repeated measure	digphoto	measurer
SVUzz-zzd	-0.5	NA	NA	NA	1	NA	NA	2
SVUzz-zzd	0.5	NA	NA	NA	1	NA	NA	2
SVUzz-zax	-0.5	2.825	2.825	1	1	1	1	2
SVUzz-zax	0.5	2.829	2.829	1	1	1	1	2
SVUzz-zac	-0.5	3.561	3.561	1	1	1	1	2
SVUzz-zac	0.5	3.546	3.546	1	1	1	1	2
SVUzz-zbz	-0.5	3.474	3.474	1	1	1	1	2
SVUzz-zbz	0.5	3.443	3.443	1	1	1	1	2
SVUzz-zbw	-0.5	3.562	3.562	1	1	1	1	2
SVUzz-zbw	0.5	3.523	3.523	1	1	1	1	2
SVUzz-zyz	-0.5	2.758	2.758	1	1	1	1	2
SVUzz-zyz	0.5	2.763	2.763	1	1	1	1	2
SVUzz-zya	-0.5	3.893	3.893	1	1	1	1	2
SVUzz-zya	0.5	3.915	3.915	1	1	1	1	2
SVUzz-zcd	-0.5	3.248	3.248	1	1	1	1	2
SVUzz-zcd	0.5	3.251	3.251	1	1	1	1	2
SVUzz-zda	-0.5	NA	NA	NA	1	NA	NA	2
SVUzz-zda	-0.5	NA	NA	1	2	1	1	2
SVUzz-zda	0.5	NA	NA	NA	1	NA	NA	2
SVUzz-zda	0.5	NA	NA	1	2	1	1	2
SVUzz-zww	-0.5	NA	NA	NA	1	NA	NA	2
SVUzz-zww	0.5	NA	NA	NA	1	NA	NA	2
SVUzz-zez	-0.5	NA	NA	1	1	1	1	2
SVUzz-zez	0.5	NA	NA	1	1	1	1	2
SVUzz-zec	-0.5	3.064	3.064	1	1	1	1	2
SVUzz-zec	0.5	3.095	3.095	1	1	1	1	2
SVUzz-zed	-0.5	3.116	3.116	1	1	1	1	2
SVUzz-zed	0.5	3.15	3.15	1	1	1	1	2
SVUzz-zee	-0.5	NA	NA	1	1	1	1	2
SVUzz-zee	0.5	NA	NA	1	1	1	1	2
SVUzz-azd	-0.5	NA	NA	NA	1	NA	NA	2
SVUzz-azd	-0.5	NA	NA	NA	2	NA	NA	2
SVUzz-azd	-0.5	NA	NA	NA	3	NA	NA	2
SVUzz-azd	-0.5	NA	NA	NA	4	NA	NA	2
SVUzz-azd	0.5	NA	NA	NA	1	NA	NA	2
SVUzz-azd	0.5	NA	NA	NA	2	NA	NA	2
SVUzz-azd	0.5	NA	NA	NA	3	NA	NA	2
SVUzz-azd	0.5	NA	NA	NA	4	NA	NA	2
SVUzz-aaw	-0.5	4.52	4.52	1	1	1	1	2
SVUzz-aaw	0.5	4.521	4.521	1	1	1	1	2
SVUzz-ayb	-0.5	NA	NA	NA	1	NA	NA	2
SVUzz-ayb	-0.5	NA	NA	NA	2	NA	NA	2
SVUzz-ayb	0.5	NA	NA	NA	1	NA	NA	2
SVUzz-ayb	0.5	NA	NA	NA	2	NA	NA	2
SVUzz-axw	-0.5	2.71	2.71	1	1	1	1	2
SVUzz-axw	0.5	2.674	2.674	1	1	1	1	2
SVUzz-acc	-0.5	NA	NA	NA	1	NA	NA	2
SVUzz-acc	0.5	NA	NA	NA	1	NA	NA	2
SVUzz-acv	-0.5	NA	NA	NA	1	NA	NA	2
SVUzz-acv	-0.5	6.473	6.473	1	2	1	1	2
SVUzz-acv	0.5	NA	NA	NA	1	NA	NA	2
SVUzz-acv	0.5	6.487	6.487	1	2	1	1	2
SVUzz-ade	-0.5	NA	NA	1	1	1	1	2
SVUzz-ade	0.5	NA	NA	1	1	1	1	2
SVUzz-awd	-0.5	NA	NA	NA	1	NA	NA	2
SVUzz-awd	-0.5	6.139	6.139	1	2	1	1	2
SVUzz-awd	0.5	NA	NA	NA	1	NA	NA	2
SVUzz-awd	0.5	6.431	6.431	1	2	1	1	2
SVUzz-awv	-0.5	NA	NA	NA	1	NA	NA	2
SVUzz-awv	-0.5	5.489	5.489	1	2	1	1	2
SVUzz-awv	0.5	5.432	NA	NA	1	NA	NA	2
SVUzz-awv	0.5	5.461	5.461	1	2	1	1	2
SVUzz-ava	-0.5	2.98	2.98	1	1	1	1	2
SVUzz-ava	0.5	2.985	2.985	1	1	1	1	2
SVUzz-avd	-0.5	NA	NA	NA	1	NA	NA	2
SVUzz-avd	-0.5	5.453	5.453	1	2	1	1	2
SVUzz-avd	0.5	NA	NA	NA	1	NA	NA	2
SVUzz-avd	0.5	5.639	5.639	1	2	1	1	2
SVUzz-aea	-0.5	NA	NA	NA	1	NA	NA	2
SVUzz-aea	-0.5	5.676	5.676	1	2	1	1	2
SVUzz-aea	0.5	NA	NA	NA	1	NA	NA	2
SVUzz-aea	0.5	5.661	5.661	1	2	1	1	2
SVUzz-aev	-0.5	NA	NA	NA	1	NA	NA	2
SVUzz-aev	-0.5	NA	NA	NA	2	NA	NA	2
SVUzz-aev	0.5	NA	NA	NA	1	NA	NA	2
SVUzz-aev	0.5	NA	NA	NA	2	NA	NA	2
SVUzz-aee	-0.5	2.29	2.29	1	1	1	1	2
SVUzz-aee	0.5	2.266	2.266	1	1	1	1	2
SVUzz-bzb	-0.5	4.776	4.776	1	1	1	1	2
SVUzz-bzb	-0.5	4.777	4.777	2	2	1	1	2
SVUzz-bzb	0.5	4.748	4.748	1	1	1	1	2
SVUzz-bzb	0.5	4.77	4.77	2	2	1	1	2
SVUzz-bzv	-0.5	2.834	2.834	1	1	1	1	2
SVUzz-bzv	0.5	2.897	2.897	1	1	1	1	2
SVUzz-bby	-0.5	NA	NA	NA	1	NA	NA	2
SVUzz-bby	0.5	NA	NA	NA	1	NA	NA	2
SVUzz-bbx	-0.5	2.443	2.443	1	1	1	1	2
SVUzz-bbx	0.5	2.455	2.455	1	1	1	1	2
SVUzz-bbv	-0.5	3.6	3.6	1	1	1	1	2
SVUzz-bbv	0.5	3.611	3.611	1	1	1	1	2
SVUzz-bya	-0.5	2.067	2.067	1	1	1	1	2
SVUzz-bya	0.5	2.038	2.038	1	1	1	1	2
SVUzz-byy	-0.5	3.343	3.343	1	1	1	1	2
SVUzz-byy	0.5	3.328	3.328	1	1	1	1	2
SVUzz-bxy	-0.5	3.443	3.443	1	1	1	1	2
SVUzz-bxy	0.5	3.426	3.426	1	1	1	1	2
SVUzz-bcv	-0.5	3.249	3.249	1	1	1	1	2
SVUzz-bcv	0.5	3.167	3.167	1	1	1	1	2
SVUzz-bdb	-0.5	NA	NA	NA	1	NA	NA	2
SVUzz-bdb	-0.5	6.059	6.059	1	2	1	1	2
SVUzz-bdb	0.5	NA	NA	NA	1	NA	NA	2
SVUzz-bdb	0.5	6.147	6.147	1	2	1	1	2
SVUzz-bdw	-0.5	NA	NA	NA	1	NA	NA	2
SVUzz-bdw	0.5	NA	NA	NA	1	NA	NA	2
SVUzz-bww	-0.5	4.386	4.386	1	1	1	1	2
SVUzz-bww	0.5	4.506	4.506	1	1	1	1	2
SVUzz-bvz	-0.5	6.504	6.504	1	1	1	1	2
SVUzz-bvz	-0.5	6.464	6.464	2	2	1	1	2
SVUzz-bvz	0.5	6.462	6.462	1	1	1	1	2
SVUzz-bvz	0.5	6.415	6.415	2	2	1	1	2
SVUzz-bed	-0.5	2.943	2.943	1	1	1	1	2
SVUzz-bed	0.5	3.067	3.067	1	1	1	1	2
SVUzz-yzd	-0.5	NA	NA	NA	1	NA	NA	2
SVUzz-yzd	0.5	NA	NA	NA	1	NA	NA	2
SVUzz-yaw	-0.5	5.686	5.686	1	1	1	1	2
SVUzz-yaw	-0.5	5.682	5.682	2	2	1	1	2
SVUzz-yaw	0.5	5.68	5.68	1	1	1	1	2
SVUzz-yaw	0.5	5.693	5.693	2	2	1	1	2
SVUza-zaz	-0.5	5.224	5.224	1	1	1	1	2
SVUza-zaz	0.5	5.16	5.16	1	1	1	1	2
SVUza-zab	-0.5	2.594	2.594	1	1	1	1	2
SVUza-zab	0.5	2.574	2.574	1	1	1	1	2
SVUza-zav	-0.5	3.291	3.291	1	1	1	1	2
SVUza-zav	0.5	3.282	3.282	1	1	1	1	2
SVUza-zae	-0.5	1.714	1.714	1	1	1	1	2
SVUza-zae	0.5	1.74	1.74	1	1	1	1	2
SVUza-zbz	-0.5	2.739	2.739	1	1	1	1	2
SVUza-zbz	0.5	2.816	2.816	1	1	1	1	2
SVUza-zba	-0.5	NA	NA	NA	1	NA	NA	2
SVUza-zba	0.5	NA	NA	NA	1	NA	NA	2
SVUza-zbd	-0.5	2.106	2.106	1	1	1	1	2
SVUza-zbd	0.5	2.121	2.121	1	1	1	1	2
SVUza-zya	-0.5	NA	NA	NA	1	NA	NA	2
SVUza-zya	0.5	NA	NA	NA	1	NA	NA	2
SVUza-zyx	-0.5	2.368	2.368	1	1	1	1	2
SVUza-zyx	0.5	2.362	2.362	1	1	1	1	2
SVUza-zyv	-0.5	NA	NA	NA	1	NA	NA	2
SVUza-zyv	-0.5	8.595	8.595	1	2	1	1	2
SVUza-zyv	0.5	NA	NA	NA	1	NA	NA	2
SVUza-zyv	0.5	8.651	8.651	1	2	1	1	2
SVUza-zxc	-0.5	NA	NA	NA	1	NA	NA	2
SVUza-zxc	-0.5	6.142	6.142	1	2	1	1	2
SVUza-zxc	0.5	NA	NA	NA	1	NA	NA	2
SVUza-zxc	0.5	6.19	6.19	1	2	1	1	2
SVUza-zcb	-0.5	4.704	4.704	1	1	1	1	2
SVUza-zcb	0.5	4.751	4.751	1	1	1	1	2
SVUza-zwz	-0.5	NA	NA	NA	1	NA	NA	2
SVUza-zwz	0.5	NA	NA	NA	1	NA	NA	2
SVUza-zwa	-0.5	2.956	2.956	1	1	1	1	2
SVUza-zwa	0.5	2.986	2.986	1	1	1	1	2
SVUza-zwb	-0.5	2.989	2.989	1	1	1	1	2
SVUza-zwb	0.5	2.978	2.978	1	1	1	1	2
SVUza-zvb	-0.5	2.851	2.851	1	1	1	1	2
SVUza-zvb	0.5	2.905	2.905	1	1	1	1	2
SVUza-zvy	-0.5	3.553	3.553	1	1	1	1	2
SVUza-zvy	0.5	3.524	3.524	1	1	1	1	2
SVUza-zvd	-0.5	NA	NA	NA	1	NA	NA	2
SVUza-zvd	0.5	NA	NA	NA	1	NA	NA	2
SVUza-azd	-0.5	3.054	3.054	1	1	1	1	2
SVUza-azd	0.5	2.982	2.982	1	1	1	1	2
SVUza-azv	-0.5	3.786	3.786	1	1	1	1	2
SVUza-azv	0.5	3.794	3.794	1	1	1	1	2
SVUza-aad	-0.5	2.73	2.73	1	1	1	1	2
SVUza-aad	0.5	2.754	2.754	1	1	1	1	2
SVUza-abz	-0.5	3.969	3.969	1	1	1	1	2
SVUza-abz	0.5	3.994	3.994	1	1	1	1	2
SVUza-abb	-0.5	2.48	2.48	1	1	1	1	2
SVUza-abb	0.5	2.508	2.508	1	1	1	1	2
SVUza-abd	-0.5	2.658	2.658	1	1	1	1	2
SVUza-abd	0.5	2.654	2.654	1	1	1	1	2
SVUza-ayz	-0.5	3.491	3.491	1	1	1	1	2
SVUza-ayz	0.5	3.489	3.489	1	1	1	1	2
SVUza-ayy	-0.5	2.736	2.736	1	1	1	1	2
SVUza-ayy	0.5	2.767	2.767	1	1	1	1	2
SVUza-axd	-0.5	NA	NA	1	1	1	1	2
SVUza-axd	0.5	NA	NA	1	1	1	1	2
SVUza-axw	-0.5	NA	NA	NA	1	NA	NA	2
SVUza-axw	-0.5	NA	NA	NA	2	NA	NA	2
SVUza-axw	-0.5	NA	NA	NA	3	NA	NA	2
SVUza-axw	-0.5	NA	NA	NA	4	NA	NA	2
SVUza-axw	-0.5	NA	NA	NA	5	NA	NA	2
SVUza-axw	-0.5	13.75	13.75	1	6	1	1	2
SVUza-axw	-0.5	13.85	13.85	2	7	1	1	2
SVUza-axw	0.5	NA	NA	NA	1	NA	NA	2
SVUza-axw	0.5	NA	NA	NA	2	NA	NA	2
SVUza-axw	0.5	NA	NA	NA	3	NA	NA	2
SVUza-axw	0.5	NA	NA	NA	4	NA	NA	2
SVUza-axw	0.5	NA	NA	NA	5	NA	NA	2
SVUza-axw	0.5	13.4	13.4	1	6	1	1	2
SVUza-axw	0.5	13.6	13.6	2	7	1	1	2
SVUza-axe	-0.5	3.386	3.386	1	1	1	1	2
SVUza-axe	0.5	3.376	3.376	1	1	1	1	2
SVUza-acx	-0.5	3.293	3.293	1	1	1	1	2
SVUza-acx	0.5	3.296	3.296	1	1	1	1	2
SVUza-adz	-0.5	3.548	3.548	1	1	1	1	2
SVUza-adz	0.5	3.685	3.685	1	1	1	1	2
SVUza-adb	-0.5	NA	NA	NA	1	NA	NA	2
SVUza-adb	0.5	NA	NA	NA	1	NA	NA	2
SVUza-avb	-0.5	3.431	3.431	1	1	1	1	2
SVUza-avb	0.5	3.386	3.386	1	1	1	1	2
SVUza-avy	-0.5	5.236	5.236	1	1	1	1	2
SVUza-avy	0.5	5.288	5.288	1	1	1	1	2
SVUza-aee	-0.5	6.795	6.795	1	1	1	1	2
SVUza-aee	-0.5	6.762	6.762	2	2	1	1	2
SVUza-aee	0.5	6.642	6.642	1	1	1	1	2
SVUza-aee	0.5	6.622	6.622	2	2	1	1	2
SVUza-bza	-0.5	NA	NA	NA	1	NA	NA	2
SVUza-bza	0.5	NA	NA	NA	1	NA	NA	2
SVUza-bzc	-0.5	3.237	3.237	1	1	1	1	2
SVUza-bzc	0.5	3.132	3.132	1	1	1	1	2
SVUza-bzv	-0.5	4.307	4.307	1	1	1	1	2
SVUza-bzv	-0.5	4.299	4.299	2	2	1	1	2
SVUza-bzv	0.5	4.279	4.279	1	1	1	1	2
SVUza-bzv	0.5	4.22	4.22	2	2	1	1	2
SVUza-baz	-0.5	NA	NA	NA	1	NA	NA	2
SVUza-baz	0.5	NA	NA	NA	1	NA	NA	2
SVUza-baa	-0.5	2.378	2.378	1	1	1	1	2
SVUza-baa	0.5	2.386	2.386	1	1	1	1	2
SVUza-bbe	-0.5	1.625	1.625	1	1	1	1	2
SVUza-bbe	0.5	1.612	1.612	1	1	1	1	2
SVUza-byx	-0.5	3.193	3.193	1	1	1	1	2
SVUza-byx	0.5	3.176	3.176	1	1	1	1	2
SVUza-bca	-0.5	5.608	5.608	1	1	1	1	2
SVUza-bca	0.5	5.637	5.637	1	1	1	1	2
SVUza-bcc	-0.5	5.32	5.32	1	1	1	1	2
SVUza-bcc	0.5	5.166	5.166	1	1	1	1	2
SVUza-bcw	-0.5	3.258	3.258	1	1	1	1	2
SVUza-bcw	0.5	3.265	3.265	1	1	1	1	2
SVUza-bcv	-0.5	3.676	3.676	1	1	1	1	2
SVUza-bcv	0.5	3.68	3.68	1	1	1	1	2
SVUza-bda	-0.5	5.396	5.396	1	1	1	1	2
SVUza-bda	0.5	5.493	5.493	1	1	1	1	2
SVUza-bwa	-0.5	NA	NA	NA	1	NA	NA	2
SVUza-bwa	0.5	NA	NA	NA	1	NA	NA	2
SVUza-bvx	-0.5	5.647	5.647	1	1	1	1	2
SVUza-bvx	0.5	5.675	5.675	1	1	1	1	2
SVUza-bvw	-0.5	NA	NA	NA	1	NA	NA	2
SVUza-bvw	-0.5	6.31	6.31	1	1	1	1	2
SVUza-bvw	0.5	NA	NA	NA	1	NA	NA	2
SVUza-bvw	0.5	6.306	6.306	1	1	1	1	2
SVUza-yzz	-0.5	2.85	2.85	1	1	1	1	2
SVUza-yzz	0.5	2.802	2.802	1	1	1	1	2
SVUza-yza	-0.5	NA	NA	NA	1	NA	NA	2
SVUza-yza	-0.5	NA	NA	NA	2	NA	NA	2
SVUza-yza	0.5	NA	NA	NA	1	NA	NA	2
SVUza-yza	0.5	NA	NA	NA	2	NA	NA	2
SVUza-yzw	-0.5	3.774	3.774	1	1	1	1	2
SVUza-yzw	0.5	3.776	3.776	1	1	1	1	2
SVUza-yab	-0.5	NA	NA	NA	1	NA	NA	2
SVUza-yab	0.5	NA	NA	NA	1	NA	NA	2
SVUza-yay	-0.5	NA	NA	NA	1	NA	NA	2
SVUza-yay	-0.5	6.681	6.681	1	2	1	1	2
SVUza-yay	0.5	NA	NA	NA	1	NA	NA	2
SVUza-yay	0.5	6.64	6.64	1	2	1	1	2
SVUza-yav	-0.5	NA	NA	NA	1	NA	NA	2
SVUza-yav	0.5	NA	NA	NA	1	NA	NA	2
SVUza-ybz	-0.5	5.337	5.337	1	1	1	1	2
SVUza-ybz	-0.5	NA	NA	NA	2	NA	NA	2
SVUza-ybz	0.5	5.375	5.375	1	1	1	1	2
SVUza-ybz	0.5	NA	NA	NA	2	NA	NA	2
SVUza-yyz	-0.5	NA	NA	NA	1	NA	NA	2
SVUza-yyz	-0.5	NA	NA	NA	2	NA	NA	2
SVUza-yyz	0.5	NA	NA	NA	1	NA	NA	2
SVUza-yyz	0.5	NA	NA	NA	2	NA	NA	2
SVUza-yyb	-0.5	NA	NA	NA	1	NA	NA	2
SVUza-yyb	0.5	NA	NA	NA	1	NA	NA	2
SVUzb-zzw	-0.5	3.082	3.082	1	1	1	1	2
SVUzb-zzw	0.5	3.063	3.063	1	1	1	1	2
SVUzb-zax	-0.5	3.186	3.186	1	1	1	1	2
SVUzb-zax	0.5	3.223	3.223	1	1	1	1	2
SVUzb-zyy	-0.5	NA	NA	NA	1	NA	NA	2
SVUzb-zyy	-0.5	6.677	6.677	1	1	1	1	2
SVUzb-zyy	0.5	NA	NA	NA	1	NA	NA	2
SVUzb-zyy	0.5	6.711	6.711	1	1	1	1	2
SVUzb-zyv	-0.5	NA	NA	NA	1	NA	NA	2
SVUzb-zyv	-0.5	8.032	8.032	1	2	1	1	2
SVUzb-zyv	0.5	NA	NA	NA	1	NA	NA	2
SVUzb-zyv	0.5	8.048	8.048	1	2	1	1	2
SVUzb-zxz	-0.5	NA	NA	NA	1	NA	NA	2
SVUzb-zxz	-0.5	NA	NA	NA	2	NA	NA	2
SVUzb-zxz	0.5	NA	NA	NA	1	NA	NA	2
SVUzb-zxz	0.5	NA	NA	NA	2	NA	NA	2
SVUzb-zxc	-0.5	4.072	4.072	1	1	1	1	2
SVUzb-zxc	0.5	4.016	4.016	1	1	1	1	2
SVUzb-zcv	-0.5	NA	NA	1	1	1	1	2
SVUzb-zcv	0.5	NA	NA	1	1	1	1	2
SVUzb-zda	-0.5	NA	NA	NA	1	NA	NA	2
SVUzb-zda	-0.5	6.109	6.109	1	2	1	1	2
SVUzb-zda	0.5	NA	NA	NA	1	NA	NA	2
SVUzb-zda	0.5	6.098	6.098	1	2	1	1	2
SVUzb-zdb	-0.5	NA	NA	NA	1	NA	NA	2
SVUzb-zdb	0.5	NA	NA	NA	1	NA	NA	2
SVUzb-zvb	-0.5	5.039	5.039	1	1	1	1	2
SVUzb-zvb	0.5	5.179	5.179	1	1	1	1	2
SVUzb-zvy	-0.5	NA	NA	NA	1	NA	NA	2
SVUzb-zvy	0.5	NA	NA	NA	1	NA	NA	2
SVUzb-zvc	-0.5	NA	NA	NA	1	NA	NA	2
SVUzb-zvc	-0.5	5.768	5.768	1	2	1	1	2
SVUzb-zvc	0.5	NA	NA	NA	1	NA	NA	2
SVUzb-zvc	0.5	5.684	5.684	1	2	1	1	2
SVUzb-azy	-0.5	NA	NA	NA	1	NA	NA	2
SVUzb-azy	0.5	NA	NA	NA	1	NA	NA	2
SVUzb-azx	-0.5	3.059	3.059	1	1	1	1	2
SVUzb-azx	0.5	3.025	3.025	1	1	1	1	2
SVUzb-aaa	-0.5	NA	NA	NA	1	NA	NA	2
SVUzb-aaa	0.5	NA	NA	NA	1	NA	NA	2
SVUzb-aaw	-0.5	NA	NA	NA	1	NA	NA	2
SVUzb-aaw	0.5	NA	NA	NA	1	NA	NA	2
SVUzb-abw	-0.5	NA	NA	NA	1	NA	NA	2
SVUzb-abw	0.5	NA	NA	NA	1	NA	NA	2
SVUzb-ayx	-0.5	NA	NA	NA	1	NA	NA	2
SVUzb-ayx	0.5	NA	NA	NA	1	NA	NA	2
SVUzb-ayc	-0.5	NA	NA	NA	1	NA	NA	2
SVUzb-ayc	0.5	NA	NA	NA	1	NA	NA	2
SVUzb-axz	-0.5	NA	NA	NA	1	NA	NA	2
SVUzb-axz	0.5	NA	NA	NA	1	NA	NA	2
SVUzb-axx	-0.5	NA	NA	NA	1	NA	NA	2
SVUzb-axx	0.5	NA	NA	NA	1	NA	NA	2
SVUzb-axc	-0.5	NA	NA	NA	1	NA	NA	2
SVUzb-axc	-0.5	NA	NA	1	1	1	1	2
SVUzb-axc	0.5	NA	NA	NA	1	NA	NA	2
SVUzb-axc	0.5	NA	NA	1	1	1	1	2
SVUzb-ace	-0.5	1.969	1.969	1	1	1	1	2
SVUzb-ace	0.5	1.953	1.953	1	1	1	1	2
SVUzb-awz	-0.5	3.033	3.033	1	1	1	1	2
SVUzb-awz	0.5	2.994	2.994	1	1	1	1	2
SVUzb-awa	-0.5	4.37	4.37	1	1	1	1	2
SVUzb-awa	0.5	4.404	4.404	1	1	1	1	2
SVUzb-awe	-0.5	5.628	5.628	1	1	1	1	2
SVUzb-awe	0.5	5.514	5.514	1	1	1	1	2
SVUzb-avz	-0.5	NA	NA	NA	1	NA	NA	2
SVUzb-avz	0.5	NA	NA	NA	1	NA	NA	2
SVUzb-avb	-0.5	3.376	3.376	1	1	1	1	2
SVUzb-avb	0.5	3.341	3.341	1	1	1	1	2
SVUzb-aez	-0.5	3.775	3.775	1	1	1	1	2
SVUzb-aez	0.5	3.815	3.815	1	1	1	1	2
SVUzb-bzz	-0.5	NA	NA	NA	1	NA	NA	2
SVUzb-bzz	-0.5	NA	NA	NA	2	NA	NA	2
SVUzb-bzz	0.5	NA	NA	NA	1	NA	NA	2
SVUzb-bzz	0.5	NA	NA	NA	2	NA	NA	2
SVUzb-bza	-0.5	NA	NA	NA	1	NA	NA	2
SVUzb-bza	0.5	NA	NA	NA	1	NA	NA	2
SVUzb-bzv	-0.5	NA	NA	NA	1	NA	NA	2
SVUzb-bzv	-0.5	NA	NA	1	2	1	1	2
SVUzb-bzv	0.5	NA	NA	NA	1	NA	NA	2
SVUzb-bzv	0.5	NA	NA	1	2	1	1	2
SVUzb-baw	-0.5	NA	NA	NA	1	NA	NA	2
SVUzb-baw	0.5	NA	NA	NA	1	NA	NA	2
SVUzb-bae	-0.5	2.439	2.439	1	1	1	1	2
SVUzb-bae	0.5	2.401	2.401	1	1	1	1	2
SVUzb-bbx	-0.5	3.495	3.495	1	1	1	1	2
SVUzb-bbx	0.5	3.491	3.491	1	1	1	1	2
SVUzb-bbw	-0.5	NA	NA	NA	1	NA	NA	2
SVUzb-bbw	0.5	NA	NA	NA	1	NA	NA	2
SVUzb-byz	-0.5	2.89	2.89	1	1	1	1	2
SVUzb-byz	0.5	2.933	2.933	1	1	1	1	2
SVUzb-byy	-0.5	2.984	2.984	1	1	1	1	2
SVUzb-byy	0.5	2.983	2.983	1	1	1	1	2
SVUzb-byc	-0.5	4.277	4.277	1	1	1	1	2
SVUzb-byc	0.5	4.239	4.239	1	1	1	1	2
SVUzb-byd	-0.5	3.797	3.797	1	1	1	1	2
SVUzb-byd	0.5	3.785	3.785	1	1	1	1	2
SVUzb-bye	-0.5	2.677	2.677	1	1	1	1	2
SVUzb-bye	0.5	2.698	2.698	1	1	1	1	2
SVUzb-bxw	-0.5	NA	NA	NA	1	NA	NA	2
SVUzb-bxw	-0.5	7.079	7.079	1	2	1	1	2
SVUzb-bxw	0.5	NA	NA	NA	1	NA	NA	2
SVUzb-bxw	0.5	7.074	7.074	1	2	1	1	2
SVUzb-bcz	-0.5	NA	NA	NA	1	NA	NA	2
SVUzb-bcz	-0.5	NA	NA	NA	2	NA	NA	2
SVUzb-bcz	0.5	NA	NA	NA	1	NA	NA	2
SVUzb-bcz	0.5	NA	NA	NA	2	NA	NA	2
SVUzb-bcx	-0.5	3.48	3.48	1	1	1	1	2
SVUzb-bcx	0.5	3.483	3.483	1	1	1	1	2
SVUzb-bcc	-0.5	NA	NA	NA	1	NA	NA	2
SVUzb-bcc	0.5	NA	NA	NA	1	NA	NA	2
SVUzb-bdy	-0.5	NA	NA	NA	1	NA	NA	2
SVUzb-bdy	-0.5	4.978	4.978	1	2	1	1	2
SVUzb-bdy	0.5	NA	NA	NA	1	NA	NA	2
SVUzb-bdy	0.5	5.235	5.235	1	2	1	1	2
SVUzb-bwy	-0.5	NA	NA	NA	1	NA	NA	2
SVUzb-bwy	-0.5	6.023	6.023	1	2	1	1	2
SVUzb-bwy	0.5	NA	NA	NA	1	NA	NA	2
SVUzb-bwy	0.5	6.226	6.226	1	2	1	1	2
SVUzb-bww	-0.5	3.477	3.477	1	1	1	1	2
SVUzb-bww	0.5	3.474	3.474	1	1	1	1	2
SVUzb-bwe	-0.5	3.176	3.176	1	1	1	1	2
SVUzb-bwe	0.5	3.148	3.148	1	1	1	1	2
SVUzb-bvw	-0.5	NA	NA	NA	1	NA	NA	2
SVUzb-bvw	0.5	NA	NA	NA	1	NA	NA	2
SVUzb-bey	-0.5	NA	NA	NA	1	NA	NA	2
SVUzb-bey	-0.5	6.288	6.288	1	2	1	1	2
SVUzb-bey	0.5	NA	NA	NA	1	NA	NA	2
SVUzb-bey	0.5	6.329	6.329	1	2	1	1	2
SVUzb-yzx	-0.5	NA	NA	NA	1	NA	NA	2
SVUzb-yzx	0.5	NA	NA	NA	1	NA	NA	2
SVUzb-yaz	-0.5	NA	NA	NA	1	NA	NA	2
SVUzb-yaz	0.5	NA	NA	NA	1	NA	NA	2
SVUzb-ybc	-0.5	3.282	3.282	1	1	1	1	2
SVUzb-ybc	0.5	3.339	3.339	1	1	1	1	2
SVUzb-yyb	-0.5	NA	NA	NA	1	NA	NA	2
SVUzb-yyb	0.5	NA	NA	NA	1	NA	NA	2
SVUzy-zza	-0.5	NA	NA	NA	1	NA	NA	2
SVUzy-zza	-0.5	6.127	6.127	1	2	1	1	2
SVUzy-zza	0.5	NA	NA	NA	1	NA	NA	2
SVUzy-zza	0.5	6.163	6.163	1	2	1	1	2
SVUzy-zzy	-0.5	NA	NA	NA	1	NA	NA	2
SVUzy-zzy	0.5	NA	NA	NA	1	NA	NA	2
SVUzy-zzx	-0.5	NA	NA	NA	1	NA	NA	2
SVUzy-zzx	-0.5	8.7	8.7	1	2	1	1	2
SVUzy-zzx	0.5	NA	NA	NA	1	NA	NA	2
SVUzy-zzx	0.5	8.724	8.724	1	2	1	1	2
SVUzy-zaz	-0.5	4.873	4.873	1	1	1	1	2
SVUzy-zaz	0.5	4.895	4.895	1	1	1	1	2
SVUzy-zab	-0.5	NA	NA	NA	1	NA	NA	2
SVUzy-zab	0.5	NA	NA	NA	1	NA	NA	2
SVUzy-zax	-0.5	NA	NA	NA	1	NA	NA	2
SVUzy-zax	0.5	NA	NA	NA	1	NA	NA	2
SVUzy-zba	-0.5	NA	NA	NA	1	NA	NA	2
SVUzy-zba	0.5	NA	NA	NA	1	NA	NA	2
SVUzy-zbb	-0.5	NA	NA	1	1	1	1	2
SVUzy-zbb	-0.5	NA	NA	2	2	1	1	2
SVUzy-zbb	0.5	NA	NA	1	1	1	1	2
SVUzy-zbb	0.5	NA	NA	2	2	1	1	2
SVUzy-zya	-0.5	NA	NA	NA	1	NA	NA	2
SVUzy-zya	0.5	NA	NA	NA	1	NA	NA	2
SVUzy-zyy	-0.5	NA	NA	1	1	1	1	2
SVUzy-zyy	0.5	NA	NA	1	1	1	1	2
SVUzy-zye	-0.5	NA	NA	NA	1	NA	NA	2
SVUzy-zye	-0.5	6.224	6.224	1	2	1	1	2
SVUzy-zye	0.5	NA	NA	NA	1	NA	NA	2
SVUzy-zye	0.5	6.417	6.417	1	2	1	1	2
SVUzy-zcy	-0.5	2.657	2.657	1	1	1	1	2
SVUzy-zcy	0.5	2.622	2.622	1	1	1	1	2
SVUzy-zwc	-0.5	NA	NA	NA	1	NA	NA	2
SVUzy-zwc	-0.5	NA	NA	NA	2	NA	NA	2
SVUzy-zwc	-0.5	NA	NA	NA	3	NA	NA	2
SVUzy-zwc	-0.5	12.705	12.705	1	4	1	1	2
SVUzy-zwc	0.5	NA	NA	NA	1	NA	NA	2
SVUzy-zwc	0.5	NA	NA	NA	2	NA	NA	2
SVUzy-zwc	0.5	NA	NA	NA	3	NA	NA	2
SVUzy-zwc	0.5	12.712	12.712	1	4	1	1	2
SVUzy-zvb	-0.5	NA	NA	NA	1	NA	NA	2
SVUzy-zvb	0.5	NA	NA	NA	1	NA	NA	2
SVUzy-zve	-0.5	NA	NA	NA	1	NA	NA	2
SVUzy-zve	0.5	NA	NA	NA	1	NA	NA	2
SVUzy-zey	-0.5	NA	NA	NA	1	NA	NA	2
SVUzy-zey	0.5	NA	NA	NA	1	NA	NA	2
SVUzy-zee	-0.5	2.314	2.314	1	1	1	1	2
SVUzy-zee	0.5	2.316	2.316	1	1	1	1	2
SVUzy-azx	-0.5	NA	NA	NA	1	NA	NA	2
SVUzy-azx	0.5	NA	NA	NA	1	NA	NA	2
SVUzy-azc	-0.5	NA	NA	NA	1	NA	NA	2
SVUzy-azc	0.5	NA	NA	NA	1	NA	NA	2
SVUzy-azd	-0.5	NA	NA	NA	1	NA	NA	2
SVUzy-azd	0.5	NA	NA	NA	1	NA	NA	2
SVUzy-aac	-0.5	NA	NA	NA	1	NA	NA	2
SVUzy-aac	0.5	NA	NA	NA	1	NA	NA	2
SVUzy-abc	-0.5	NA	NA	NA	1	NA	NA	2
SVUzy-abc	0.5	NA	NA	NA	1	NA	NA	2
SVUzy-ayz	-0.5	5.573	5.573	1	1	1	1	2
SVUzy-ayz	0.5	5.58	5.58	1	1	1	1	2
SVUzy-aya	-0.5	5.032	5.032	1	1	1	1	2
SVUzy-aya	0.5	4.994	4.994	1	1	1	1	2
SVUzy-ayd	-0.5	2.955	2.955	1	1	1	1	2
SVUzy-ayd	0.5	2.909	2.909	1	1	1	1	2
SVUzy-acx	-0.5	2.551	2.551	1	1	1	1	2
SVUzy-acx	0.5	2.488	2.488	1	1	1	1	2
SVUzy-acd	-0.5	NA	NA	NA	1	NA	NA	5
SVUzy-acd	-0.5	5.084	5.084	1	1	1	1	2
SVUzy-acd	0.5	NA	NA	NA	1	NA	NA	5
SVUzy-acd	0.5	5.303	5.303	1	1	1	1	2
SVUzy-acw	-0.5	2.223	2.223	1	1	1	1	2
SVUzy-acw	0.5	2.203	2.203	1	1	1	1	2
SVUzy-ace	-0.5	3.412	3.412	1	1	1	1	2
SVUzy-ace	0.5	3.541	3.541	1	1	1	1	2
SVUzy-adz	-0.5	3.622	3.622	1	1	1	1	2
SVUzy-adz	0.5	3.545	3.545	1	1	1	1	2
SVUzy-adc	-0.5	NA	NA	NA	1	NA	NA	2
SVUzy-adc	0.5	NA	NA	NA	1	NA	NA	2
SVUzy-adv	-0.5	NA	NA	NA	1	NA	NA	2
SVUzy-adv	0.5	NA	NA	NA	1	NA	NA	2
SVUzy-ade	-0.5	1.413	1.413	1	1	1	1	2
SVUzy-ade	0.5	1.425	1.425	1	1	1	1	2
SVUzy-awa	-0.5	NA	NA	NA	1	NA	NA	2
SVUzy-awa	-0.5	5.132	5.132	1	2	1	1	2
SVUzy-awa	-0.5	NA	NA	NA	3	NA	NA	2
SVUzy-awa	0.5	NA	NA	NA	1	NA	NA	2
SVUzy-awa	0.5	5.079	5.079	1	2	1	1	2
SVUzy-awa	0.5	NA	NA	NA	3	NA	NA	2
SVUzy-awx	-0.5	NA	NA	NA	1	NA	NA	5
SVUzy-awx	-0.5	NA	NA	1	1	1	1	2
SVUzy-awx	0.5	NA	NA	NA	1	NA	NA	5
SVUzy-awx	0.5	NA	NA	1	1	1	1	2
SVUzy-awc	-0.5	3.082	3.082	1	1	1	1	2
SVUzy-awc	0.5	3.086	3.086	1	1	1	1	2
SVUzy-awd	-0.5	NA	NA	NA	1	NA	NA	2
SVUzy-awd	0.5	NA	NA	NA	1	NA	NA	2
SVUzy-aww	-0.5	NA	NA	1	1	1	1	2
SVUzy-aww	-0.5	NA	NA	1	1	1	1	2
SVUzy-aww	-0.5	NA	NA	2	2	1	1	2
SVUzy-aww	0.5	NA	NA	1	1	1	1	2
SVUzy-aww	0.5	NA	NA	1	1	1	1	2
SVUzy-aww	0.5	NA	NA	2	2	1	1	2
SVUzy-aea	-0.5	NA	NA	NA	1	NA	NA	2
SVUzy-aea	0.5	NA	NA	NA	1	NA	NA	2
SVUzy-bza	-0.5	NA	NA	NA	1	NA	NA	2
SVUzy-bza	0.5	NA	NA	NA	1	NA	NA	2
SVUzy-baz	-0.5	3.659	3.659	1	1	1	1	2
SVUzy-baz	0.5	3.648	3.648	1	1	1	1	2
SVUzy-bax	-0.5	NA	NA	NA	1	NA	NA	2
SVUzy-bax	-0.5	6.375	6.375	1	2	1	1	2
SVUzy-bax	0.5	NA	NA	NA	1	NA	NA	2
SVUzy-bax	0.5	6.507	6.507	1	2	1	1	2
SVUzy-bac	-0.5	NA	NA	NA	1	NA	NA	2
SVUzy-bac	0.5	NA	NA	NA	1	NA	NA	2
SVUzy-bae	-0.5	3.496	3.496	1	1	1	1	2
SVUzy-bae	0.5	3.426	3.426	1	1	1	1	2
SVUzy-bbv	-0.5	NA	NA	NA	1	NA	NA	5
SVUzy-bbv	-0.5	2.873	2.873	1	1	1	1	2
SVUzy-bbv	0.5	NA	NA	NA	1	NA	NA	5
SVUzy-bbv	0.5	2.845	2.845	1	1	1	1	2
SVUzy-byc	-0.5	NA	NA	NA	1	NA	NA	2
SVUzy-byc	-0.5	6.522	6.522	1	2	1	1	2
SVUzy-byc	0.5	NA	NA	NA	1	NA	NA	2
SVUzy-byc	0.5	6.682	6.682	1	2	1	1	2
SVUzy-bxb	-0.5	2.793	2.793	1	1	1	1	2
SVUzy-bxb	0.5	2.792	2.792	1	1	1	1	2
SVUzy-bxe	-0.5	1.869	1.869	1	1	1	1	2
SVUzy-bxe	0.5	1.858	1.858	1	1	1	1	2
SVUzy-bcw	-0.5	NA	NA	1	1	1	1	2
SVUzy-bcw	0.5	NA	NA	1	1	1	1	2
SVUzy-bde	-0.5	2.278	2.278	1	1	1	1	2
SVUzy-bde	0.5	2.263	2.263	1	1	1	1	2
SVUzy-bwx	-0.5	2.73	2.73	1	1	1	1	2
SVUzy-bwx	0.5	2.707	2.707	1	1	1	1	2
SVUzy-bww	-0.5	3.103	3.103	1	1	1	1	2
SVUzy-bww	0.5	3.026	3.026	1	1	1	1	2
SVUzy-bvy	-0.5	4.68	4.68	1	1	1	1	2
SVUzy-bvy	0.5	4.691	4.691	1	1	1	1	2
SVUzy-bvw	-0.5	3.449	3.449	1	1	1	1	2
SVUzy-bvw	0.5	3.421	3.421	1	1	1	1	2
SVUzy-bea	-0.5	NA	NA	NA	1	NA	NA	2
SVUzy-bea	0.5	NA	NA	NA	1	NA	NA	2
SVUzy-bex	-0.5	2.513	2.513	1	1	1	1	2
SVUzy-bex	0.5	2.51	2.51	1	1	1	1	2
SVUzy-yaz	-0.5	2.597	2.597	1	1	1	1	2
SVUzy-yaz	0.5	2.591	2.591	1	1	1	1	2
SVUzy-yad	-0.5	NA	NA	NA	1	NA	NA	2
SVUzy-yad	-0.5	7.439	7.439	1	2	1	1	2
SVUzy-yad	0.5	NA	NA	NA	1	NA	NA	2
SVUzy-yad	0.5	7.622	7.622	1	2	1	1	2
SVUzx-zzx	-0.5	NA	NA	NA	1	NA	NA	2
SVUzx-zzx	-0.5	NA	NA	NA	2	NA	NA	2
SVUzx-zzx	-0.5	7.039	7.039	1	3	1	1	2
SVUzx-zzx	0.5	NA	NA	NA	1	NA	NA	2
SVUzx-zzx	0.5	NA	NA	NA	2	NA	NA	2
SVUzx-zzx	0.5	7.036	7.036	1	3	1	1	2
SVUzx-zze	-0.5	3.112	3.112	1	1	1	1	2
SVUzx-zze	0.5	2.998	2.998	1	1	1	1	2
SVUzx-zaz	-0.5	3.992	3.992	1	1	1	1	2
SVUzx-zaz	0.5	4.04	4.04	1	1	1	1	2
SVUzx-zav	-0.5	NA	NA	NA	1	NA	NA	5		3	0.061	61998	43333	72718	29840	2998
SVUzx-zav	-0.5	4.488	4.488	1	1	1	1	2		4	0.063	55647	46750	60222	-8183	3112
SVUzx-zav	0.5	NA	NA	NA	1	NA	NA	5
SVUzx-zav	0.5	4.602	4.602	1	1	1	1	2
SVUzx-zby	-0.5	NA	NA	NA	1	NA	NA	2
SVUzx-zby	-0.5	NA	NA	NA	2	NA	NA	2
SVUzx-zby	0.5	NA	NA	NA	1	NA	NA	2
SVUzx-zby	0.5	NA	NA	NA	2	NA	NA	2
SVUzx-zbc	-0.5	NA	NA	1	1	1	1	2
SVUzx-zbc	0.5	NA	NA	1	1	1	1	2
SVUzx-zxv	-0.5	NA	NA	NA	1	NA	NA	2
SVUzx-zxv	0.5	NA	NA	NA	1	NA	NA	2
SVUzx-zcb	-0.5	4.226	4.226	1	1	1	1	2
SVUzx-zcb	0.5	4.372	4.372	1	1	1	1	2
SVUzx-zda	-0.5	NA	NA	NA	1	NA	NA	2
SVUzx-zda	-0.5	NA	NA	NA	2	NA	NA	2
SVUzx-zda	-0.5	8.864	8.864	1	3	1	1	2
SVUzx-zda	0.5	NA	NA	NA	1	NA	NA	2
SVUzx-zda	0.5	NA	NA	NA	2	NA	NA	2
SVUzx-zda	0.5	8.913	8.913	1	3	1	1	2
SVUzx-zwa	-0.5	3.65	3.65	1	1	1	1	2
SVUzx-zwa	0.5	3.726	3.726	1	1	1	1	2
SVUzx-zwc	-0.5	3.553	3.553	1	1	1	1	2
SVUzx-zwc	0.5	3.573	3.573	1	1	1	1	2
SVUzx-zvz	-0.5	NA	NA	NA	1	NA	NA	2
SVUzx-zvz	-0.5	6.741	6.741	1	2	1	1	2
SVUzx-zvz	0.5	NA	NA	NA	1	NA	NA	2
SVUzx-zvz	0.5	6.944	6.944	1	2	1	1	2
SVUzx-zve	-0.5	4.86	4.86	1	1	1	1	2
SVUzx-zve	-0.5	NA	NA	NA	1	NA	NA	5
SVUzx-zve	0.5	4.895	4.895	1	1	1	1	2
SVUzx-zve	0.5	NA	NA	NA	1	NA	NA	5
SVUzx-zex	-0.5	NA	NA	NA	1	NA	NA	5
SVUzx-zex	-0.5	6.078	6.078	1	2	1	1	5
SVUzx-zex	0.5	NA	NA	NA	1	NA	NA	5
SVUzx-zex	0.5	6.162	6.162	1	2	1	1	5
SVUzx-zew	-0.5	NA	NA	NA	1	NA	NA	5
SVUzx-zew	0.5	NA	NA	NA	1	NA	NA	5
SVUzx-azz	-0.5	NA	NA	NA	1	NA	NA	5
SVUzx-azz	-0.5	6.346	6.346	1	3	1	1	5
SVUzx-azz	0.5	NA	NA	NA	1	NA	NA	5
SVUzx-azz	0.5	6.341	6.341	1	3	1	1	5
SVUzx-azb	-0.5	NA	NA	NA	1	NA	NA	5
SVUzx-azb	-0.5	5.191	5.191	1	2	1	1	5
SVUzx-azb	0.5	NA	NA	NA	1	NA	NA	5
SVUzx-azb	0.5	5.337	5.337	1	2	1	1	5
SVUzx-azw	-0.5	NA	NA	1	1	1	1	5
SVUzx-azw	0.5	NA	NA	1	1	1	1	5
SVUzx-aab	-0.5	NA	NA	1	1	1	1	5
SVUzx-aab	0.5	NA	NA	1	1	1	1	5
SVUzx-aay	-0.5	NA	NA	1	1	1	1	5
SVUzx-aay	0.5	NA	NA	1	1	1	1	5
SVUzx-abx	-0.5	3.947	3.947	1	1	1	1	5
SVUzx-abx	0.5	4.001	4.001	1	1	1	1	5
SVUzx-abc	-0.5	3.533	3.533	1	1	1	1	5
SVUzx-abc	0.5	3.514	3.514	1	1	1	1	5
SVUzx-abd	-0.5	2.655	2.655	1	1	1	1	5
SVUzx-abd	0.5	2.627	2.627	1	1	1	1	5
SVUzx-abv	-0.5	NA	NA	NA	1	NA	NA	5
SVUzx-abv	0.5	NA	NA	NA	1	NA	NA	5
SVUzx-axx	-0.5	1.445	1.445	1	1	1	1	5
SVUzx-axx	0.5	1.472	1.472	1	1	1	1	5
SVUzx-acz	-0.5	NA	NA	1	1	1	1	5
SVUzx-acz	0.5	NA	NA	1	1	1	1	5
SVUzx-aca	-0.5	5.188	5.188	1	1	1	1	5
SVUzx-aca	0.5	5.34	5.34	1	1	1	1	5
SVUzx-awc	-0.5	NA	NA	1	1	1	1	5
SVUzx-awc	0.5	NA	NA	1	1	1	1	5
SVUzx-aww	-0.5	NA	NA	NA	1	NA	NA	5
SVUzx-aww	-0.5	NA	NA	NA	2	NA	NA	5
SVUzx-aww	-0.5	NA	NA	NA	3	NA	NA	5
SVUzx-aww	0.5	NA	NA	NA	1	NA	NA	5
SVUzx-aww	0.5	NA	NA	NA	2	NA	NA	5
SVUzx-aww	0.5	NA	NA	NA	3	NA	NA	5
SVUzx-awv	-0.5	NA	NA	1	1	1	1	5
SVUzx-awv	0.5	NA	NA	1	1	1	1	5
SVUzx-ava	-0.5	3.404	3.404	1	1	1	1	5
SVUzx-ava	0.5	3.352	3.352	1	1	1	1	5
SVUzx-avb	-0.5	3.777	3.777	1	1	1	1	5
SVUzx-avb	0.5	3.751	3.751	1	1	1	1	5
SVUzx-avw	-0.5	3.577	3.577	1	1	1	1	5
SVUzx-avw	0.5	3.595	3.595	1	1	1	1	5
SVUzx-aey	-0.5	3.615	3.615	1	1	1	1	5
SVUzx-aey	0.5	3.595	3.595	1	1	1	1	5
SVUzx-aew	-0.5	4.145	4.145	1	1	1	1	5
SVUzx-aew	0.5	4.391	4.391	1	1	1	1	5
SVUzx-bzz	-0.5	NA	NA	1	1	1	1	5
SVUzx-bzz	0.5	NA	NA	1	1	1	1	5
SVUzx-bza	-0.5	NA	NA	1	1	1	1	5
SVUzx-bza	-0.5	NA	NA	2	2	1	1	5
SVUzx-bza	0.5	NA	NA	1	1	1	1	5
SVUzx-bza	0.5	NA	NA	2	2	1	1	5
SVUzx-bzb	-0.5	NA	NA	NA	1	NA	NA	5
SVUzx-bzb	-0.5	5.357	5.357	1	2	1	1	5
SVUzx-bzb	0.5	NA	NA	NA	1	NA	NA	5
SVUzx-bzb	0.5	5.359	5.359	1	2	1	1	5
SVUzx-bad	-0.5	3.24	3.24	1	1	1	1	5
SVUzx-bad	0.5	3.164	3.164	1	1	1	1	5
SVUzx-bav	-0.5	1.522	1.522	1	1	1	1	5
SVUzx-bav	0.5	1.516	1.516	1	1	1	1	5
SVUzx-bbd	-0.5	3.589	3.589	1	1	1	1	5
SVUzx-bbd	0.5	3.629	3.629	1	1	1	1	5
SVUzx-bbw	-0.5	1.539	1.539	1	1	1	1	5
SVUzx-bbw	0.5	1.565	1.565	1	1	1	1	5
SVUzx-bbe	-0.5	NA	NA	NA	1	NA	NA	5
SVUzx-bbe	-0.5	6.074	6.074	1	2	1	1	5
SVUzx-bbe	0.5	NA	NA	NA	1	NA	NA	5
SVUzx-bbe	0.5	6.104	6.104	1	2	1	1	5
SVUzx-bya	-0.5	NA	NA	1	1	1	1	5
SVUzx-bya	0.5	NA	NA	1	1	1	1	5
SVUzx-bye	-0.5	NA	NA	1	1	1	1	5
SVUzx-bye	0.5	NA	NA	1	1	1	1	5
SVUzx-bxe	-0.5	NA	NA	NA	1	NA	NA	5
SVUzx-bxe	-0.5	7.175	7.175	1	2	1	1	5
SVUzx-bxe	0.5	NA	NA	NA	1	NA	NA	5
SVUzx-bxe	0.5	7.163	7.163	1	2	1	1	5
SVUzx-bcc	-0.5	NA	NA	1	1	1	1	5
SVUzx-bcc	0.5	NA	NA	1	1	1	1	5
SVUzx-bcd	-0.5	4.177	4.177	1	1	1	1	5
SVUzx-bcd	0.5	4.123	4.123	1	1	1	1	5
SVUzx-bcw	-0.5	NA	NA	1	1	1	1	5
SVUzx-bcw	0.5	NA	NA	1	1	1	1	5
SVUzx-bww	-0.5	2.337	2.337	1	1	1	1	5
SVUzx-bww	0.5	2.355	2.355	1	1	1	1	5
SVUzx-bvy	-0.5	5.943	5.943	1	2	1	1	5
SVUzx-bvy	0.5	5.874	5.874	1	2	1	1	5
SVUzx-bvc	-0.5	3.305	3.305	1	1	1	1	5
SVUzx-bvc	0.5	3.24	3.24	1	1	1	1	5
SVUzc-zaz	-0.5	7.852	7.852	1	2	1	1	5
SVUzc-zaz	0.5	7.736	7.736	1	2	1	1	5
SVUzc-zaa	-0.5	2.326	2.326	1	1	1	1	5
SVUzc-zaa	0.5	2.269	2.269	1	1	1	1	5
SVUzc-zab	-0.5	0.989	0.989	1	1	1	1	5
SVUzc-zab	0.5	0.986	0.986	1	1	1	1	5
SVUzc-zae	-0.5	3.695	3.695	1	1	1	1	5
SVUzc-zae	0.5	3.697	3.697	1	1	1	1	5
SVUzc-zba	-0.5	3.967	3.967	1	1	1	1	5
SVUzc-zba	0.5	3.931	3.931	1	1	1	1	5
SVUzc-zbx	-0.5	NA	NA	1	1	1	1	5
SVUzc-zbx	0.5	NA	NA	1	1	1	1	5
SVUzc-zyz	-0.5	2.141	2.141	1	1	1	1	5
SVUzc-zyz	0.5	2.122	2.122	1	1	1	1	5
SVUzc-zyy	-0.5	NA	NA	NA	1	NA	NA	5
SVUzc-zyy	-0.5	NA	NA	1	2	1	1	5
SVUzc-zyy	0.5	NA	NA	NA	1	NA	NA	5
SVUzc-zyy	0.5	NA	NA	1	2	1	1	5
SVUzc-zyv	-0.5	NA	NA	1	1	1	1	5
SVUzc-zyv	0.5	NA	NA	1	1	1	1	5
SVUzc-zxa	-0.5	3.572	3.572	1	1	1	1	5
SVUzc-zxa	0.5	3.579	3.579	1	1	1	1	5
SVUzc-zxb	-0.5	2.126	2.126	1	1	1	1	5
SVUzc-zxb	0.5	2.11	2.11	1	1	1	1	5
SVUzc-zxd	-0.5	3.609	3.609	1	1	1	1	5
SVUzc-zxd	0.5	3.568	3.568	1	1	1	1	5
SVUzc-zcv	-0.5	3.35	3.35	1	1	1	1	5
SVUzc-zcv	0.5	3.365	3.365	1	1	1	1	5
SVUzc-zdx	-0.5	NA	NA	NA	1	NA	NA	5
SVUzc-zdx	-0.5	7.051	7.051	1	2	1	1	5
SVUzc-zdx	0.5	NA	NA	NA	1	NA	NA	5
SVUzc-zdx	0.5	6.845	6.845	1	2	1	1	5
SVUzc-zdd	-0.5	3.375	3.375	1	1	1	1	5
SVUzc-zdd	0.5	3.389	3.389	1	1	1	1	5
SVUzc-zdv	-0.5	4.511	4.511	1	1	1	1	5
SVUzc-zdv	0.5	4.471	4.471	1	1	1	1	5
SVUzc-zvz	-0.5	NA	NA	NA	1	NA	NA	5
SVUzc-zvz	-0.5	6.265	6.265	1	2	1	1	5
SVUzc-zvz	0.5	NA	NA	NA	1	NA	NA	5
SVUzc-zvz	0.5	6.276	6.276	1	2	1	1	5
SVUzc-zea	-0.5	3.623	3.623	1	1	1	1	5
SVUzc-zea	0.5	3.669	3.669	1	1	1	1	5
SVUzc-zeb	-0.5	4.272	4.272	1	1	1	1	5
SVUzc-zeb	0.5	4.351	4.351	1	1	1	1	5
SVUzc-azx	-0.5	NA	NA	1	1	1	1	5
SVUzc-azx	0.5	NA	NA	1	1	1	1	5
SVUzc-azc	-0.5	3.938	3.938	1	1	1	1	5
SVUzc-azc	0.5	3.927	3.927	1	1	1	1	5
SVUzc-aze	-0.5	0.005	NA	NA	1	NA	NA	5
SVUzc-aze	-0.5	5.701	5.701	1	2	1	1	5
SVUzc-aze	0.5	NA	NA	NA	1	NA	NA	5
SVUzc-aze	0.5	5.719	5.719	1	2	1	1	5
SVUzc-aae	-0.5	NA	NA	NA	1	NA	NA	5
SVUzc-aae	-0.5	5.776	5.776	1	2	1	1	5
SVUzc-aae	0.5	NA	NA	NA	1	NA	NA	5
SVUzc-aae	0.5	5.751	5.751	1	2	1	1	5
SVUzc-abw	-0.5	11.023	11.023	1	3	1	1	5
SVUzc-abw	0.5	10.933	10.933	1	3	1	1	5
SVUzc-abv	-0.5	2.461	2.461	1	1	1	1	5
SVUzc-abv	0.5	2.464	2.464	1	1	1	1	5
SVUzc-aya	-0.5	NA	NA	1	1	1	1	5
SVUzc-aya	0.5	NA	NA	1	1	1	1	5
SVUzc-ayx	-0.5	1.961	1.961	1	1	1	1	5
SVUzc-ayx	0.5	1.929	1.929	1	1	1	1	5
SVUzc-aye	-0.5	5.537	5.537	1	1	1	1	5
SVUzc-aye	-0.5	5.586	5.586	2	2	1	1	5
SVUzc-aye	0.5	5.529	5.529	1	1	1	1	5
SVUzc-aye	0.5	5.511	5.511	2	2	1	1	5
SVUzc-axa	-0.5	NA	NA	NA	1	NA	NA	5
SVUzc-axa	-0.5	5.508	5.508	1	2	1	1	5
SVUzc-axa	0.5	NA	NA	NA	1	NA	NA	5
SVUzc-axa	0.5	5.453	5.453	1	2	1	1	5
SVUzc-ady	-0.5	3.027	3.027	1	1	1	1	5
SVUzc-ady	0.5	3.184	3.184	1	1	1	1	5
SVUzc-add	-0.5	NA	NA	1	1	1	1	5
SVUzc-add	0.5	NA	NA	1	1	1	1	5
SVUzc-ade	-0.5	3.284	3.284	1	1	1	1	5
SVUzc-ade	0.5	3.259	3.259	1	1	1	1	5
SVUzc-awz	-0.5	NA	NA	NA	1	NA	NA	5
SVUzc-awz	-0.5	6.762	6.762	1	2	1	1	5
SVUzc-awz	0.5	NA	NA	NA	1	NA	NA	5
SVUzc-awz	0.5	6.722	6.722	1	2	1	1	5
SVUzc-awa	-0.5	1.457	1.457	1	1	1	1	5
SVUzc-awa	0.5	1.424	1.424	1	1	1	1	5
SVUzc-awd	-0.5	NA	NA	1	1	1	1	5
SVUzc-awd	0.5	NA	NA	1	1	1	1	5
SVUzc-avv	-0.5	3.743	3.743	1	1	1	1	5
SVUzc-avv	0.5	3.77	3.77	1	1	1	1	5
SVUzc-aea	-0.5	NA	NA	NA	1	NA	NA	5
SVUzc-aea	-0.5	6.091	6.091	1	2	1	1	5
SVUzc-aea	0.5	NA	NA	NA	1	NA	NA	5
SVUzc-aea	0.5	6.191	6.191	1	2	1	1	5
SVUzc-aeb	-0.5	NA	NA	1	1	1	1	5
SVUzc-aeb	0.5	NA	NA	1	1	1	1	5
SVUzc-aev	-0.5	3.626	3.626	1	1	1	1	5
SVUzc-aev	0.5	3.671	3.671	1	1	1	1	5
SVUzc-bzb	-0.5	NA	NA	NA	1	NA	NA	5
SVUzc-bzb	0.5	NA	NA	NA	1	NA	NA	5
SVUzc-bzx	-0.5	NA	NA	NA	1	NA	NA	5
SVUzc-bzx	0.5	NA	NA	NA	1	NA	NA	5
SVUzc-bzd	-0.5	3.108	3.108	1	1	1	1	5
SVUzc-bzd	0.5	3.071	3.071	1	1	1	1	5
SVUzc-baa	-0.5	NA	NA	1	1	1	1	5
SVUzc-baa	0.5	NA	NA	1	1	1	1	5
SVUzc-bba	-0.5	NA	NA	1	1	1	1	5
SVUzc-bba	0.5	NA	NA	1	1	1	1	5
SVUzc-bby	-0.5	4.335	4.335	1	1	1	1	5
SVUzc-bby	0.5	4.22	4.22	1	1	1	1	5
SVUzc-bbx	-0.5	NA	NA	NA	2	NA	NA	5
SVUzc-bbx	0.5	NA	NA	NA	2	NA	NA	5
SVUzc-bbv	-0.5	2.838	2.838	1	1	1	1	5
SVUzc-bbv	0.5	2.814	2.814	1	1	1	1	5
SVUzc-bya	-0.5	2.869	2.869	1	1	1	1	5
SVUzc-bya	0.5	2.84	2.84	1	1	1	1	5
SVUzc-byx	-0.5	NA	NA	NA	1	NA	NA	5
SVUzc-byx	-0.5	7.187	7.187	1	2	1	1	5
SVUzc-byx	0.5	NA	NA	NA	1	NA	NA	5
SVUzc-byx	0.5	7.273	7.273	1	2	1	1	5
SVUzc-byc	-0.5	3.109	3.109	1	1	1	1	5
SVUzc-byc	0.5	3.065	3.065	1	1	1	1	5
SVUzc-bxy	-0.5	NA	NA	NA	1	NA	NA	5
SVUzc-bxy	-0.5	7.253	7.253	1	2	1	1	5
SVUzc-bxy	0.5	NA	NA	NA	1	NA	NA	5
SVUzc-bxy	0.5	7.307	7.307	1	2	1	1	5
SVUzc-bxx	-0.5	3.145	3.145	1	1	1	1	5
SVUzc-bxx	0.5	3.142	3.142	1	1	1	1	5
SVUzc-bxc	-0.5	NA	NA	1	1	1	1	5
SVUzc-bxc	0.5	NA	NA	1	1	1	1	5
SVUzc-bxd	-0.5	2.945	2.945	1	1	1	1	5
SVUzc-bxd	0.5	2.932	2.932	1	1	1	1	5
SVUzc-bxv	-0.5	3.806	3.806	1	1	1	1	5
SVUzc-bxv	0.5	3.753	3.753	1	1	1	1	5
SVUzc-bcz	-0.5	1.734	1.734	1	1	1	1	5
SVUzc-bcz	0.5	1.834	1.834	1	1	1	1	5
SVUzc-bca	-0.5	NA	NA	1	1	1	1	5
SVUzc-bca	0.5	NA	NA	1	1	1	1	5
SVUzc-bcd	-0.5	2.908	2.908	1	1	1	1	5
SVUzc-bcd	0.5	2.865	2.865	1	1	1	1	5
SVUzc-bcv	-0.5	NA	NA	NA	1	NA	NA	5
SVUzc-bcv	-0.5	5.553	5.553	1	2	1	1	5
SVUzc-bcv	0.5	NA	NA	NA	1	NA	NA	5
SVUzc-bcv	0.5	5.53	5.53	1	2	1	1	5
SVUzc-bce	-0.5	1.583	1.583	1	1	1	1	5
SVUzc-bce	0.5	1.568	1.568	1	1	1	1	5
SVUzc-bdx	-0.5	NA	NA	1	1	1	1	5
SVUzc-bdx	0.5	NA	NA	1	1	1	1	5
SVUzc-bdw	-0.5	5.275	5.275	1	1	1	1	5
SVUzc-bdw	0.5	5.239	5.239	1	1	1	1	5
SVUzc-bwb	-0.5	NA	NA	1	1	1	1	5
SVUzc-bwb	0.5	NA	NA	1	1	1	1	5
SVUzc-beb	-0.5	NA	NA	NA	1	NA	NA	5
SVUzc-beb	-0.5	NA	NA	NA	2	NA	NA	5
SVUzc-beb	0.5	NA	NA	NA	1	NA	NA	5
SVUzc-beb	0.5	NA	NA	NA	2	NA	NA	5
SVUzc-bec	-0.5	2.873	2.873	1	1	1	1	5
SVUzc-bec	0.5	2.867	2.867	1	1	1	1	5
SVUzc-bed	-0.5	NA	NA	1	1	1	1	5
SVUzc-bed	0.5	NA	NA	1	1	1	1	5
SVUzc-yzz	-0.5	NA	NA	NA	1	NA	NA	5
SVUzc-yzz	-0.5	NA	NA	1	2	1	1	5
SVUzc-yzz	0.5	NA	NA	NA	1	NA	NA	5
SVUzc-yzz	0.5	NA	NA	1	2	1	1	5
SVUzc-yzy	-0.5	3.088	3.088	1	1	1	1	5
SVUzc-yzy	0.5	3.086	3.086	1	1	1	1	5
SVUzc-yzd	-0.5	NA	NA	1	1	1	1	5
SVUzc-yzd	0.5	NA	NA	1	1	1	1	5
SVUzc-yac	-0.5	1.208	1.208	1	1	1	1	5
SVUzc-yac	0.5	1.205	1.205	1	1	1	1	5
SVUzd-zaz	-0.5	NA	NA	NA	1	NA	NA	5
SVUzd-zaz	0.5	NA	NA	NA	1	NA	NA	5
SVUzd-zax	-0.5	NA	NA	NA	1	NA	NA	5
SVUzd-zax	-0.5	5.225	5.225	1	2	1	1	5
SVUzd-zax	0.5	NA	NA	NA	1	NA	NA	5
SVUzd-zax	0.5	5.242	5.242	1	2	1	1	5
SVUzd-zyz	-0.5	3.802	3.802	1	1	1	1	5
SVUzd-zyz	0.5	3.791	3.791	1	1	1	1	5
SVUzd-zyb	-0.5	3.061	3.061	1	1	1	1	5
SVUzd-zyb	-0.5	3.035	3.035	2	2	1	1	5
SVUzd-zyb	0.5	3.032	3.032	1	1	1	1	5
SVUzd-zyb	0.5	3.043	3.043	2	2	1	1	5
SVUzd-zyx	-0.5	NA	NA	NA	1	NA	NA	5
SVUzd-zyx	-0.5	5.14	5.14	1	2	1	1	5
SVUzd-zyx	0.5	NA	NA	NA	1	NA	NA	5
SVUzd-zyx	0.5	5.097	5.097	1	2	1	1	5
SVUzd-zye	-0.5	5.192	5.192	1	1	1	1	5
SVUzd-zye	-0.5	5.162	5.162	1	1	1	2	5
SVUzd-zye	0.5	5.1	5.1	1	1	1	1	5
SVUzd-zye	0.5	5.11	5.11	1	1	1	2	5
SVUzd-zxy	-0.5	2.417	2.417	1	1	1	1	5
SVUzd-zxy	0.5	2.342	2.342	1	1	1	1	5
SVUzd-zxv	-0.5	4.462	4.462	1	1	1	1	5
SVUzd-zxv	0.5	4.323	4.323	1	1	1	1	5
SVUzd-zce	-0.5	2.155	2.155	1	1	1	1	5
SVUzd-zce	0.5	2.109	2.109	1	1	1	1	5
SVUzd-zdz	-0.5	NA	NA	1	1	1	1	5
SVUzd-zdz	0.5	NA	NA	1	1	1	1	5
SVUzd-zdc	-0.5	5.059	5.059	1	1	1	1	5
SVUzd-zdc	0.5	5.051	5.051	1	1	1	1	5
SVUzd-zdv	-0.5	NA	NA	NA	1	NA	NA	5
SVUzd-zdv	-0.5	5.931	5.931	1	2	1	1	5
SVUzd-zdv	0.5	NA	NA	NA	1	NA	NA	5
SVUzd-zdv	0.5	5.719	5.719	1	2	1	1	5
SVUzd-zde	-0.5	4.74	4.74	1	1	1	1	5
SVUzd-zde	0.5	4.95	4.95	1	1	1	1	5
SVUzd-zww	-0.5	NA	NA	NA	1	NA	NA	5
SVUzd-zww	-0.5	NA	NA	1	2	1	1	5
SVUzd-zww	0.5	NA	NA	NA	1	NA	NA	5
SVUzd-zww	0.5	NA	NA	1	2	1	1	5
SVUzd-zvd	-0.5	3.303	3.303	1	1	1	1	5
SVUzd-zvd	0.5	3.255	3.255	1	1	1	1	5
SVUzd-zvw	-0.5	NA	NA	1	1	1	1	5
SVUzd-zvw	0.5	NA	NA	1	1	1	1	5
SVUzd-zeb	-0.5	3.7	3.7	1	1	1	1	5
SVUzd-zeb	0.5	3.785	3.785	1	1	1	1	5
SVUzd-aza	-0.5	NA	NA	NA	1	NA	NA	5
SVUzd-aza	-0.5	5.598	5.598	1	2	1	1	5
SVUzd-aza	0.5	NA	NA	NA	1	NA	NA	5
SVUzd-aza	0.5	5.552	5.552	1	2	1	1	5
SVUzd-azy	-0.5	2.959	2.959	1	1	1	1	5
SVUzd-azy	0.5	2.921	2.921	1	1	1	1	5
SVUzd-azd	-0.5	1.271	1.271	1	1	1	1	5
SVUzd-azd	0.5	1.249	1.249	1	1	1	1	5
SVUzd-aae	-0.5	3.24	3.24	1	1	1	1	5
SVUzd-aae	0.5	3.154	3.154	1	1	1	1	5
SVUzd-abb	-0.5	NA	NA	NA	1	NA	NA	5
SVUzd-abb	-0.5	NA	NA	NA	2	NA	NA	5
SVUzd-abb	-0.5	6.777	6.777	1	3	1	1	5
SVUzd-abb	0.5	NA	NA	NA	1	NA	NA	5
SVUzd-abb	0.5	NA	NA	NA	2	NA	NA	5
SVUzd-abb	0.5	6.779	6.779	1	3	1	1	5
SVUzd-abw	-0.5	3.401	3.401	1	1	1	1	5
SVUzd-abw	0.5	3.316	3.316	1	1	1	1	5
SVUzd-ayz	-0.5	4.078	4.078	1	1	1	1	5
SVUzd-ayz	0.5	4.094	4.094	1	1	1	1	5
SVUzd-ayd	-0.5	6.913	6.913	1	2	1	1	5
SVUzd-ayd	0.5	6.877	6.877	1	2	1	1	5
SVUzd-ayv	-0.5	5.249	5.249	1	1	1	1	5
SVUzd-ayv	0.5	5.149	5.149	1	1	1	1	5
SVUzd-acz	-0.5	2.931	2.931	1	1	1	1	5
SVUzd-acz	0.5	2.962	2.962	1	1	1	1	5
SVUzd-acx	-0.5	NA	NA	NA	1	NA	NA	5
SVUzd-acx	-0.5	6.931	6.931	1	2	1	1	5
SVUzd-acx	0.5	NA	NA	NA	1	NA	NA	5
SVUzd-acx	0.5	6.981	6.981	1	2	1	1	5
SVUzd-acc	-0.5	5.632	5.632	1	1	1	1	5
SVUzd-acc	0.5	5.528	5.528	1	1	1	1	5
SVUzd-adv	-0.5	3.396	3.396	1	1	1	1	5
SVUzd-adv	0.5	3.393	3.393	1	1	1	1	5
SVUzd-awy	-0.5	3.584	3.584	1	1	1	1	5
SVUzd-awy	0.5	3.579	3.579	1	1	1	1	5
SVUzd-avz	-0.5	NA	NA	NA	1	NA	NA	5
SVUzd-avz	-0.5	6.845	6.845	1	2	1	1	5
SVUzd-avz	0.5	NA	NA	NA	1	NA	NA	5
SVUzd-avz	0.5	6.842	6.842	1	2	1	1	5
SVUzd-ava	-0.5	4.232	4.232	1	1	1	1	5
SVUzd-ava	0.5	4.298	4.298	1	1	1	1	5
SVUzd-avd	-0.5	4.827	4.827	1	1	1	1	5
SVUzd-avd	-0.5	4.818	4.818	1	1	1	2	5
SVUzd-avd	0.5	4.796	4.796	1	1	1	1	5
SVUzd-avd	0.5	4.767	4.767	1	1	1	2	5
SVUzd-aex	-0.5	3.204	3.204	1	1	1	1	5
SVUzd-aex	0.5	3.177	3.177	1	1	1	1	5
SVUzd-bzz	-0.5	3.431	3.431	1	1	1	1	5
SVUzd-bzz	0.5	3.548	3.548	1	1	1	1	5
SVUzd-bzb	-0.5	NA	NA	NA	1	NA	NA	5
SVUzd-bzb	-0.5	6.003	6.003	1	2	1	1	5
SVUzd-bzb	0.5	NA	NA	NA	1	NA	NA	5
SVUzd-bzb	0.5	6.042	6.042	1	2	1	1	5
SVUzd-bzd	-0.5	NA	NA	1	1	1	1	5
SVUzd-bzd	0.5	NA	NA	1	1	1	1	5
SVUzd-bba	-0.5	NA	NA	NA	1	NA	NA	5
SVUzd-bba	-0.5	5.851	5.851	1	2	1	1	5
SVUzd-bba	0.5	NA	NA	NA	1	NA	NA	5
SVUzd-bba	0.5	5.813	5.813	1	2	1	1	5
SVUzd-bbd	-0.5	NA	NA	NA	1	NA	NA	5
SVUzd-bbd	-0.5	6.93	6.93	1	2	1	1	5
SVUzd-bbd	0.5	NA	NA	NA	1	NA	NA	5
SVUzd-bbd	0.5	6.895	6.895	1	2	1	1	5
SVUzd-byw	-0.5	NA	NA	NA	1	NA	NA	5
SVUzd-byw	0.5	NA	NA	NA	1	NA	NA	5
SVUzd-byv	-0.5	NA	NA	NA	1	NA	NA	5
SVUzd-byv	-0.5	5.412	5.412	1	2	1	1	5
SVUzd-byv	0.5	NA	NA	NA	1	NA	NA	5
SVUzd-byv	0.5	5.249	5.249	1	2	1	1	5
SVUzd-bxx	-0.5	3.74	3.74	1	1	1	1	5
SVUzd-bxx	0.5	3.664	3.664	1	1	1	1	5
SVUzd-bxw	-0.5	2.617	2.617	1	1	1	1	5
SVUzd-bxw	0.5	2.578	2.578	1	1	1	1	5
SVUzd-bcz	-0.5	3.598	3.598	1	1	1	1	5
SVUzd-bcz	0.5	3.527	3.527	1	1	1	1	5
SVUzd-bcw	-0.5	1.514	1.514	1	1	1	1	5
SVUzd-bcw	0.5	1.502	1.502	1	1	1	1	5
SVUzd-bcv	-0.5	2.987	2.987	1	1	1	1	5
SVUzd-bcv	0.5	3.089	3.089	1	1	1	1	5
SVUzd-bwa	-0.5	NA	NA	NA	2	NA	NA	5
SVUzd-bwa	-0.5	NA	NA	NA	3	NA	NA	5
SVUzd-bwa	-0.5	12.139	12.139	1	4	1	1	5
SVUzd-bwa	0.5	NA	NA	NA	2	NA	NA	5
SVUzd-bwa	0.5	NA	NA	NA	3	NA	NA	5
SVUzd-bwa	0.5	12.149	12.149	1	4	1	1	5
SVUzd-bwb	-0.5	NA	NA	1	1	1	1	5
SVUzd-bwb	0.5	NA	NA	1	1	1	1	5
SVUzd-bwy	-0.5	NA	NA	1	1	1	1	5
SVUzd-bwy	0.5	NA	NA	1	1	1	1	5
SVUzd-bwx	-0.5	4.184	4.184	1	1	1	1	5
SVUzd-bwx	0.5	4.148	4.148	1	1	1	1	5
SVUzd-bwc	-0.5	2.82	2.82	1	1	1	1	5
SVUzd-bwc	0.5	2.78	2.78	1	1	1	1	5
SVUzd-bww	-0.5	NA	NA	1	1	1	1	5
SVUzd-bww	0.5	NA	NA	1	1	1	1	5
SVUzd-bvz	-0.5	NA	NA	1	1	1	1	5
SVUzd-bvz	0.5	NA	NA	1	1	1	1	5
SVUzd-bva	-0.5	NA	NA	NA	1	NA	NA	5
SVUzd-bva	0.5	NA	NA	NA	1	NA	NA	5
SVUzd-bvc	-0.5	2.931	2.931	1	1	1	1	5
SVUzd-bvc	0.5	2.973	2.973	1	1	1	1	5
SVUzd-bvd	-0.5	NA	NA	NA	1	NA	NA	5
SVUzd-bvd	-0.5	5.799	5.799	1	2	1	1	5
SVUzd-bvd	0.5	NA	NA	NA	1	NA	NA	5
SVUzd-bvd	0.5	5.753	5.753	1	2	1	1	5
SVUzd-bez	-0.5	NA	NA	1	1	1	1	5
SVUzd-bez	0.5	NA	NA	1	1	1	1	5
SVUzw-zzy	-0.5	1.315	1.315	1	1	1	1	5
SVUzw-zzy	0.5	1.275	1.275	1	1	1	1	5
SVUzw-zac	-0.5	NA	NA	NA	1	NA	NA	5
SVUzw-zac	-0.5	5.716	5.716	1	2	1	1	5
SVUzw-zac	0.5	NA	NA	NA	1	NA	NA	5
SVUzw-zac	0.5	5.709	5.709	1	2	1	1	5
SVUzw-zad	-0.5	2.825	2.825	1	1	1	1	5
SVUzw-zad	0.5	2.8	2.8	1	1	1	1	5
SVUzw-zav	-0.5	NA	NA	NA	1	NA	NA	5
SVUzw-zav	-0.5	6.192	6.192	1	2	1	1	5
SVUzw-zav	0.5	NA	NA	NA	1	NA	NA	5
SVUzw-zav	0.5	6.014	6.014	1	2	1	1	5
SVUzw-zbz	-0.5	1.209	1.209	1	1	1	1	5
SVUzw-zbz	0.5	1.209	1.209	1	1	1	1	5
SVUzw-zby	-0.5	2.086	2.086	1	1	1	1	5
SVUzw-zby	0.5	2.11	2.11	1	1	1	1	5
SVUzw-zbd	-0.5	NA	NA	1	1	1	1	5
SVUzw-zbd	0.5	NA	NA	1	1	1	1	5
SVUzw-zyy	-0.5	NA	NA	NA	1	NA	NA	5
SVUzw-zyy	0.5	NA	NA	NA	1	NA	NA	5
SVUzw-zxz	-0.5	NA	NA	NA	1	NA	NA	5
SVUzw-zxz	0.5	NA	NA	NA	1	NA	NA	5
SVUzw-zxa	-0.5	NA	NA	NA	1	NA	NA	5
SVUzw-zxa	0.5	NA	NA	NA	1	NA	NA	5
SVUzw-zxb	-0.5	NA	NA	NA	1	NA	NA	5
SVUzw-zxb	0.5	NA	NA	NA	1	NA	NA	5
SVUzw-zxx	-0.5	1.972	1.972	1	1	1	1	5
SVUzw-zxx	0.5	1.935	1.935	1	1	1	1	5
SVUzw-zxd	-0.5	1.194	1.194	1	1	1	1	5
SVUzw-zxd	0.5	1.238	1.238	1	1	1	1	5
SVUzw-zxw	-0.5	1.069	1.069	1	1	1	1	5
SVUzw-zxw	-0.5	1.123	1.123	2	2	1	1	5
SVUzw-zxw	0.5	1.054	1.054	1	1	1	1	5
SVUzw-zxw	0.5	1.1	1.1	2	2	1	1	5
SVUzw-zcv	-0.5	NA	NA	NA	1	NA	NA	5
SVUzw-zcv	0.5	NA	NA	NA	1	NA	NA	5
SVUzw-zwb	-0.5	3.174	3.213	1	1	1	1	5
SVUzw-zwb	0.5	3.161	3.17	1	1	1	1	5
SVUzw-zvz	-0.5	NA	NA	1	1	1	1	5
SVUzw-zvz	0.5	NA	NA	1	1	1	1	5
SVUzw-zva	-0.5	NA	NA	NA	1	NA	NA	5
SVUzw-zva	-0.5	6.27	6.27	1	2	1	1	5
SVUzw-zva	0.5	NA	NA	NA	1	NA	NA	5
SVUzw-zva	0.5	6.228	6.228	1	2	1	1	5
SVUzw-zvw	-0.5	3.53	3.53	1	1	1	1	5
SVUzw-zvw	0.5	3.487	3.487	1	1	1	1	5
SVUzw-zvv	-0.5	3.388	3.388	1	1	1	1	5
SVUzw-zvv	0.5	3.393	3.393	1	1	1	1	5
SVUzw-zew	-0.5	NA	NA	NA	1	NA	NA	5
SVUzw-zew	-0.5	5.144	5.144	1	2	1	1	5
SVUzw-zew	0.5	NA	NA	NA	1	NA	NA	5
SVUzw-zew	0.5	5.486	5.486	1	2	1	1	5
SVUzw-azy	-0.5	3.567	3.567	1	1	1	1	5
SVUzw-azy	0.5	3.556	3.556	1	1	1	1	5
SVUzw-azx	-0.5	2.375	2.375	1	1	1	1	5
SVUzw-azx	-0.5	NA	NA	NA	2	NA	NA	5
SVUzw-azx	0.5	2.383	2.383	1	1	1	1	5
SVUzw-azx	0.5	NA	NA	NA	2	NA	NA	5
SVUzw-aaz	-0.5	1.843	1.843	1	1	1	1	5
SVUzw-aaz	-0.5	1.855	1.855	2	2	1	1	5
SVUzw-aaz	0.5	1.839	1.839	1	1	1	1	5
SVUzw-aaz	0.5	1.817	1.817	2	2	1	1	5
SVUzw-aaa	-0.5	1.523	1.523	1	1	1	1	5
SVUzw-aaa	0.5	1.5	1.5	1	1	1	1	5
SVUzw-aab	-0.5	4.63	4.63	1	1	1	1	5
SVUzw-aab	0.5	4.772	4.772	1	1	1	1	5
SVUzw-aax	-0.5	2.627	2.627	1	1	1	1	5
SVUzw-aax	0.5	2.639	2.639	1	1	1	1	5
SVUzw-aav	-0.5	4.329	4.329	1	1	1	1	5
SVUzw-aav	0.5	4.348	4.348	1	1	1	1	5
SVUzw-abc	-0.5	2.546	2.546	1	1	1	1	5
SVUzw-abc	0.5	2.475	2.475	1	1	1	1	5
SVUzw-ayb	-0.5	3.523	3.523	1	1	1	1	5
SVUzw-ayb	0.5	3.52	3.52	1	1	1	1	5
SVUzw-axz	-0.5	NA	NA	NA	1	NA	NA	5
SVUzw-axz	0.5	NA	NA	NA	1	NA	NA	5
SVUzw-axa	-0.5	NA	NA	1	1	1	1	5
SVUzw-axa	0.5	NA	NA	1	1	1	1	5
SVUzw-axv	-0.5	NA	NA	NA	2	NA	NA	5
SVUzw-axv	0.5	NA	NA	NA	2	NA	NA	5
SVUzw-acy	-0.5	3.926	3.926	1	1	1	1	5
SVUzw-acy	0.5	3.925	3.925	1	1	1	1	5
SVUzw-adb	-0.5	NA	NA	NA	1	NA	NA	5
SVUzw-adb	-0.5	6.438	6.438	1	2	1	1	5
SVUzw-adb	0.5	NA	NA	NA	1	NA	NA	5
SVUzw-adb	0.5	6.467	6.467	1	2	1	1	5
SVUzw-avx	-0.5	NA	NA	NA	2	NA	NA	5
SVUzw-avx	-0.5	NA	NA	NA	3	NA	NA	5
SVUzw-avx	-0.5	NA	NA	NA	4	NA	NA	5
SVUzw-avx	0.5	NA	NA	NA	2	NA	NA	5
SVUzw-avx	0.5	NA	NA	NA	3	NA	NA	5
SVUzw-avx	0.5	NA	NA	NA	4	NA	NA	5
SVUzw-aeb	-0.5	3.356	3.356	1	1	1	1	5
SVUzw-aeb	0.5	3.33	3.33	1	1	1	1	5
SVUzw-bza	-0.5	NA	NA	1	1	1	1	5
SVUzw-bza	-0.5	NA	NA	1	1	1	2	5
SVUzw-bza	0.5	NA	NA	1	1	1	1	5
SVUzw-bza	0.5	NA	NA	1	1	1	2	5
SVUzw-bzb	-0.5	NA	NA	1	1	1	1	5
SVUzw-bzb	0.5	NA	NA	1	1	1	1	5
SVUzw-bzy	-0.5	3.146	3.146	1	1	1	1	5
SVUzw-bzy	0.5	3.157	3.157	1	1	1	1	5
SVUzw-bzc	-0.5	NA	NA	NA	1	NA	NA	5
SVUzw-bzc	-0.5	7.28	7.28	1	2	1	1	5
SVUzw-bzc	0.5	NA	NA	NA	1	NA	NA	5
SVUzw-bzc	0.5	7.11	7.11	1	2	1	1	5
SVUzw-baz	-0.5	1.582	1.582	1	1	1	1	5
SVUzw-baz	0.5	1.537	1.537	1	1	1	1	5
SVUzw-bay	-0.5	4.597	4.597	1	1	1	1	5
SVUzw-bay	0.5	4.594	4.594	1	1	1	1	5
SVUzw-bbz	-0.5	NA	NA	1	1	1	1	5
SVUzw-bbz	-0.5	NA	NA	2	2	1	1	5
SVUzw-bbz	0.5	NA	NA	1	1	1	1	5
SVUzw-bbz	0.5	NA	NA	2	2	1	1	5
SVUzw-bba	-0.5	NA	NA	NA	1	NA	NA	5
SVUzw-bba	0.5	NA	NA	NA	1	NA	NA	5
SVUzw-byy	-0.5	3.473	3.473	1	1	1	1	5
SVUzw-byy	0.5	3.577	3.577	1	1	1	1	5
SVUzw-byx	-0.5	NA	NA	NA	1	NA	NA	5
SVUzw-byx	-0.5	6.325	6.325	1	2	1	1	5
SVUzw-byx	0.5	NA	NA	NA	1	NA	NA	5
SVUzw-byx	0.5	6.279	6.279	1	2	1	1	5
SVUzw-bxd	-0.5	NA	NA	NA	1	NA	NA	5
SVUzw-bxd	-0.5	6.071	6.071	1	2	1	1	5
SVUzw-bxd	0.5	NA	NA	NA	1	NA	NA	5
SVUzw-bxd	0.5	6.043	6.043	1	2	1	1	5
SVUzw-bcy	-0.5	NA	NA	NA	1	NA	NA	5
SVUzw-bcy	-0.5	6.333	6.333	1	2	1	1	5
SVUzw-bcy	0.5	NA	NA	NA	1	NA	NA	5
SVUzw-bcy	0.5	6.296	6.296	1	2	1	1	5
SVUzw-bcv	-0.5	3.227	3.227	1	1	1	1	5
SVUzw-bcv	0.5	3.229	3.229	1	1	1	1	5
SVUzw-bce	-0.5	NA	NA	NA	1	NA	NA	5
SVUzw-bce	-0.5	NA	NA	NA	2	NA	NA	5
SVUzw-bce	0.5	NA	NA	NA	1	NA	NA	5
SVUzw-bce	0.5	NA	NA	NA	2	NA	NA	5
SVUzw-bda	-0.5	2.998	2.998	1	1	1	1	5
SVUzw-bda	0.5	3.026	3.026	1	1	1	1	5
SVUzw-bdv	-0.5	NA	NA	1	1	1	1	5
SVUzw-bdv	0.5	NA	NA	1	1	1	1	5
SVUzw-bvz	-0.5	5.244	5.244	1	1	1	1	5
SVUzw-bvz	0.5	5.296	5.296	1	1	1	1	5
SVUzw-bva	-0.5	3.351	3.351	1	1	1	1	5
SVUzw-bva	0.5	3.409	3.409	1	1	1	1	5
SVUzw-bvx	-0.5	NA	NA	1	1	1	1	5
SVUzw-bvx	0.5	NA	NA	1	1	1	1	5
SVUzw-bvc	-0.5	NA	NA	1	1	1	1	5
SVUzw-bvc	0.5	NA	NA	1	1	1	1	5
SVUzw-bvw	-0.5	2.114	2.114	1	1	1	1	5
SVUzw-bvw	0.5	2.117	2.117	1	1	1	1	5
SVUzw-bvv	-0.5	NA	NA	1	1	1	1	5
SVUzw-bvv	0.5	NA	NA	1	1	1	1	5
SVUzw-bex	-0.5	NA	NA	NA	1	NA	NA	5
SVUzw-bex	-0.5	5.915	5.915	1	2	1	1	5
SVUzw-bex	0.5	NA	NA	NA	1	NA	NA	5
SVUzw-bex	0.5	5.992	5.992	1	2	1	1	5
SVUzw-bee	-0.5	4.214	4.214	1	1	1	1	5
SVUzw-bee	0.5	4.187	4.187	1	1	1	1	5
SVUzw-yzy	-0.5	1.701	1.701	1	1	1	1	5
SVUzw-yzy	0.5	1.741	1.741	1	1	1	1	5
SVUzw-yzc	-0.5	9.392	9.392	1	2	1	1	5
SVUzw-yzc	0.5	9.389	9.389	1	2	1	1	5
SVUzw-yzw	-0.5	NA	NA	1	1	1	1	5
SVUzw-yzw	0.5	NA	NA	1	1	1	1	5
SVUzw-yaa	-0.5	4.131	4.131	1	1	1	1	5
SVUzw-yaa	0.5	4.153	4.153	1	1	1	1	5
SVUzw-yab	-0.5	4.746	4.746	1	1	1	1	5
SVUzw-yab	0.5	4.745	4.745	1	1	1	1	5
SVUzw-ybb	-0.5	NA	NA	NA	1	NA	NA	5
SVUzw-ybb	-0.5	6.119	6.119	1	2	1	1	5
SVUzw-ybb	0.5	NA	NA	NA	1	NA	NA	5
SVUzw-ybb	0.5	6.268	6.268	1	2	1	1	5
SVUzw-yby	-0.5	NA	NA	1	1	1	1	5
SVUzw-yby	0.5	NA	NA	1	1	1	1	5
SVUzw-yyx	-0.5	1.868	1.868	1	1	1	1	5
SVUzw-yyx	-0.5	1.842	1.842	1	1	1	2	5
SVUzw-yyx	0.5	1.829	1.829	1	1	1	1	5
SVUzw-yyx	0.5	1.858	1.858	1	1	1	2	5
SVUzw-yyc	-0.5	1.129	1.129	1	1	1	1	5
SVUzw-yyc	0.5	1.14	1.14	1	1	1	1	5
SVUzv-zab	-0.5	NA	NA	NA	1	NA	NA	3
SVUzv-zab	0.5	NA	NA	NA	1	NA	NA	3
SVUzv-zae	-0.5	NA	NA	NA	1	NA	NA	3
SVUzv-zae	0.5	NA	NA	NA	1	NA	NA	3
SVUzv-zby	-0.5	NA	NA	NA	1	NA	NA	3
SVUzv-zby	-0.5	NA	NA	NA	2	NA	NA	3
SVUzv-zby	0.5	NA	NA	NA	1	NA	NA	3
SVUzv-zby	0.5	NA	NA	NA	2	NA	NA	3
SVUzv-zbw	-0.5	NA	NA	NA	1	NA	NA	3
SVUzv-zbw	0.5	NA	NA	NA	1	NA	NA	3
SVUzv-zbe	-0.5	3.744	3.744	1	1	1	1	3
SVUzv-zbe	-0.5	3.737	3.737	1	1	1	2	3
SVUzv-zbe	0.5	3.78	3.78	1	1	1	1	3
SVUzv-zbe	0.5	3.782	3.782	1	1	1	2	3
SVUzv-zyy	-0.5	NA	NA	NA	1	NA	NA	3
SVUzv-zyy	0.5	NA	NA	NA	1	NA	NA	3
SVUzv-zyw	-0.5	1.966	1.966	1	1	1	1	3
SVUzv-zyw	-0.5	2.006	2.006	2	2	1	1	3
SVUzv-zyw	0.5	1.954	1.954	1	1	1	1	3
SVUzv-zyw	0.5	1.985	1.985	2	2	1	1	3
SVUzv-zxa	-0.5	2.883	2.883	1	1	1	1	3
SVUzv-zxa	0.5	2.899	2.899	1	1	1	1	3
SVUzv-zxx	-0.5	NA	NA	NA	1	NA	NA	3
SVUzv-zxx	0.5	NA	NA	NA	1	NA	NA	3
SVUzv-zcb	-0.5	NA	NA	NA	1	NA	NA	3
SVUzv-zcb	-0.5	5.986	5.986	1	2	1	1	3
SVUzv-zcb	0.5	NA	NA	NA	1	NA	NA	3
SVUzv-zcb	0.5	6.136	6.136	1	2	1	1	3
SVUzv-zcc	-0.5	NA	NA	1	1	1	1	3
SVUzv-zcc	-0.5	NA	NA	NA	2	NA	NA	3
SVUzv-zcc	0.5	NA	NA	1	1	1	1	3
SVUzv-zcc	0.5	NA	NA	NA	2	NA	NA	3
SVUzv-zcv	-0.5	3.103	3.103	1	1	1	1	3
SVUzv-zcv	0.5	3.085	3.085	1	1	1	1	3
SVUzv-zce	-0.5	NA	NA	1	1	1	1	3
SVUzv-zce	0.5	NA	NA	1	1	1	1	3
SVUzv-zdw	-0.5	NA	NA	NA	1	NA	NA	3
SVUzv-zdw	0.5	NA	NA	NA	1	NA	NA	3
SVUzv-zwb	-0.5	NA	NA	NA	1	NA	NA	3
SVUzv-zwb	-0.5	7.157	7.157	1	2	1	1	3
SVUzv-zwb	0.5	NA	NA	NA	1	NA	NA	3
SVUzv-zwb	0.5	7.145	7.145	1	2	1	1	3
SVUzv-zvb	-0.5	NA	NA	NA	1	NA	NA	3
SVUzv-zvb	-0.5	7.458	7.458	1	2	1	1	3
SVUzv-zvb	0.5	NA	NA	NA	1	NA	NA	3
SVUzv-zvb	0.5	7.701	7.701	1	2	1	1	3
SVUzv-zvd	-0.5	3.694	3.694	1	1	1	1	3
SVUzv-zvd	0.5	3.627	3.627	1	1	1	1	3
SVUzv-zey	-0.5	NA	NA	NA	1	NA	NA	3
SVUzv-zey	-0.5	7.377	7.377	1	2	1	1	3
SVUzv-zey	0.5	NA	NA	NA	1	NA	NA	3
SVUzv-zey	0.5	7.448	7.448	1	2	1	1	3
SVUzv-zex	-0.5	2.88	2.88	1	1	1	1	3
SVUzv-zex	0.5	2.984	2.984	1	1	1	1	3
SVUzv-azx	-0.5	NA	NA	NA	1	NA	NA	3
SVUzv-azx	0.5	NA	NA	NA	1	NA	NA	3
SVUzv-azc	-0.5	NA	NA	NA	1	NA	NA	3
SVUzv-azc	-0.5	NA	NA	NA	1	NA	NA	3
SVUzv-azc	0.5	NA	NA	NA	1	NA	NA	3
SVUzv-azc	0.5	NA	NA	NA	1	NA	NA	3
SVUzv-aax	-0.5	3.378	3.378	1	1	1	1	3
SVUzv-aax	0.5	3.356	3.356	1	1	1	1	3
SVUzv-abz	-0.5	3.636	3.636	1	1	1	1	3
SVUzv-abz	0.5	3.664	3.664	1	1	1	1	3
SVUzv-abb	-0.5	1.17	1.17	1	1	1	1	3
SVUzv-abb	0.5	1.153	1.153	1	1	1	1	3
SVUzv-ayz	-0.5	NA	NA	NA	1	NA	NA	3
SVUzv-ayz	-0.5	6.724	6.724	1	2	1	1	3
SVUzv-ayz	0.5	NA	NA	NA	1	NA	NA	3
SVUzv-ayz	0.5	6.89	6.89	1	2	1	1	3
SVUzv-ayc	-0.5	NA	NA	NA	1	NA	NA	3
SVUzv-ayc	0.5	NA	NA	NA	1	NA	NA	3
SVUzv-axa	-0.5	NA	NA	NA	1	NA	NA	3
SVUzv-axa	-0.5	6.393	6.393	1	2	1	1	3
SVUzv-axa	0.5	NA	NA	NA	1	NA	NA	3
SVUzv-axa	0.5	6.304	6.304	1	2	1	1	3
SVUzv-axd	-0.5	NA	NA	NA	1	NA	NA	3
SVUzv-axd	0.5	NA	NA	NA	1	NA	NA	3
SVUzv-axw	-0.5	3.512	3.512	1	1	1	1	3
SVUzv-axw	0.5	3.527	3.527	1	1	1	1	3
SVUzv-axv	-0.5	3.563	3.563	1	1	1	1	3
SVUzv-axv	0.5	3.558	3.558	1	1	1	1	3
SVUzv-adb	-0.5	NA	NA	1	1	1	1	3
SVUzv-adb	0.5	NA	NA	1	1	1	1	3
SVUzv-adv	-0.5	3.809	3.809	1	1	1	1	3
SVUzv-adv	0.5	3.77	3.77	1	1	1	1	3
SVUzv-awy	-0.5	NA	NA	NA	1	NA	NA	3
SVUzv-awy	-0.5	NA	NA	NA	1	NA	NA	3
SVUzv-awy	0.5	NA	NA	NA	1	NA	NA	3
SVUzv-awy	0.5	NA	NA	NA	1	NA	NA	3
SVUzv-awx	-0.5	2.972	2.972	1	1	1	1	3
SVUzv-awx	0.5	2.97	2.97	1	1	1	1	3
SVUzv-awe	-0.5	NA	NA	NA	1	NA	NA	3
SVUzv-awe	-0.5	NA	NA	NA	2	NA	NA	3
SVUzv-awe	0.5	NA	NA	NA	1	NA	NA	3
SVUzv-awe	0.5	NA	NA	NA	2	NA	NA	3
SVUzv-avb	-0.5	2.313	2.313	1	1	1	1	3
SVUzv-avb	0.5	2.304	2.304	1	1	1	1	3
SVUzv-avc	-0.5	4.553	4.553	1	1	1	1	3
SVUzv-avc	0.5	4.642	4.642	1	1	1	1	3
SVUzv-aev	-0.5	1.196	1.196	1	1	1	1	3
SVUzv-aev	0.5	1.185	1.185	1	1	1	1	3
SVUzv-bzy	-0.5	NA	NA	NA	1	NA	NA	3
SVUzv-bzy	-0.5	NA	NA	1	2	1	1	3
SVUzv-bzy	0.5	NA	NA	NA	1	NA	NA	3
SVUzv-bzy	0.5	NA	NA	1	2	1	1	3
SVUzv-bzd	-0.5	5.26	5.26	1	1	1	1	3
SVUzv-bzd	0.5	5.267	5.267	1	1	1	1	3
SVUzv-bax	-0.5	NA	NA	NA	1	NA	NA	3
SVUzv-bax	-0.5	6.475	6.475	1	2	1	1	3
SVUzv-bax	0.5	NA	NA	NA	1	NA	NA	3
SVUzv-bax	0.5	6.424	6.424	1	2	1	1	3
SVUzv-bad	-0.5	3.9	3.9	1	1	1	1	3
SVUzv-bad	0.5	3.988	3.988	1	1	1	1	3
SVUzv-baw	-0.5	3.839	3.839	1	1	1	1	3
SVUzv-baw	0.5	3.92	3.92	1	1	1	1	3
SVUzv-bae	-0.5	3.399	3.399	1	1	1	1	3
SVUzv-bae	0.5	3.376	3.376	1	1	1	1	3
SVUzv-bbb	-0.5	1.651	1.651	1	1	1	1	3
SVUzv-bbb	0.5	1.671	1.671	1	1	1	1	3
SVUzv-bby	-0.5	NA	NA	1	1	1	1	3
SVUzv-bby	0.5	NA	NA	1	1	1	1	3
SVUzv-bbx	-0.5	NA	NA	1	1	1	1	3
SVUzv-bbx	0.5	NA	NA	1	1	1	1	3
SVUzv-bbw	-0.5	3.458	3.458	1	1	1	1	3
SVUzv-bbw	0.5	3.389	3.389	1	1	1	1	3
SVUzv-bya	-0.5	NA	NA	NA	1	NA	NA	3
SVUzv-bya	0.5	2.435	NA	NA	1	NA	NA	3
SVUzv-byy	-0.5	NA	NA	NA	1	NA	NA	3
SVUzv-byy	-0.5	6.207	6.207	1	2	1	1	3
SVUzv-byy	0.5	NA	NA	NA	1	NA	NA	3
SVUzv-byy	0.5	6.109	6.109	1	2	1	1	3
SVUzv-byw	-0.5	NA	NA	NA	1	NA	NA	3
SVUzv-byw	-0.5	NA	NA	NA	1	NA	NA	3
SVUzv-byw	0.5	NA	NA	NA	1	NA	NA	3
SVUzv-byw	0.5	NA	NA	NA	1	NA	NA	3
SVUzv-byv	-0.5	2.583	2.583	1	1	1	1	3
SVUzv-byv	0.5	2.631	2.631	1	1	1	1	3
SVUzv-bxe	-0.5	2.63	2.63	1	1	1	1	3
SVUzv-bxe	0.5	2.568	2.568	1	1	1	1	3
SVUzv-bcb	-0.5	3.16	3.16	1	1	1	1	3
SVUzv-bcb	0.5	3.181	3.181	1	1	1	1	3
SVUzv-bcd	-0.5	NA	NA	NA	1	NA	NA	3
SVUzv-bcd	-0.5	6.258	6.258	1	2	1	1	3
SVUzv-bcd	0.5	NA	NA	NA	1	NA	NA	3
SVUzv-bcd	0.5	6.351	6.351	1	2	1	1	3
SVUzv-bcw	-0.5	NA	NA	NA	1	NA	NA	3
SVUzv-bcw	-0.5	NA	NA	NA	2	NA	NA	3
SVUzv-bcw	0.5	NA	NA	NA	1	NA	NA	3
SVUzv-bcw	0.5	NA	NA	NA	2	NA	NA	3
SVUzv-bdz	-0.5	1.885	1.885	1	1	1	1	3
SVUzv-bdz	0.5	1.876	1.876	1	1	1	1	3
SVUzv-bdw	-0.5	1.843	1.843	1	1	1	1	3
SVUzv-bdw	0.5	1.865	1.865	1	1	1	1	3
SVUzv-bwx	-0.5	3.023	3.023	1	1	1	1	3
SVUzv-bwx	0.5	2.972	2.972	1	1	1	1	3
SVUzv-bwv	-0.5	NA	NA	1	1	1	1	3
SVUzv-bwv	0.5	NA	NA	1	1	1	1	3
SVUzv-bvx	-0.5	2.827	2.827	1	1	1	1	3
SVUzv-bvx	0.5	2.91	2.91	1	1	1	1	3
SVUzv-bvw	-0.5	3.554	3.554	1	1	1	1	3
SVUzv-bvw	0.5	3.555	3.555	1	1	1	1	3
SVUzv-bee	-0.5	NA	NA	1	1	1	1	3
SVUzv-bee	0.5	NA	NA	1	1	1	1	3
SVUzv-yzx	-0.5	NA	NA	NA	1	NA	NA	3
SVUzv-yzx	0.5	NA	NA	NA	1	NA	NA	3
SVUzv-yzd	-0.5	NA	NA	NA	1	NA	NA	3
SVUzv-yzd	0.5	NA	NA	NA	1	NA	NA	3
SVUzv-yae	-0.5	2.511	2.511	1	1	1	1	3
SVUzv-yae	0.5	2.499	2.499	1	1	1	1	3
SVUzv-ybz	-0.5	NA	NA	NA	1	NA	NA	3
SVUzv-ybz	0.5	NA	NA	NA	1	NA	NA	3
SVUzv-yba	-0.5	NA	NA	NA	1	NA	NA	3
SVUzv-yba	-0.5	6.223	6.223	1	2	1	1	3
SVUzv-yba	0.5	NA	NA	NA	1	NA	NA	3
SVUzv-yba	0.5	6.355	6.355	1	2	1	1	3
SVUzv-ybd	-0.5	NA	NA	NA	1	NA	NA	3
SVUzv-ybd	-0.5	NA	NA	NA	1	NA	NA	3
SVUzv-ybd	0.5	NA	NA	NA	1	NA	NA	3
SVUzv-ybd	0.5	NA	NA	NA	1	NA	NA	3
SVUzv-ybv	-0.5	NA	NA	1	1	1	1	3
SVUzv-ybv	0.5	NA	NA	1	1	1	1	3
SVUzv-ybe	-0.5	3.217	3.217	1	1	1	1	3
SVUzv-ybe	0.5	3.306	3.306	1	1	1	1	3
SVUzv-yyz	-0.5	3.598	3.598	1	1	1	1	3
SVUzv-yyz	0.5	3.539	3.539	1	1	1	1	3
SVUzv-yyd	-0.5	2.618	2.618	1	1	1	1	3
SVUzv-yyd	0.5	2.607	2.607	1	1	1	1	3
SVUzv-yxy	-0.5	3.059	3.059	1	1	1	1	3
SVUzv-yxy	0.5	3.107	3.107	1	1	1	1	3
SVUze-zzd	-0.5	NA	NA	NA	1	NA	NA	3
SVUze-zzd	-0.5	5.688	5.688	1	2	1	1	3
SVUze-zzd	0.5	NA	NA	NA	1	NA	NA	3
SVUze-zzd	0.5	5.715	5.715	1	2	1	1	3
SVUze-zaw	-0.5	NA	NA	NA	1	NA	NA	3
SVUze-zaw	-0.5	6.448	6.448	1	2	1	1	3
SVUze-zaw	0.5	NA	NA	NA	1	NA	NA	3
SVUze-zaw	0.5	6.501	6.501	1	2	1	1	3
SVUze-zbz	-0.5	3.504	3.504	1	1	1	1	3
SVUze-zbz	0.5	3.638	3.638	1	1	1	1	3
SVUze-zxy	-0.5	NA	NA	NA	1	NA	NA	3
SVUze-zxy	-0.5	NA	NA	NA	1	NA	NA	3
SVUze-zxy	0.5	NA	NA	NA	1	NA	NA	3
SVUze-zxy	0.5	NA	NA	NA	1	NA	NA	3
SVUze-zxd	-0.5	NA	NA	NA	1	NA	NA	3
SVUze-zxd	-0.5	NA	NA	NA	2	NA	NA	3
SVUze-zxd	0.5	NA	NA	NA	1	NA	NA	3
SVUze-zxd	0.5	NA	NA	NA	2	NA	NA	3
SVUze-zcb	-0.5	NA	NA	NA	1	NA	NA	3
SVUze-zcb	0.5	NA	NA	NA	1	NA	NA	3
SVUze-zcy	-0.5	3.328	3.328	1	1	1	1	3
SVUze-zcy	0.5	3.308	3.308	1	1	1	1	3
SVUze-zcd	-0.5	NA	NA	NA	1	NA	NA	3
SVUze-zcd	0.5	NA	NA	NA	1	NA	NA	3
SVUze-zdb	-0.5	3.284	3.284	1	1	1	1	3
SVUze-zdb	0.5	3.291	3.291	1	1	1	1	3
SVUze-zdy	-0.5	NA	NA	NA	1	NA	NA	3
SVUze-zdy	-0.5	NA	NA	1	2	1	1	3
SVUze-zdy	0.5	NA	NA	NA	1	NA	NA	3
SVUze-zdy	0.5	NA	NA	1	2	1	1	3
SVUze-zwa	-0.5	NA	NA	NA	1	NA	NA	3
SVUze-zwa	0.5	NA	NA	NA	1	NA	NA	3
SVUze-zwy	-0.5	NA	NA	NA	1	NA	NA	3
SVUze-zwy	-0.5	NA	NA	NA	2	NA	NA	3
SVUze-zwy	0.5	NA	NA	NA	1	NA	NA	3
SVUze-zwy	0.5	NA	NA	NA	2	NA	NA	3
SVUze-zwe	-0.5	3.676	3.676	1	1	1	1	3
SVUze-zwe	0.5	3.708	3.708	1	1	1	1	3
SVUze-zvx	-0.5	5.095	5.095	1	1	1	1	3
SVUze-zvx	0.5	5.105	5.105	1	1	1	1	3
SVUze-azb	-0.5	4.444	4.444	1	1	1	1	3
SVUze-azb	0.5	4.5	4.5	1	1	1	1	3
SVUez-zze	-0.5	5.892	5.892	1	1	1	1	3
SVUez-zze	0.5	5.883	5.883	1	1	1	1	3
SVUez-zbz	-0.5	NA	NA	NA	1	NA	NA	3
SVUez-zbz	-0.5	7.029	7.029	1	2	1	1	3
SVUez-zbz	0.5	NA	NA	NA	1	NA	NA	3
SVUez-zbz	0.5	7	7	1	2	1	1	3
SVUez-zyx	-0.5	4.457	4.457	1	1	1	1	3
SVUez-zyx	0.5	4.507	4.507	1	1	1	1	3
SVUez-zye	-0.5	3.892	3.892	1	1	1	1	3
SVUez-zye	0.5	3.828	3.828	1	1	1	1	3
SVUez-zxz	-0.5	4.491	4.491	1	1	1	1	3
SVUez-zxz	0.5	4.489	4.489	1	1	1	1	3
SVUez-zxe	-0.5	2.544	2.544	1	1	1	1	3
SVUez-zxe	0.5	2.644	2.644	1	1	1	1	3
SVUez-zca	-0.5	NA	NA	NA	1	NA	NA	3
SVUez-zca	-0.5	NA	NA	NA	2	NA	NA	3
SVUez-zca	-0.5	6.14	6.14	1	3	1	1	3
SVUez-zca	0.5	NA	NA	NA	1	NA	NA	3
SVUez-zca	0.5	NA	NA	NA	2	NA	NA	3
SVUez-zca	0.5	5.907	5.907	1	3	1	1	3
SVUez-zcw	-0.5	NA	NA	NA	1	NA	NA	3
SVUez-zcw	0.5	NA	NA	NA	1	NA	NA	3
SVUez-zdz	-0.5	5.662	5.662	1	1	1	1	3
SVUez-zdz	0.5	5.563	5.563	1	1	1	1	3
SVUez-zda	-0.5	1.381	1.381	1	1	1	1	3
SVUez-zda	0.5	1.404	1.404	1	1	1	1	3
SVUez-zdb	-0.5	3.683	3.683	1	1	1	1	3
SVUez-zdb	0.5	3.758	3.758	1	1	1	1	3
SVUez-zdy	-0.5	0.997	0.997	1	1	1	1	3
SVUez-zdy	0.5	0.985	0.985	1	1	1	1	3
SVUez-zwb	-0.5	NA	NA	NA	1	NA	NA	3
SVUez-zwb	0.5	NA	NA	NA	1	NA	NA	3
SVUez-zvx	-0.5	NA	NA	NA	1	NA	NA	3
SVUez-zvx	0.5	NA	NA	NA	1	NA	NA	3
SVUez-zez	-0.5	3.566	3.566	1	1	1	1	3
SVUez-zez	0.5	3.564	3.564	1	1	1	1	3
SVUez-zeb	-0.5	4.203	4.203	1	1	1	1	3
SVUez-zeb	0.5	4.132	4.132	1	1	1	1	3
SVUez-zev	-0.5	2.703	2.703	1	1	1	1	3
SVUez-zev	0.5	2.736	2.736	1	1	1	1	3
SVUez-zee	-0.5	4.254	4.254	1	1	1	1	3
SVUez-zee	0.5	4.105	4.105	1	1	1	1	3
SVUez-azx	-0.5	2.57	2.57	1	1	1	1	3
SVUez-azx	-0.5	2.554	2.554	1	1	1	2	3
SVUez-azx	0.5	2.56	2.56	1	1	1	1	3
SVUez-azx	0.5	2.534	2.534	1	1	1	2	3
SVUez-azc	-0.5	2.19	2.19	1	1	1	1	3
SVUez-azc	0.5	2.196	2.196	1	1	1	1	3
SVUez-abx	-0.5	2.674	2.674	1	1	1	1	3
SVUez-abx	0.5	2.69	2.69	1	1	1	1	3
SVUez-ayb	-0.5	3.06	3.06	1	1	1	1	3
SVUez-ayb	0.5	3.093	3.093	1	1	1	1	3
SVUez-axe	-0.5	2.383	2.383	1	1	1	1	3
SVUez-axe	0.5	2.312	2.312	1	1	1	1	3
SVUez-acz	-0.5	2.44	2.44	1	1	1	1	3
SVUez-acz	0.5	2.463	2.463	1	1	1	1	3
SVUez-adb	-0.5	2.125	2.125	1	1	1	1	3
SVUez-adb	0.5	2.085	2.085	1	1	1	1	3
SVUez-ady	-0.5	NA	NA	NA	1	NA	NA	3
SVUez-ady	0.5	NA	NA	NA	1	NA	NA	3
SVUez-add	-0.5	3.542	3.542	1	1	1	1	3
SVUez-add	0.5	3.487	3.487	1	1	1	1	3
SVUez-awz	-0.5	4.54	4.54	1	1	1	1	3
SVUez-awz	0.5	4.627	4.627	1	1	1	1	3
SVUez-awb	-0.5	NA	NA	1	1	1	1	3
SVUez-awb	0.5	NA	NA	1	1	1	1	3
SVUez-awy	-0.5	3.914	3.914	1	1	1	1	3
SVUez-awy	0.5	3.892	3.892	1	1	1	1	3
SVUez-aww	-0.5	5.594	5.594	1	1	1	1	3
SVUez-aww	0.5	5.744	5.744	1	1	1	1	3
SVUez-avb	-0.5	NA	NA	NA	1	NA	NA	3
SVUez-avb	-0.5	8.37	8.37	1	2	1	1	3
SVUez-avb	0.5	NA	NA	NA	1	NA	NA	3
SVUez-avb	0.5	8.338	8.338	1	2	1	1	3
SVUez-avy	-0.5	3.16	3.16	1	1	1	1	3
SVUez-avy	0.5	3.016	3.016	1	1	1	1	3
SVUez-avc	-0.5	NA	NA	NA	1	NA	NA	3
SVUez-avc	-0.5	7.075	7.075	1	2	1	1	3
SVUez-avc	0.5	NA	NA	NA	1	NA	NA	3
SVUez-avc	0.5	7.113	7.113	1	2	1	1	3
SVUez-avw	-0.5	NA	NA	NA	1	NA	NA	3
SVUez-avw	0.5	NA	NA	NA	1	NA	NA	3
SVUez-aed	-0.5	5.147	5.147	1	1	1	1	3
SVUez-aed	0.5	5.205	5.205	1	1	1	1	3
SVUez-bze	-0.5	NA	NA	NA	1	NA	NA	3
SVUez-bze	0.5	NA	NA	NA	1	NA	NA	3
SVUez-bad	-0.5	2.957	2.957	1	1	1	1	3
SVUez-bad	0.5	2.939	2.939	1	1	1	1	3
SVUez-baw	-0.5	5.823	5.823	1	1	1	1	3
SVUez-baw	0.5	5.808	5.808	1	1	1	1	3
SVUez-bba	-0.5	4.02	4.02	1	1	1	1	3
SVUez-bba	0.5	3.956	3.956	1	1	1	1	3
SVUez-bbd	-0.5	4.774	4.774	1	1	1	1	3
SVUez-bbd	0.5	4.707	4.707	1	1	1	1	3
SVUez-bbv	-0.5	5.927	5.927	1	1	1	1	3
SVUez-bbv	0.5	5.606	5.606	1	1	1	1	3
SVUez-byy	-0.5	2.041	2.041	1	1	1	1	3
SVUez-byy	0.5	2.053	2.053	1	1	1	1	3
SVUez-bxz	-0.5	4.368	4.368	1	1	1	1	3
SVUez-bxz	0.5	4.387	4.387	1	1	1	1	3
SVUez-bxa	-0.5	1.502	1.502	1	1	1	1	3
SVUez-bxa	0.5	1.457	1.457	1	1	1	1	3
SVUez-bxx	-0.5	NA	NA	NA	1	NA	NA	3
SVUez-bxx	-0.5	NA	NA	NA	2	NA	NA	3
SVUez-bxx	0.5	NA	NA	NA	1	NA	NA	3
SVUez-bxx	0.5	NA	NA	NA	2	NA	NA	3
SVUez-bxc	-0.5	1.867	1.867	1	1	1	1	3
SVUez-bxc	0.5	1.885	1.885	1	1	1	1	3
SVUez-bxv	-0.5	NA	NA	NA	1	NA	NA	3
[truncated: 1,655 more rows]

[truncated: 5 more sheets: ulna_mf, humerusmf, control positioning of limbs, meanFA>1 measurement, 1meting]
